# Supplementary material for: Identification of candidate structured RNAs in the marine organism 'Candidatus Pelagibacter ubique'
Source: BMC Genomics. 2009 Jun 16;10:268. doi: 10.1186/1471-2164-10-268 (PMC2704228; doi:10.1186/1471-2164-10-268)
Supplement: Additional file 4 — rpsB alignment. Text file containing Stockholm alignment of the rpsB motif, may be viewed in any text editor including XEmacs with the RALEE extension, or MS-wordpad. [file 1471-2164-10-268-S4.txt]

# STOCKHOLM 1.0
JCVI_SCAF_1101667550825/307-391             ..CGCAC.A..C.A.G..U....AUUU............G....G..U...............................U.GAAA.A..............ACC.UCCGGU.C..C.C..............................................................AAAA................................................GGGCAAUU...............AC.UGUG.GAGG.CA...UAACCGGAAAGGCAU..AUGAUA..AUACC
JCVI_SCAF_1096626670653/912-829             ..CGCAC.A..C.A.G..U....AUUU............G....G..U................................UGAAAA...............ACC.UCCGGU.C..C.C.U.............................................................A.................................................AGGGCAAUU...............AC.UGUG.GAGG.CA...UAACCGGAAAGGCAU..AUGAUA..AUACC
JCVI_SCAF_1096627594116/1153-1235           ..CGCAC.A..C.A.G..U....AUUU............G....G..U.................................GAAAA...............ACC.UCCGGU.C..C.C...............................................................UAU................................................GGGCAAUU...............AC.UGUG.GAGG.CA...CAACCGGGAAGGAAU..AUGAUC..AUACC
JCVI_SCAF_1096627611372/418-334             ..CGCAC.A..C.A.G..U....AUUU............G....G..U................................UUCAAA...............ACC.UCCGGU.C..C.C...............................................................UAU................................................GGGCAAUU...............AC.UGUG.GAGG.CA...UAACCGGGAAGGAAAU.AUGAGU..AUACC
JCVI_SCAF_1101668498061/1005-920            ..CGCAC.A..C.A.A..U....AUGU............G....G..U.................................UUUAU...............ACC.UCCGGU.C..C.C.U............................................................UUAU...............................................AGGGCAGUA...............AU.UGUG.GUGG.CA...UAACCGGGAAAGAAU..AUGAAG..UUACC
JCVI_SCAF_1096626961047/1288-1371           ..CGCAC.A..C.A.A..U....UUCU............G....G..U.................................UUUAU...............ACC.UCCGGU.C..C.U..............................................................UUUU................................................AGGCAGUA...............AU.UGUG.GUGG.CA...CAACCGGAAAAAAAU..AUGAAG..AUACC
JCVI_SCAF_1096626944572/713-796             ..CGCAC.A..C.A.A..U....UUCU............G....G..U.................................UUUAA...............ACC.UCCGGU.C..C.U..............................................................UUUU................................................AGGCAGUA...............AU.UGUG.GUGG.CA...UAACCGGGAAAAAAU..AUGAAA..AUACC
JCVI_SCAF_1096627569257/1132-1215           ..CGCAC.A..C.A.A..U....UUCU............G....G..U.................................UUUAU...............ACC.UCCGGU.C..C.U..............................................................UUUU................................................AGGCAGUA...............AU.UGUG.GUGG.CA...UAACCGGGAAAAAAU..AUGAAA..AUACC
JCVI_SCAF_1096627269383/490-573             ..CGCAC.A..C.A.A..U....UUCU............G....G..U.................................UUUAU...............ACC.UCCGGU.C..C.U..............................................................UUUU................................................AGGCAGUA...............AU.UGUG.GUGG.CA...UAACCGGGAAAAAAU..AUGAAA..AUACC
JCVI_SCAF_1096628040389/360-443             ..CGCAC.A..C.A.A..U....UUCU............G....G..U.................................UUUAU...............ACC.UCCGGU.C..C.U..............................................................UUUU................................................AGGCAGUA...............AU.UGUG.GUGG.CA...UAACCGGGAAAAAAU..AUGAAA..AUACC
JCVI_SCAF_1101667392466/307-224             ..CGCAC.A..C.A.A..U....UUCU............G....G..U.................................UUUAU...............ACC.UCCGGU.C..C.U..............................................................UUUU................................................AGGCAGUA...............AU.UGUG.GUGG.CA...UAACCGGGAAAAAAU..AUGAAA..AUACC
JCVI_SCAF_1096627267422/2473-2556           ..CGCAC.A..C.A.A..U....UUCU............G....G..U.................................UUUAU...............ACC.UCCGGU.C..C.U..............................................................UUUU................................................AGGCAGUA...............AU.UGUG.GUGG.CU...UAACCGGGAAAAAAU..AUGAAA..AUACC
JCVI_SCAF_1096628081058/1150-1233           ..CGCAC.A..C.A.A..U....UUCU............G....G..U.................................UUUAU...............ACC.UCCGGU.C..C.U..............................................................UUUU................................................AGGCAGUA...............AU.UGUG.GUGG.CA...UAACCGGGAAUAAAU..AUGAAA..AUACC
JCVI_SCAF_1101667556330/711-628             ..CGCAC.A..C.A.A..U....UUCU............G....G..U.................................UUUAU...............ACC.UCCGGU.C..C.U..............................................................UUUU................................................AGGCAGUA...............AU.UGUG.GUGG.CA...CAACCGGGAAAAAAU..AUGAAA..AUACC
JCVI_SCAF_1096628072677/472-555             ..CGCAC.A..C.A.A..U....UUCU............G....G..U.................................UUUAU...............ACC.UCCGGU.C..C.U..............................................................UUUU................................................AGGCAGUA...............AU.UGUG.GUGG.CA...CAACCGGGAAAAAAU..AUGAAA..AUACC
JCVI_SCAF_1096628145300/1159-1242           ..CGCAC.A..C.A.A..U....UUCU............G....G..U.................................UUUAU...............ACC.UCCGGU.C..C.U..............................................................UUUU................................................AGGCAGUA...............AU.UGUG.GUGG.CA...CAACCGGGAAAAAAU..AUGAAA..AUACC
JCVI_SCAF_1101667439833/164-247             ..CGCAC.A..C.A.A..U....UUCU............G....G..U.................................UUUAC...............ACC.UCCGGU.C..C.U..............................................................UUUU................................................AGGCAGUA...............AU.UGUG.GUGG.CA...CAACCGGGAAAAAAU..AUGAAA..AUACC
JCVI_SCAF_1096628152866/860-777             ..CGCAC.A..C.A.A..U....UUCU............G....G..U.................................UUUAU...............ACC.UCCGGU.C..C.U..............................................................UUUU................................................AGGCAGUA...............AU.UGUG.GUGG.CA...CAACCGGGAAUAAAU..AUGAAA..AUACC
JCVI_SCAF_1101667440042/690-607             ..CGCAC.A..C.A.A..U....UUCU............G....G..U.................................UUUAU...............ACC.UCCGGU.C..C.U..............................................................UUUU................................................AGGCAGUA...............AU.UGUG.GUGG.CA...CAACCGGGAAUAAAU..AUGAAA..AUACC
JCVI_SCAF_1101668302898/859-942             ..CGCAC.A..C.A.A..U....UUCU............G....G..U.................................UUUAU...............ACC.UCCGGU.C..C.U..............................................................UUAU................................................AGGCAGUA...............AU.UGUG.GUGG.CA...CAACCGGGAAUAAAU..AUGAAA..AUACC
JCVI_SCAF_1096627523451/358-275             ..CGCAC.A..C.A.A..U....UUCU............G....G..U.................................UUUAC...............ACC.UCCGGU.C..C.U..............................................................UUAU................................................AGGCAGUA...............AU.UGUG.GUGG.CA...CAACCGGGAAUAAAU..AUGAAA..AUACC
JCVI_SCAF_1101668170094/1382-1464           ..CGCAC.A..C.A.A..U....UUCU............G....G..U.................................UUUAU...............ACC.UCCGGU.C..C...............................................................UUUUU.................................................GGCAGUA...............AU.UGUG.GUGG.CA...CAACCGGGAAAAAAU..AUGAAA..AUACC
JCVI_SCAF_1096628076220/277-359             ..CGCAC.A..C.A.A..U....UUCU............G....G..U.................................UUUAU...............ACC.UCCGGU.C..C...............................................................UUUUU.................................................GGCAGUA...............AU.UGUG.GUGG.CA...CAACCGGGAAAAAAU..AUGAAA..AUACC
JCVI_SCAF_1096628229066/1250-1334           ..CGCAC.A..C.A.A..U....UUCU............G....G..U.................................UUUAU...............ACC.UCCGGU.C..C.U.............................................................UUUUU...............................................UAGGCAGCA...............AU.UGUG.GUGG.CA...CAACCGGGAAAAAA...AUGAAA..AUACC
JCVI_SCAF_1101668516554/664-581             ..CGCAC.A..C.A.A..U....UUGU............G....G..U.................................UUUAU...............ACC.UCCGGU.C..C.U..............................................................UAAC................................................AGGCAGUA...............AU.UGUG.GUGG.CA...UAACCGGGAAGAAAU..AUGAAA..AUACC
JCVI_SCAF_1096628227923/990-1073            ..CGCAC.A..C.A.A..U....UUGU............G....G..U.................................UUUAU...............ACC.UCCGGU.C..C.U.U.............................................................AA................................................GAGGCAGUA...............AU.UGUG.GUGG.CA...UAACCGGGAAUAAAU..AUGAAG..AUACC
JCVI_SCAF_1096627049281/587-504             ..CGCAC.A..C.A.A..U....UUUU............G....G..U.................................UUUAU...............ACC.UCCGGU.C..C.C.U.............................................................UU................................................GGGGCAAUA...............AU.UGUG.GUGG.CA...UAACCGGGAAAGAAU..AUGAAA..AUACC
JCVI_SCAF_1096627584502/384-301             ..CGCAC.A..C.A.A..U....UUUU............G....G..U.................................UUUAU...............ACC.UCCGGU.C..C.C.U.............................................................UU................................................GGGGCAAUA...............AU.UGUG.GUGG.CA...UAACCGGGAAAAAAU..AUGAAA..AUACC
JCVI_SCAF_1096628247624/45-128              ..CGCAC.A..C.A.A..U....UUUU............G....G..U.................................UUUAU...............ACC.UCCGGU.C..C.C.U.............................................................UU................................................GGGGCAAUA...............AU.UGUG.GUGG.CA...UAACCGGGAAAAAAU..AUGAAA..AUACC
JCVI_SCAF_1096627159477/623-706             ..CGCAC.A..C.A.A..U....UUUU............G....G..U.................................UUUAU...............ACC.UCCGGU.C..C.C.U.............................................................UU................................................GGGGCAAUA...............AU.UGUG.GUGG.CA...UAACCGGGAAUAAAU..AUGAAA..AUACC
JCVI_SCAF_1101668390433/570-487             ..CGCAC.A..C.A.A..U....UUUU............G....G..U.................................UUUAU...............ACC.UCCGGU.C..C.C.U.............................................................UU................................................GGGGCAAUA...............AU.UGUG.GUGG.CA...UAACCGGGAAUAAAU..AUGAAA..AUACC
JCVI_SCAF_1101668321245/1022-939            ..CGCAC.A..C.A.A..U....UUUU............G....G..U.................................UUUAU...............ACC.UCCGGU.C..C.C.U.............................................................UU................................................GGGGCAAUA...............AU.UGUG.GUGG.CA...UAACCGGGAAUAAUU..AUGAAA..AUACC
JCVI_SCAF_1101667291554/517-600             ..CGCAC.A..C.A.A..U....UAGU............G....G..U.................................UUUAU...............ACC.UCCGGU.C..C.C.U.............................................................UU................................................AGGGCAAUA...............AU.UGUG.GUGG.CA...CAACCGGGAAAAAAU..AUGAAC..AUACC
JCVI_SCAF_1096627548609/998-1081            ..CGCAC.A..C.A.A..U....UAGU............G....G..U.................................UUUAU...............ACC.UCCGGU.C..C.C.U.............................................................UU................................................AGGGCAAUA...............AU.UGUG.GUGG.CA...CAACCGGGAAAAUAU..AUGAAG..AUACC
JCVI_SCAF_1096627003371/300-383             ..CGCAC.A..C.A.A..U....UAGU............G....G..U.................................UUAAU...............ACC.UCCGGU.C..C.C.U.............................................................UU................................................AGGGCAAUG...............AU.UGUG.GUGG.CA...CAACCGGGAAUAAAA..AUGAAA..AUACC
JCVI_SCAF_1096628077487/157-74              ..CGCAC.A..C.A.A..U....UAGU............G....G..U.................................UUAAU...............ACC.UCCGGU.C..C.C..............................................................UUUU................................................GGGCAAUA...............AU.UGUG.GUGG.CA...CAACCGGGAAUAGAA..AUGAAA..AUACC
JCVI_SCAF_1101667364848/300-217             ..CGCAC.A..C.A.A..U....UAGU............G....G..U.................................UUUAU...............ACC.UCCGGU.C..C.C..............................................................AUUA................................................GGGCAAUA...............AU.UGUG.GUGG.CA...CAACCGGGAAAAACU..AUGAAG..AUACC
JCVI_SCAF_1096627272325/1461-1544           ..CGCAC.A..C.A.A..U....UAGU............G....G..U.................................UUUAU...............ACC.UCCGGU.C..C.C..............................................................AUAA................................................GGGCAAUG...............AU.UGUG.GUGG.CA...UAACCGGGAAUAAAU..AUGAAA..AUACC
JCVI_SCAF_1096627248640/1514-1431           ..CGCAC.A..C.A.A..U....UAGU............G....G..U.................................UUAAU...............ACC.UCCGGU.C..C.C..............................................................AAAA................................................GGGCAACA...............AU.UGUG.GUGG.CA...UAACCGGGAAUAAAU..AUGAAA..AUACC
JCVI_SCAF_1101668381744/671-754             ..CGCAC.A..C.A.A..U....UAGU............G....G..U.................................UUUAU...............ACC.UCCGGU.C..C.C..............................................................AAAA................................................GGGCAACA...............AU.UGUG.GUGG.CA...UAACCGGGAAUAAAA..AUGAAG..AUACC
JCVI_SCAF_1101668424366/926-1009            ..CGCAC.A..C.A.A..U....UAAU............G....G..U.................................UUUAU...............ACC.UCCGGU.C..C.C..............................................................AAAA................................................GGGCAGUA...............AU.UGUG.GUGG.CA...UAACCGGGAACAAUU..AUGAAA..AUACC
JCVI_SCAF_1096626967708/466-549             ..CGCAC.A..C.A.A..U....UAGU............G....G..U.................................UUUAU...............ACC.UCCGGU.C..C.C..............................................................UAAU................................................GGGCAGUA...............AU.UGUG.GUGG.CA...UAACCGGGAAUAUUU..AUGAAA..AUACC
JCVI_SCAF_1101667077938/126-44              ..CGCAC.A..C.A.A..U....UUUU............G....G..U.................................UUUAU...............ACC.UCCGGU.C..C.C...............................................................UAU................................................GGGCAAUA...............AU.UGUG.GUGG.CA...CAACCGGGAAAGAAU..AUGAAA..AUACC
JCVI_SCAF_1096626996380/1384-1466           ..CGCAC.A..C.A.A..U....UAGU............G....G..U.................................UUUUA...............ACC.UCCGGU.C..C.C...............................................................UAU................................................GGGCAAUA...............AU.UGUG.GUGG.CA...UAACCGGGAAAUAUU..AUGAAA..AUACC
JCVI_SCAF_1101668498991/661-578             ..CGCAC.A..C.A.A..U....UUUU............G....G..U.................................AAUAU...............ACC.UCCGGU.C..C.A..............................................................UUUU................................................UGGCAAUA...............AU.UGUG.GUGG.CA...UAACCGGGAAAGAAU..AUGAAG..AUACC
JCVI_SCAF_1096627294291/984-901             ..CGCAC.A..C.A.G..U....UAUU............G....G..U.................................UUUAU...............ACC.UCCGGU.C..C.A..............................................................UUUU................................................UGGAAAUU...............AC.UGUG.GUGG.CU...UAACCGGGAAUAAAU..AUGAAG..AUACC
JCVI_SCAF_1101667431319/234-150             ..CGCAC.A..C.A.G..U....UAUU............G....G..U.................................UUUAU...............ACC.UCCGGU.C..C.A.............................................................UUUUU................................................UGGAAAUU...............AC.UGUG.GUGG.CU...UAACCGGGAAUAAAU..AUGAAG..AUACC
JCVI_SCAF_1096626907425/943-858             ..CGCAC.A..C.A.G..U....UGUU............G....G..U.................................UUUAU...............ACC.UCCGGU.C..C.A.............................................................UUUUUU...............................................UGGAAAUU...............AC.UGUG.GUGG.CU...UAACCGGGAAUAAAU..AUGAAG..AUACC
JCVI_SCAF_1101668148978/917-832             ..CGCAC.A..C.A.G..U....UAUU............G....G..U.................................UUUAU...............ACC.UCCGGU.C..C.A.............................................................UUUUUU...............................................UGGAAAUU...............AC.UGUG.GUGG.CU...UAACCGGGAAUAAAU..AUGAAG..AUACC
JCVI_SCAF_1101668694733/1237-1152           ..CGCAC.A..C.A.G..U....UAUU............G....G..U.................................UUUAU...............ACC.UCCGGU.C..C.A.............................................................UUUUUU...............................................UGGAAAUU...............AC.UGUG.GUGG.AU...UAACCGGGAACAAAU..AUGAAG..AUACC
JCVI_SCAF_1101668414134/662-580             ..CGCAC.A..C.A.G..U....UUUU............G....G..U.................................UUUAU...............ACC.UCCGGU.C..C...............................................................UUAUU.................................................GGAAAUU...............AC.UGUG.GUGG.CU...UAACCGGGAAUAAAU..AUGAAA..AUACC
JCVI_SCAF_1096627263208/317-236             ..CGCAC.A..C.A.A..U....UUUU............G....G..U.................................UUUAU...............ACC.UCCGGU.C..C...............................................................UUUUU.................................................GGAAUA................AU.UGUG.GUGG.CU...UAACCGGGAAGAAAU..AUGAAA..AUACC
JCVI_SCAF_1096628046130/1211-1128           ..CGCAC.A..C.A.A..U....UAGU............G....G..U.................................UUUAC...............ACC.UCCGGU.C..C.C.U........U..................................................................................................A...AGGGCAAUA...............AU.UGUG.GUGG.CA...CAACCGGGAACAGAA..AUGAAG..AUACC
NC_007205.1/873211-873294                   ..CGCAC.A..C.A.G..U....UUGU............G....G..U.................................UUUAU...............ACC.UCCGGU.C..C...............................................................UUAAAU................................................GGAAAUU...............AC.UGUG.GUGG.CU...UAACCGGGAAUAAAU..AUGAAA..AUACC
JCVI_SCAF_1096627107425/880-963             ..CGCAC.A..C.A.G..U....UGUU............G....G..U.................................UUUAU...............ACC.UCCGGU.C..C...............................................................uuaauu................................................GGAAAUU...............AC.UGUG.GUGG.CU...UAACCGGGAAAAAAU..AUGAAA..AUACC
JCVI_SCAF_1096628190549/203-120             ..CGCAC.A..C.A.G..U....UGUU............G....G..U.................................UUUAU...............ACC.UCCGGU.C..C...............................................................uuaauu................................................GGAAAUU...............AC.UGUG.GUGG.CU...UAACCGGGAAAAAAU..AUGAAA..AUACC
JCVI_SCAF_1096628206226/635-552             ..CGCAC.A..C.A.G..U....UAUU............G....G..U.................................UUUAU...............ACC.UCCGGU.C..C...............................................................uuaauu................................................GGAAAUU...............AC.UGUG.GUGG.CU...UAACCGGGAAAAAAU..AUGAAA..AUACC
JCVI_SCAF_1096626343469/631-714             ..CGCAC.A..C.A.G..U....UAUU............G....G..U.................................UUUAU...............ACC.UCCGGU.C..C...............................................................uuaauu................................................GGAAAUU...............AC.UGUG.GUGG.CU...UAACCGGGAAAAAAU..AUGAAG..AUACC
JCVI_SCAF_1096628224319/1071-1154           ..CGCAC.A..C.A.G..U....UAUU............G....G..U.................................UUUAU...............ACC.UCCGGU.C..C...............................................................uuaaau................................................GGAAAUU...............AC.UGUG.GUGG.CU...UAACCGGGAAAAAAU..AUGAAG..AUACC
JCVI_SCAF_1101668217736/517-600             ..CGCAC.A..C.A.G..U....UUUU............G....G..U.................................UUUAU...............ACC.UCCGGU.C..C...............................................................uuaauu................................................GGAAAUU...............AC.UGUG.GUGG.CU...UAACCGGGAAAAAAU..AUGAAG..AUACC
JCVI_SCAF_1096626339810/784-701             ..CGCAC.A..C.A.G..U....UAUU............G....G..U.................................UUUAU...............ACC.UCCGGU.C..C...............................................................uuuauu................................................GGAAAUU...............AC.UGUG.GUGG.CU...UAACCGGGAAAAAAU..AUGAAG..AUACC
JCVI_SCAF_1096627508115/534-451             ..CGCAC.A..C.A.G..U....UAUU............G....G..U.................................UUUAU...............ACC.UCCGGU.C..C...............................................................uuaaau................................................GGAAAUU...............AC.UGUG.GUGG.CU...UAACCGGGAAUAAAU..AUGAAG..AUACC
JCVI_SCAF_1096627865821/1085-1168           ..CGCAC.A..C.A.G..U....UAUU............G....G..U.................................UUUAU...............ACC.UCCGGU.C..C...............................................................uuaaau................................................GGAAAUU...............AC.UGUG.GUGG.CU...UAACCGGGAAUAAAU..AUGAAG..AUACC
JCVI_SCAF_1096627318961/1770-1687           ..CGCAC.A..C.A.G..U....UAUU............G....G..U.................................UUAAU...............ACC.UCCGGU.C..C...............................................................uuaaau................................................GGAAAUU...............AC.UGUG.GUGG.CU...UAACCGGGAAUAAAU..AUGAAG..AUACC
JCVI_SCAF_1101667281581/77-160              ..CGCAC.A..C.A.G..U....UUUU............G....G..U.................................UUAAU...............ACC.UCCGGU.C..C...............................................................uuaaau................................................GGAAAUU...............AC.UGUG.GUGG.CU...UAACCGGGAAUAAAU..AUGAAG..AUACC
JCVI_SCAF_1101668421369/583-666             ..CGCAC.A..C.A.G..U....UUUU............G....G..U.................................UUUAU...............ACC.UCCGGU.C..C...............................................................uuaaau................................................GGAAAUU...............AC.UGUG.GUGG.CU...UAACCGGGAAUAAAU..AUGAAG..AUACC
JCVI_SCAF_1096627993104/1227-1144           ..CGCAC.A..C.A.G..U....UUUU............G....G..U.................................UUUAU...............ACC.UCCGGU.C..C...............................................................uuuaau................................................GGAAAUU...............AC.UGUG.GUGG.CU...UAACCGGGAAUAAAU..AUGAAG..AUACC
JCVI_SCAF_1096627994661/629-712             ..CGCAC.A..C.A.G..U....UAGU............G....G..U.................................UUUAU...............ACC.UCCGGU.C..C...............................................................uuaaau................................................GGAAAUU...............AC.UGUG.GUGG.CU...UAACCGGGAAAAAAU..AUGAAG..AUACC
JCVI_SCAF_1096628128653/315-232             ..CGCAC.A..C.A.G..U....UAUU............G....G..U.................................UUUAU...............ACC.UCCGGU.C..C...............................................................uuaauu................................................GGAAAUU...............AC.UGUG.GUGG.CU...UAACCGGGAAUAAAU..AUGAAG..AUACC
JCVI_SCAF_1101668383057/323-406             ..CGCAC.A..C.A.G..U....UUUU............G....G..U.................................UUUAU...............ACC.UCCGGU.C..C...............................................................uuaauu................................................GGAAAUU...............AC.UGUG.GUGG.CU...UAACCGGGAAUAAAU..AUGAAG..AUACC
JCVI_SCAF_1096627160244/576-493             ..CGCAC.A..C.A.G..U....UUUU............G....G..U.................................UUUAU...............ACC.UCCGGU.C..C...............................................................uuaauu................................................GGAAAUU...............AC.UGUG.GUGG.CU...UAACCGGGAAUAAAU..AUGAAG..AUACC
JCVI_SCAF_1101668009899/211-294             ..CGCAC.A..C.A.G..U....UUUU............G....G..U.................................UUUAU...............ACC.UCCGGU.C..C...............................................................uuaauu................................................GGAAAUU...............AC.UGUG.GUGG.CU...UAACCGGGAAUAAAU..AUGAAG..AUACC
JCVI_SCAF_1101667543541/349-432             ..CGCAC.A..C.A.G..U....UUUU............G....G..U.................................UUUAU...............ACC.UCCGGU.C..C...............................................................uuaauu................................................GGAAAUU...............AC.UGUG.GUGG.CU...UAACCGGGAAUAAAU..AUGAAC..AUACC
JCVI_SCAF_1101668277624/1616-1699           ..CGCAC.A..C.A.G..U....UAUU............G....G..U.................................UUUAU...............ACC.UCCGGU.C..C...............................................................uuaagu................................................GGAAAUU...............AC.UGUG.GUGG.CU...UAACCGGGAAUAAAU..AUGAAG..AUACC
JCVI_SCAF_1096627846744/1729-1646           ..CGCAC.A..C.A.G..U....UAUU............G....G..U.................................UUUAU...............ACC.UCCGGU.C..C...............................................................uuuagu................................................GGAAAUU...............AC.UGUG.GUGG.CU...UAACCGGGAAUAAAU..AUGAAG..AUACC
JCVI_SCAF_1101668339341/688-605             ..CGCAC.A..C.A.G..U....UGUU............G....G..U.................................UUUAU...............ACC.UCCGGU.C..C...............................................................uuaaau................................................GGAAAUU...............AC.UGUG.GUGG.CU...UAACCGGGAAUAAAU..AUGAAG..AUACC
JCVI_SCAF_1096627719972/425-342             ..CGCAC.A..C.A.G..U....UGUU............G....G..U.................................UUUAU...............ACC.UCCGGU.C..C...............................................................uuaaau................................................GGAAAUU...............AC.UGUG.GUGG.CU...UAACCGGGAAGAAAU..AUGAAG..AUACC
JCVI_SCAF_1096628382078/1128-1211           ..CGCAC.A..C.A.G..U....UUUU............G....G..U.................................UUUAU...............ACC.UCCGGU.C..C...............................................................uuaauu................................................GGAAAUU...............AC.UGUG.GUGG.CU...CAACCGGGAAUAAAU..AUGAAG..AUACC
JCVI_SCAF_1101668721035/64-147              ..CGCAC.A..C.A.G..U....UUUU............G....G..U.................................UUUAA...............ACC.UCCGGU.C..C...............................................................uuaauu................................................GGAAAUU...............AC.UGUG.GUGG.CU...CAACCGGGAAUAAAU..AUGAAG..AUACC
JCVI_SCAF_1096627527274/1091-1008           ..CGCAC.A..C.A.G..U....UUUU............G....G..U.................................UUUAG...............ACC.UCCGGU.C..C...............................................................uuaauu................................................GGAAAUU...............AC.UGUG.GUGG.CU...UAACCGGGAAUAAAU..AUGAAG..AUACC
JCVI_SCAF_1096627521427/1369-1452           ..CGCAC.A..C.A.G..U....UUUU............G....G..U.................................UUUAU...............ACC.UCCGGU.C..C...............................................................uuaaau................................................GGAAAUU...............AC.UGUG.GUGG.CU...UAACCGGGAAUAAAU..AUGAAA..AUACC
JCVI_SCAF_1101668443490/788-705             ..CGCAC.A..C.A.G..U....UUUU............G....G..U.................................UUUAU...............ACC.UCCGGU.C..C...............................................................uuaaau................................................GGAAAUU...............AC.UGUG.GUGG.CU...UAACCGGGAAUAAAU..AUGAAA..AUACC
JCVI_SCAF_1096627113800/545-462             ..CGCAC.A..C.A.G..U....UUUU............G....G..U.................................UUUAU...............ACC.UCCGGU.C..C...............................................................uuaagu................................................GGAAAUU...............AC.UGUG.GUGG.CU...UAACCGGGAAUAAAU..AUGAAA..AUACC
JCVI_SCAF_1101667019758/74-157              ..CGCAC.A..C.A.G..U....UUGU............G....G..U.................................UUUAU...............ACC.UCCGGU.C..C...............................................................uuaagu................................................GGAAAUU...............AC.UGUG.GUGG.CU...UAACCGGGAAUAAAU..AUGAAA..AUACC
JCVI_SCAF_1101667031123/251-334             ..CGCAC.A..C.A.G..U....UUGU............G....G..U.................................UUUAU...............ACC.UCCGGU.C..C...............................................................uuaagu................................................GGAAAUU...............AC.UGUG.GUGG.CU...UAACCGGGAAUAAAU..AUGAAA..AUACC
JCVI_SCAF_1096627391220/1420-1503           ..CGCAC.A..C.A.G..U....UCGU............G....G..U.................................UUUAU...............ACC.UCCGGU.C..C...............................................................uuaagu................................................GGAAAUU...............AC.UGUG.GUGG.CU...UAACCGGGAAUAAAU..AUGAAA..AUACC
JCVI_SCAF_1101668737830/410-327             ..CGCAC.A..C.A.G..U....AUUU............G....G..U.................................UUUAU...............ACC.UCCGGU.C..C...............................................................uuaaau................................................GGAAAUU...............AC.UGUG.GUGG.CU...UAACCGGGAAUAAAU..AUGAAA..AUACC
JCVI_SCAF_1096628025778/568-651             ..CGCAC.A..C.A.G..U....AUUU............G....G..U.................................UUUAU...............ACC.UCCGGU.C..C...............................................................uuaaau................................................GGAAAUU...............AC.UGUG.GUGG.CU...UAACCGGGAAUAAAU..AUGAAA..AUACC
JCVI_SCAF_1101668656148/164-247             ..CGCAC.A..C.A.G..U....UAUU............G....G..U.................................UUUAU...............ACC.UCCGGU.C..C...............................................................uuaauu................................................GGAAAUU...............AC.UGUG.GUGG.CU...UAACCGGGAAUAAAU..AUGAAA..AUACC
JCVI_SCAF_1096627860193/194-111             ..CGCAC.A..C.A.G..U....UAUU............G....G..U.................................UUUAU...............ACC.UCCGGU.C..C...............................................................uuaauu................................................GGAAAUU...............AC.UGUG.GUGG.CU...UAACCGGGAAUAAAU..AUGAAA..AUACC
JCVI_SCAF_1101668665081/823-740             ..CGCAC.A..C.A.G..U....UAUU............G....G..U.................................UUUAU...............ACC.UCCGGU.C..C...............................................................uuaauu................................................GGAAAUU...............AC.UGUG.GUGG.CU...UAACCGGGAAUAAAU..AUGAAA..AUACC
JCVI_SCAF_1096627036621/189-106             ..CGCAC.A..C.A.G..U....UAUU............G....G..U.................................UUUAU...............ACC.UCCGGU.C..C...............................................................uuaauu................................................GGAAAUU...............AC.UGUG.GUGG.CU...UAACCGGGAAUAAAU..AUGAAA..AUACC
JCVI_SCAF_1096627044808/889-972             ..CGCAC.A..C.A.G..U....UAUU............G....G..U.................................UUUAU...............ACC.UCCGGU.C..C...............................................................uuaauu................................................GGAAAUU...............AC.UGUG.GUGG.CU...CAACCGGGAAUAAAU..AUGAAA..AUACC
JCVI_SCAF_1096626964726/399-316             ..CGCAC.A..C.A.G..U....UGUU............G....G..U.................................UUUAU...............ACC.UCCGGU.C..C...............................................................uuaauu................................................GGAAAUU...............AC.UGUG.GUGG.CU...CAACCGGGAAUAAAU..AUGAAA..AUACC
JCVI_SCAF_1096627820714/1076-993            ..CGCAC.A..C.A.G..U....UCUU............G....G..U.................................UUUAU...............ACC.UCCGGU.C..C...............................................................uuaauu................................................GGAAAUU...............AC.UGUG.GUGG.CU...CAACCGGGAAUAAAU..AUGAAA..AUACC
JCVI_SCAF_1096627048050/287-370             ..CGCAC.A..C.A.G..U....UUUU............G....G..U.................................UUUAU...............ACC.UCCGGU.C..C...............................................................uuaauu................................................GGAAAUU...............AC.UGUG.GUGG.CU...UAACCGGGAAUAAAU..AUGAAA..AUACC
JCVI_SCAF_1096628172116/1173-1090           ..CGCAC.A..C.A.G..U....UUUU............G....G..U.................................UUUAU...............ACC.UCCGGU.C..C...............................................................uuaauu................................................GGAAAUU...............AC.UGUG.GUGG.CU...UAACCGGGAAUAAAU..AUGAAA..AUACC
JCVI_SCAF_1096627849547/996-913             ..CGCAC.A..C.A.G..U....UUUU............G....G..U.................................UUUAU...............ACC.UCCGGU.C..C...............................................................uuaauu................................................GGAAAUU...............AC.UGUG.GUGG.CU...UAACCGGGAAUAAAU..AUGAAA..AUACC
JCVI_SCAF_1101668509085/418-501             ..CGCAC.A..C.A.G..U....UUUU............G....G..U.................................UUUAU...............ACC.UCCGGU.C..C...............................................................uuaauu................................................GGAAAUU...............AC.UGUG.GUGG.CU...UAACCGGGAAUAAAU..AUGAAA..AUACC
JCVI_SCAF_1096627051934/237-320             ..CGCAC.A..C.A.G..U....UUUU............G....G..U.................................UUUAU...............ACC.UCCGGU.C..C...............................................................uuaauu................................................GGAAAUU...............AC.UGUG.GUGG.CU...UAACCGGGAAUAAAU..AUGAAA..AUACC
JCVI_SCAF_1096627784111/1843-1760           ..CGCAC.A..C.A.G..U....UUUU............G....G..U.................................UUUAU...............ACC.UCCGGU.C..C...............................................................uuaauu................................................GGAAAUU...............AC.UGUG.GUGG.CU...UAACCGGGAAUAAAU..AUGAAA..AUACC
JCVI_SCAF_1101668687983/135-218             ..CGCAC.A..C.A.G..U....UUUU............G....G..U.................................UUUAU...............ACC.UCCGGU.C..C...............................................................uuaauu................................................GGAAAUU...............AC.UGUG.GUGG.CU...UAACCGGGAAUAAAU..AUGAAA..AUACC
JCVI_SCAF_1096627870218/869-786             ..CGCAC.A..C.A.G..U....UUUU............G....G..U.................................UUUAU...............ACC.UCCGGU.C..C...............................................................uuaauu................................................GGAAAUU...............AC.UGUG.GUGG.CU...UAACCGGGAAUAAAU..AUGAAA..AUACC
JCVI_SCAF_1101668669718/1343-1260           ..CGCAC.A..C.A.G..U....UUUU............G....G..U.................................UUUAU...............ACC.UCCGGU.C..C...............................................................uuaauu................................................GGAAAUU...............AC.UGUG.GUGG.CU...UAACCGGGAAUAAAU..AUGAAA..AUACC
JCVI_SCAF_1096627790276/1716-1633           ..CGCAC.A..C.A.G..U....UUUU............G....G..U.................................UUUAU...............ACC.UCCGGU.C..C...............................................................uuaauu................................................GGAAAUU...............AC.UGUG.GUGG.CU...UAACCGGGAAUAAAU..AUGAAA..AUACC
JCVI_SCAF_1096627695363/200-117             ..CGCAC.A..C.A.G..U....UUUU............G....G..U.................................UUUAU...............ACC.UCCGGU.C..C...............................................................uuaauu................................................GGAAAUU...............AC.UGUG.GUGG.CU...UAACCGGGAAUAAAU..AUGAAA..AUACC
JCVI_SCAF_1101668219666/1009-1092           ..CGCAC.A..C.A.G..U....UUUU............G....G..U.................................UUUAU...............ACC.UCCGGU.C..C...............................................................uuaauu................................................GGAAAUU...............AC.UGUG.GUGG.CU...UAACCGGGAAUAAAU..AUGAAA..AUACC
JCVI_SCAF_1096627030477/469-552             ..CGCAC.A..C.A.G..U....UUUU............G....G..U.................................UUUAU...............ACC.UCCGGU.C..C...............................................................uuaauu................................................GGAAAUU...............AC.UGUG.GUGG.CU...UAACCGGGAAUAAAU..AUGAAA..AUACC
JCVI_SCAF_1096627302033/803-720             ..CGCAC.A..C.A.G..U....UUUU............G....G..U.................................UUUAU...............ACC.UCCGGU.C..C...............................................................uuaauu................................................GGAAAUU...............AC.UGUG.GUGG.CU...UAACCGGGAAUAAAU..AUGAAA..AUACC
JCVI_SCAF_1101668332816/1380-1463           ..CGCAC.A..C.A.G..U....UUUU............G....G..U.................................UUUAU...............ACC.UCCGGU.C..C...............................................................uuaauu................................................GGAAAUU...............AC.UGUG.GUGG.CU...UAACCGGGAAUAAAU..AUGAAA..AUACC
JCVI_SCAF_1096627796551/545-462             ..CGCAC.A..C.A.G..U....UUUU............G....G..U.................................UUUAU...............ACC.UCCGGU.C..C...............................................................uuaauu................................................GGAAAUU...............AC.UGUG.GUGG.CU...UAACCGGGAAUAAAU..AUGAAA..AUACC
JCVI_SCAF_1101668450686/714-631             ..CGCAC.A..C.A.G..U....UUUU............G....G..U.................................UUUAU...............ACC.UCCGGU.C..C...............................................................uuaauu................................................GGAAAUU...............AC.UGUG.GUGG.CU...UAACCGGGAAUAAAU..AUGAAA..AUACC
JCVI_SCAF_1096627285424/1983-1900           ..CGCAC.A..C.A.G..U....UUUU............G....G..U.................................UUUAU...............ACC.UCCGGU.C..C...............................................................uuaauu................................................GGAAAUU...............AC.UGUG.GUGG.CU...UAACCGGGAAUAAAU..AUGAAA..AUACC
JCVI_SCAF_1096627053044/2307-2390           ..CGCAC.A..C.A.G..U....UUUU............G....G..U.................................UUUAU...............ACC.UCCGGU.C..C...............................................................uuaauu................................................GGAAAUU...............AC.UGUG.GUGG.CU...UAACCGGGAAUAAAU..AUGAAA..AUACC
JCVI_SCAF_1101668738904/361-444             ..CGCAC.A..C.A.G..U....UUUU............G....G..U.................................UUUAU...............ACC.UCCGGU.C..C...............................................................uuaauu................................................GGAAAUU...............AC.UGUG.GUGG.CU...UAACCGGGAAUAAAU..AUGAAA..AUACC
JCVI_SCAF_1096627567568/1351-1268           ..CGCAC.A..C.A.G..U....UUUU............G....G..U.................................UUUAU...............ACC.UCCGGU.C..C...............................................................uuaauu................................................GGAAAUU...............AC.UGUG.GUGG.CU...UAACCGGGAAUAAAU..AUGAAA..AUACC
JCVI_SCAF_1096627865552/1163-1080           ..CGCAC.A..C.A.G..U....UUUU............G....G..U.................................UUUAU...............ACC.UCCGGU.C..C...............................................................uuaauu................................................GGAAAUU...............AC.UGUG.GUGG.CU...UAACCGGGAAUAAAU..AUGAAA..AUACC
JCVI_SCAF_1096627566564/108-191             ..CGCAC.A..C.A.G..U....UUUU............G....G..U.................................UUAAU...............ACC.UCCGGU.C..C...............................................................uuaauu................................................GGAAAUU...............AC.UGUG.GUGG.CU...UAACCGGGAAUAAAU..AUGAAA..AUACC
JCVI_SCAF_1096627777273/1103-1020           ..CGCAC.A..C.A.G..U....UUUU............G....G..U.................................UUAAU...............ACC.UCCGGU.C..C...............................................................uuaauu................................................GGAAAUU...............AC.UGUG.GUGG.CU...UAACCGGGAAAAAAU..AUGAAA..AUACC
JCVI_SCAF_1101667263023/504-421             ..CGCAC.A..C.A.G..U....UUUU............G....G..U.................................UUUAU...............ACC.UCCGGU.C..C...............................................................uuaauu................................................GGAAAUU...............AC.UGUG.GUGG.CA...UAACCGGGAAUAAAU..AUGAAA..AUACC
JCVI_SCAF_1096627854804/957-1040            ..CGCAC.A..C.A.G..U....UAUU............G....G..U.................................UUUAU...............ACC.UCCGGU.C..C...............................................................uuuauu................................................GGAAAUU...............AC.UGUG.GUGG.CU...UAACCGGGAAUAAAU..AUGAAA..AUACC
JCVI_SCAF_1096628015773/343-260             ..CGCAC.A..C.A.G..U....UAUU............G....G..U.................................UUUAU...............ACC.UCCGGU.C..C...............................................................uuuguu................................................GGAAAUU...............AC.UGUG.GUGG.CU...UAACCGGGAAUAAAU..AUGAAA..AUACC
JCVI_SCAF_1101668365313/176-259             ..CGCAC.A..C.A.G..U....UGUU............G....G..U.................................UUUAU...............ACC.UCCGGU.C..C...............................................................uuuauu................................................GGAAAUU...............AC.UGUG.GUGG.CU...UAACCGGGAAUAAAU..AUGAAA..AUACC
JCVI_SCAF_1096627062992/1523-1440           ..CGCAC.A..C.A.G..U....UGUU............G....G..U.................................UUUAU...............ACC.UCCGGU.C..C...............................................................uuuauu................................................GGAAAUU...............AC.UGUG.GUGG.CU...UAACCGGGAAUAAAU..AUGAAA..AUACC
JCVI_SCAF_1101668693407/951-1034            ..CGCAC.A..C.A.G..U....UGUU............G....G..U.................................UUUAU...............ACC.UCCGGU.C..C...............................................................uuuauu................................................GGAAAUU...............AC.UGUG.GUGG.CU...UAACCGGGAAUAAAU..AUGAAA..AUACC
JCVI_SCAF_1101667041311/258-341             ..CGCAC.A..C.A.G..U....UGUU............G....G..U.................................UUUAU...............ACC.UCCGGU.C..C...............................................................uuuauu................................................GGAAAUU...............AC.UGUG.GUGG.CU...UAACCGGGAAUAAAU..AUGAAA..AUACC
JCVI_SCAF_1096626975590/725-642             ..CGCAC.A..C.A.G..U....UGUU............G....G..U.................................UUUAU...............ACC.UCCGGU.C..C...............................................................uuuauu................................................GGAAAUU...............AC.UGUG.GUGG.CU...UAACCGGGAAUAAAU..AUGAAA..AUACC
JCVI_SCAF_1096627220158/1390-1473           ..CGCAC.A..C.A.G..U....UGUU............G....G..U.................................UUUAU...............ACC.UCCGGU.C..C...............................................................uuuauu................................................GGAAAUU...............AC.UGUG.GUGG.CU...UAACCGGGAAUAAAU..AUGAAA..AUACC
JCVI_SCAF_1101667042374/792-709             ..CGCAC.A..C.A.G..U....UGUU............G....G..U.................................UUUAU...............ACC.UCCGGU.C..C...............................................................uuuauu................................................GGAAAUU...............AC.UGUG.GUGG.CU...UAACCGGGAAUAAAU..AUGAAA..AUACC
JCVI_SCAF_1101668452752/119-36              ..CGCAC.A..C.A.G..U....UGUU............G....G..U.................................UUUAU...............ACC.UCCGGU.C..C...............................................................uuuguu................................................GGAAAUU...............AC.UGUG.GUGG.CU...UAACCGGGAAUAAAU..AUGAAA..AUACC
JCVI_SCAF_1096627840098/1282-1199           ..CGCAC.A..C.A.G..U....UGUU............G....G..U.................................UUUAU...............ACC.UCCGGU.C..C...............................................................uuuuuu................................................GGAAAUU...............AC.UGUG.GUGG.CU...UAACCGGGAAUAAAU..AUGAAA..AUACC
JCVI_SCAF_1096626673806/893-810             ..CGCAC.A..C.A.G..U....UGUU............G....G..U.................................UUUAU...............ACC.UCCGGU.C..C...............................................................uuaguu................................................GGAAAUU...............AC.UGUG.GUGG.CU...UAACCGGGAAUAAAU..AUGAAA..AUACC
JCVI_SCAF_1101667371568/497-580             ..CGCAC.A..C.A.G..U....UGUU............G....G..U.................................UUUAU...............ACC.UCCGGU.C..C...............................................................uuaguu................................................GGAAAUU...............AC.UGUG.GUGG.CU...UAACCGGGAACAAAU..AUGAAA..AUACC
JCVI_SCAF_1101668551141/217-134             ..CGCAC.A..C.A.G..U....UGUU............G....G..U.................................UUUAU...............ACC.UCCGGU.C..C...............................................................uuuauu................................................GGAAAUU...............AC.UGUG.GUGG.CU...UAACCGGGAAUAAAU..AUGAAG..AUACC
JCVI_SCAF_1101668379045/446-529             ..CGCAC.A..C.A.G..U....UUUU............G....G..U.................................UUUAU...............ACC.UCCGGU.C..C...............................................................uuuauu................................................GGAAAUU...............AC.UGUG.GUGG.CU...UAACCGGGAAUAAAU..AUGAAA..AUACC
JCVI_SCAF_1101667376004/392-475             ..CGCAC.A..C.A.G..U....UUUU............G....G..U.................................UUUAU...............ACC.UCCGGU.C..C...............................................................uuuuuu................................................GGAAAUU...............AC.UGUG.GUGG.CU...UAACCGGGAAUAAAU..AUGAAA..AUACC
JCVI_SCAF_1101668350851/668-585             ..CGCAC.A..C.A.G..U....UAUU............G....G..U.................................UUUAU...............ACC.UCCGGU.C..C...............................................................uuuauu................................................GGAAAAU...............AC.UGUG.GUGG.CU...UAACCGGGAAUAAAU..AUGAAA..AUACC
JCVI_SCAF_1096626947589/3054-3138           ..CGCAC.A..C.A.G..U....UUUUU...........G....G..U.................................UUUAU...............ACC.UCCGGU.C..C...............................................................uuaauu................................................GGAAAUU...............AC.UGUG.GUGG.CU...UAACCGGGAAUAAAU..AUGAAA..AUACC
JCVI_SCAF_1096627890310/67-150              ..CGCAC.A..C.A.G..U....UGUU............G....G..U.................................UUUAU...............ACC.UCCGGU.C..C...............................................................uuaauu................................................GGAAAUU...............AC.UGUG.GUGG.CU...UAACCGGGAAUAAAA..AUGAAA..AUACC
JCVI_SCAF_1101668427742/680-597             ..CGCAC.A..C.A.G..U....UAUU............G....G..U.................................UUUAU...............ACC.UCCGGU.C..C...............................................................uuagau................................................GGAAAUU...............AC.UGUG.GUGG.CU...UAACCGGGAAUAAAU..AUGAAA..AUACC
JCVI_SCAF_1101668468931/345-428             ..CGCAC.A..C.A.G..U....UGUU............G....G..U.................................UUUAA...............ACC.UCCGGU.C..C...............................................................uuaauu................................................GGAAAUU...............AC.UGUG.GUGG.CU...UAACCGGGAAUAAAU..AUGAAA..AUACC
JCVI_SCAF_1101668210597/482-565             ..CGCAC.A..C.A.G..U....AUUU............G....G..U.................................UUUAU...............ACC.UCCGGU.C..C...............................................................uuaauu................................................GGAAACU...............AC.UGUG.GUGG.CU...UAACCGGGAAUAAAU..AUGAAA..AUACC
JCVI_SCAF_1101668736686/648-565             ..CGCAC.A..C.A.G..U....UUUU............G....G..U.................................UUUAU...............ACC.UCCGGU.C..C...............................................................uuuauu................................................GGAAAUU...............AC.UGUG.GUGG.CU...UAACCGGGAAAAAAU..AUGAAC..AUACC
JCVI_SCAF_1096627198160/2221-2304           ..CGCAC.A..C.A.G..U....UGUU............G....G..U.................................UUUAU...............ACC.UCCGGU.C..C...............................................................uuaauu................................................GGAAAUU...............AC.UGUG.GUGG.CU...UAACCGGGAAUGAAU..AUGAAA..AUACC
JCVI_SCAF_1096627999841/636-719             ..CGCAC.A..C.A.G..U....UGUU............G....G..U.................................UUUAU...............ACC.UCCGGU.C..C...............................................................uuaauu................................................GGAAUUU...............AC.UGUG.GUGG.CU...UAACCGGGAAUAAAU..AUGAAA..AUACC
JCVI_SCAF_1096627919548/591-508             ..CGCAC.A..C.A.G..U....UUGU............G....G..U.................................UUUAU...............ACC.UCCGGU.C..C...............................................................uuaagu................................................GGAAAUA...............AC.UGUG.GUGG.CA...UAACCGGGAAUAAAU..AUGAAA..AUACC
JCVI_SCAF_1101668206514/649-566             ..CGCAC.A..C.A.G..U....UUGU............G....G..U.................................UUUAU...............ACC.UCCGGU.C..C...............................................................uuaagu................................................GGAAAUA...............AC.UGUG.GUGG.CA...UAACCGGGAAUAAAU..AUGAAG..AUACC
JCVI_SCAF_1096627571499/481-565             ..CGCAC.A..C.A.G..U....UAUU............G....G..U.................................UUUAU...............ACC.UCCGGU.C..C...............................................................uuuuuuu...............................................GGAAAUU...............AC.UGUG.GUGG.CU...UAACCGGGAAAAAAU..AUGAAG..AUACC
JCVI_SCAF_1096626850877/1455-1372           ..CGCAC.A..C.A.G..U....UUGU............G....G..U.................................UUUAU...............ACC.UCCGGU.C..C...............................................................uuaaau................................................GGAAAUU...............AC.UGUG.GUGG.CU...UAACCGGGAAUUAAU..AUGAAA..AUACC
JCVI_SCAF_1096628168675/423-506             ..CGCAC.A..C.A.G..U....UUUU............G....G..U.................................UUUAU...............ACC.UCCGGU.C..C...............................................................uuaauu................................................GGAAAUC...............AC.UGUG.GUGG.CU...CAACCGGGAAUAAAU..AUGAAA..AUACC
JCVI_SCAF_1096627838593/1418-1335           ..CGCAC.A..C.A.G..U....UGUU............G....G..U.................................UUUAA...............ACC.UCCGGU.C..C...............................................................uuaauu................................................GGAAAUU...............AC.UGUG.GUGG.CU...UAACCGGGAAAAAAU..AUGAAG..AUACC
JCVI_SCAF_1096627846187/1285-1202           ..CGCAC.A..C.A.G..U....UGUU............G....G..U.................................UUUAU...............ACC.UCCGGU.C..C...............................................................uuaauu................................................GGAAAUU...............AC.UGUG.GUGG.CU...UAACCGGGAAUAAAU..AUGAAU..AUACC
JCVI_SCAF_1101668702465/155-72              ..CGCAC.A..C.A.G..U....AUUU............G....G..U.................................UUUAU...............ACC.UCCGGU.C..C...............................................................uuaaau................................................GGAAAUU...............GC.UGUG.GUGG.CU...UAACCGGGAAUAAAU..AUGAAG..AUACC
JCVI_SCAF_1096626575681/657-573             ..CGCAC.A..C.A.G..U....AUUUU...........G....G..U.................................UUUAU...............ACC.UCCGGU.C..C...............................................................uuuaau................................................GGAAAUU...............AC.UGUG.GUGG.CU...UAACCGGGAAUAAAU..AUGAAG..AUACC
JCVI_SCAF_1096628251576/606-689             ..CGCAC.A..C.A.G..U....UUGU............G....G..U.................................UUUAU...............ACC.UCCGGU.C..C...............................................................uuaagu................................................GGAAGUU...............AC.UGUG.GUGG.CA...UAACCGGGAAUAAAU..AUGAAG..AUACC
JCVI_SCAF_1101667340758/68-151              ..CGCAC.A..C.A.G..U....UAUU............G....G..U.................................UUUAU...............ACC.UCCGGU.C..C...............................................................uuaaau................................................GGAAAUU...............AC.UGUG.GUGG.CU...UACCCGGGAAAAAAU..AUGAAA..AUACC
JCVI_SCAF_1096627857040/1166-1083           ..CGCAC.A..C.A.G..U....UAUU............G....G..U.................................UUUAU...............ACC.UCCGGU.C..C...............................................................uuaaau................................................GGAAAUU...............AC.UGUG.GUGG.CU...UAACCGGGAAUAAAA..AUGAAA..AUACC
JCVI_SCAF_1101668365963/907-824             ..CGCAC.A..U.A.G..U....AUUU............G....G..U.................................UUUAU...............ACC.UCCGGU.C..C...............................................................uuaaau................................................GGAAAUU...............AC.UAUG.GUGG.CU...UAACCGGGAAUAAAU..AUGAAA..AUACC
JCVI_SCAF_1096627300110/276-359             ..CGCAC.A..U.A.G..U....AUUU............G....G..U.................................UUUAU...............ACC.UCCGGU.C..C...............................................................uuaaau................................................GGAAAUU...............AC.UAUG.GUGG.CU...UAACCGGGAAUAAAU..AUGAAA..AUACC
JCVI_SCAF_1101668102848/908-825             ..CGCAC.A..U.A.G..U....AUUU............G....G..U.................................UUUAU...............ACC.UCCGGU.C..C...............................................................uuaaau................................................GGAAAUU...............AC.UAUG.GUGG.CU...UAACCGGGAAUAAAU..AUGAAA..AUACC
JCVI_SCAF_1096627471150/503-586             ..CGCAC.A..U.A.G..U....AUUU............G....G..U.................................UUUAU...............ACC.UCCGGU.C..C...............................................................uuaaau................................................GGAAAUU...............AC.UAUG.GUGG.CU...UAACCGGGAAUAAAU..AUGAAA..AUACC
JCVI_SCAF_1096626895215/749-832             ..CGCAC.A..U.A.G..U....AUUU............G....G..U.................................UUUAU...............ACC.UCCGGU.C..C...............................................................uuaaau................................................GGAAAUU...............AC.UAUG.GUGG.CU...UAACCGGGAAUAAAU..AUGAAA..AUACC
JCVI_SCAF_1101668477333/145-62              ..CGCAC.A..U.A.G..U....AUUU............G....G..U.................................UUUAU...............ACC.UCCGGU.C..C...............................................................uuaaau................................................GGAAAUU...............AC.UAUG.GUGG.CU...UAACCGGGAAUAAAU..AUGAAA..AUACC
JCVI_SCAF_1096628117624/536-619             ..CGCAC.A..U.A.G..U....AUUU............G....G..U.................................UUUAU...............ACC.UCCGGU.C..C...............................................................uuaaau................................................GGAAAUU...............AC.UAUG.GUGG.CU...UAACCGGGAAUAAAU..AUGAAA..AUACC
JCVI_SCAF_1101668114430/734-817             ..CGCAC.A..U.A.G..U....AUGU............G....G..U.................................UUUAU...............ACC.UCCGGU.C..C...............................................................uuaaau................................................GGAAAUU...............AC.UAUG.GUGG.CU...UAACCGGGAAUAAAU..AUGAAA..AUACC
JCVI_SCAF_1096627157281/877-960             ..CGCAC.A..U.A.G..U....UUUU............G....G..U.................................UUUAU...............ACC.UCCGGU.C..C...............................................................uuaaau................................................GGAAAUU...............AC.UAUG.GUGG.CU...UAACCGGGAAAAAAU..AUGAAA..AUACC
JCVI_SCAF_1096627228458/580-497             ..CGCAC.A..U.A.G..U....ACUU............G....G..U.................................UUUAU...............ACC.UCCGGU.C..C...............................................................uuaaau................................................GGAAAUU...............AC.UAUG.GUGG.CU...UAACCGGGAAAAAAU..AUGAAA..AUACC
JCVI_SCAF_1096627082545/152-69              ..CGCAC.A..U.A.G..U....AUUU............G....G..U.................................UUUAU...............ACC.UCCGGU.C..C...............................................................uuaagu................................................GGAAAUU...............AC.UAUG.GUGG.CU...UAACCGGGAAGAAAU..AUGAAA..AUACC
JCVI_SCAF_1101667562538/131-214             ..CGCAC.A..C.A.G..U....UGUU............G....G..U.................................UUUAU...............ACC.UCCGGU.C..C...............................................................uuaauu................................................GGAAAUU...............AC.UGUG.GUGG.AA...UAACCGGGAAUAAAU..AUGAAA..AUACC
JCVI_SCAF_1096627506467/723-640             ..CGCAC.A..U.A.G..U....AUUU............G....G..U.................................UUUAA...............ACC.UCCGGU.C..C...............................................................uuaaau................................................GGAAAUU...............AC.UAUG.GUGG.CU...UAACCGGGAAAAAAU..AUGAAG..AUACC
JCVI_SCAF_1096627919309/476-559             ..CGCAC.A..U.A.G..U....AUUU............G....G..U.................................UUUAU...............ACC.UCCGGU.C..C...............................................................uuaaau................................................GGAAAUU...............AC.UAUG.GUGG.CU...UAACCGGGAAAAAAU..AUGAAG..AUACC
JCVI_SCAF_1096627271428/4448-4365           ..CUCAC.A..C.A.G..U....UGUU............G....G..U.................................UUUAU...............ACC.UCCGGU.C..C...............................................................uuaauu................................................GGAAAUU...............AC.UGUG.GUGG.CU...UAACCGGGAAUAAAU..AUGAAA..AUACC
JCVI_SCAF_1101668693764/992-1073            ..CGCAC.A..C.A.G..U....AUUU............G....G..U.................................UUUAU...............ACC.UCCGGU.C..C................................................................uuuu.................................................GGAAAUU...............AC.UGUG.GUGG.CU...UAACCGGGAAUAAAU..AUGAAG..AUACC
JCVI_SCAF_1096627614537/971-890             ..CGCAC.A..C.A.G..U....AUUU............G....G..U.................................UUUAU...............ACC.UCCGGU.C..C................................................................uuuu.................................................GGAAAUU...............AC.UGUG.GUGG.CU...CAACCGGGAAUAAAU..AUGAAG..AUACC
JCVI_SCAF_1101668133465/296-215             ..CGCAC.A..C.A.G..U....UAUU............G....G..U.................................UUUAU...............ACC.UCCGGU.C..C................................................................uuuu.................................................GGAAAUU...............AC.UGUG.GUGG.CU...UAACCGGGAAUAAAU..AUGAAG..AUACC
JCVI_SCAF_1101668188362/589-508             ..CGCAC.A..C.A.G..U....ACUU............G....G..U.................................UUUAU...............ACC.UCCGGU.C..C................................................................uuuu.................................................GGAAACU...............AC.UGUG.GUGG.CU...UAACCGGGAAAAAAU..AUGAAG..AUACC
JCVI_SCAF_1096628196767/1578-1495           ..CGCAC.A..C.A.A..U....UUUU............G....G..U.................................UUUAU...............ACC.UCCGGU.C..C...............................................................uuaagu................................................GGAAAUA...............AU.UGUG.GUGG.CA...UAACCGGGAAAGAAU..AUGAAG..AUACC
JCVI_SCAF_1101667404367/220-303             ..CGCAC.A..C.A.A..U....UUUU............G....G..U.................................UUUAU...............ACC.UCCGGU.C..C...............................................................uuaagu................................................GGAAAUA...............AU.UGUG.GUGG.CA...UAACCGGGAAAAAAU..AUGAAG..AUACC
JCVI_SCAF_1096627922089/179-262             ..CGCAC.A..C.A.A..U....UUGU............G....G..U.................................UUUAU...............ACC.UCCGGU.C..C...............................................................uuaagu................................................GGAAAUA...............AU.UGUG.GUGG.CA...UAACCGGGAAAAAAU..AUGAAG..AUACC
JCVI_SCAF_1096627215231/39-122              ..CGCAC.A..C.A.A..U....UUGU............G....G..U.................................UUUAU...............ACC.UCCGGU.C..C...............................................................uuaagu................................................GGAAAUA...............AU.UGUG.GUGG.CA...UAACCGGGAAAAAAU..AUGAAG..AUACC
JCVI_SCAF_1096626357968/454-537             ..CGCAC.A..C.A.A..U....UUGU............G....G..U.................................UUUAU...............ACC.UCCGGU.C..C...............................................................uuaagu................................................GGAAAUA...............AU.UGUG.GUGG.CA...UAACCGGGAAAAAAA..AUGAAG..AUACC
JCVI_SCAF_1101667405493/547-464             ..CGCAC.A..C.A.A..U....UUGU............G....G..U.................................UUUAU...............ACC.UCCGGU.C..C...............................................................uuaagu................................................GGAAAUA...............AU.UGUG.GUGG.CU...UAACCGGGAAAAAAU..AUGAAG..AUACC
JCVI_SCAF_1101668545130/377-294             ..CGCAC.A..C.A.A..U....UUGU............G....G..U.................................UUUAU...............ACC.UCCGGU.C..C...............................................................uuaagu................................................GGAAAUG...............AU.UGUG.GUGG.CA...UAACCGGGAAAAAAU..AUGAAG..AUACC
JCVI_SCAF_1096627920306/271-188             ..CGCAC.A..C.A.A..U....UUGU............G....G..U.................................UUUAU...............ACC.UCCGGU.C..C...............................................................uuaagu................................................GGAAAUG...............AU.UGUG.GUGG.CA...UAACCGGGAAAAAAU..AUGAAG..AUACC
JCVI_SCAF_1101668547559/471-388             ..CGCAC.A..C.A.A..U....UUGU............G....G..U.................................UUUAU...............ACC.UCCGGU.C..C...............................................................uuaagu................................................GGAAAUG...............AU.UGUG.GUGG.CA...UAACCGGGAAAAAAU..AUGAAG..AUACC
JCVI_SCAF_1101668523932/917-834             ..CGCAC.A..C.A.A..U....UUGU............G....G..U.................................UUUAU...............ACC.UCCGGU.C..C...............................................................uuaaau................................................GGAAAUG...............AU.UGUG.GUGG.CA...UAACCGGGAAAAAAU..AUGAAG..AUACC
JCVI_SCAF_1101667566324/96-179              ..CGCAC.A..C.A.A..U....UUGU............G....G..U.................................UUUAU...............ACC.UCCGGU.C..C...............................................................uuaaau................................................GGAAAUG...............AU.UGUG.GUGG.CU...UAACCGGGAAAAAAU..AUGAAG..AUACC
JCVI_SCAF_1096628184836/424-341             ..CGCAC.A..C.A.A..U....UUGU............G....G..U.................................UUUAU...............ACC.UCCGGU.C..C...............................................................uuaaau................................................GGAAAUG...............AU.UGUG.GUGG.CU...UAACCGGGAAAAAAU..AUGAAG..AUACC
JCVI_SCAF_1096627912201/766-683             ..CGCAC.A..C.A.A..U....UUGU............G....G..U.................................UUUAU...............ACC.UCCGGU.C..C...............................................................uuagau................................................GGAAAUG...............AU.UGUG.GUGG.CA...UAACCGGGAAAAAAU..AUGAAG..AUACC
JCVI_SCAF_1096628244824/109-26              ..CGCAC.A..C.A.A..U....UUGU............G....G..U.................................UUUAU...............ACC.UCCGGU.C..C...............................................................uuuagu................................................GGAAAUG...............AU.UGUG.GUGG.CA...UAACCGGGAAAAAAU..AUGAAG..AUACC
JCVI_SCAF_1096628293526/593-676             ..CGCAC.A..C.A.A..U....UUGU............G....G..U.................................UUUAU...............ACC.UCCGGU.C..C...............................................................uuaagu................................................GGAAGUA...............AU.UGUG.GUGG.CA...UAACCGGGAAAAAAU..AUGAAG..AUACC
JCVI_SCAF_1096628243078/1333-1250           ..CGCAC.A..C.A.A..U....UUGU............G....G..U.................................UUUAU...............ACC.UCCGGU.C..C...............................................................uuaagu................................................GGAAAUA...............AU.UGUG.GUGG.CA...UAACCGGGAAAAAAU..AUGAAG..GUACC
JCVI_SCAF_1096626683500/648-731             ..CGCAC.A..C.A.A..U....UUGU............G....G..U.................................UUUAU...............ACC.UCCGGU.C..C...............................................................uuaagu................................................GGAAAUA...............AU.UGUG.GUGG.CA...UAACCGGGAAAAAAA..AUGAAA..AUACC
JCVI_SCAF_1101667520611/136-53              ..CGCAC.A..C.A.A..U....UUGU............G....G..U.................................UUUAU...............ACC.UCCGGU.C..C...............................................................uuaagu................................................GGAAAUA...............AU.UGUG.GUGG.CA...UAACCGGGAAAAAAU..AUGAAA..AUACC
JCVI_SCAF_1096627348941/1444-1361           ..CGCAC.A..C.A.A..U....UUUU............G....G..U.................................UUUAU...............ACC.UCCGGU.C..C...............................................................uuaaau................................................GGAAAUA...............AU.UGUG.GUGG.CA...UAACCGGGAAAAAAU..AUGAAG..AUACC
JCVI_SCAF_1101668514185/955-872             ..CGCAC.A..C.A.A..U....UUUU............G....G..U.................................UUUAU...............ACC.UCCGGU.C..C...............................................................uuaaau................................................GGAAAUA...............AU.UGUG.GUGG.CA...UAACCGGGAAAAAAU..AUGAAA..AUACC
JCVI_SCAF_1096628202786/1209-1292           ..CGCAC.A..C.A.A..U....UUGU............G....G..U.................................UUUAU...............ACC.UCCGGU.C..C...............................................................uuaaau................................................GGAAAUA...............AU.UGUG.GUGG.CA...UAACCGGGAAAGAAU..AUGAAG..AUACC
JCVI_SCAF_1096627125601/1009-926            ..CGCAC.A..C.A.A..U....UUGU............G....G..U.................................UUUAU...............ACC.UCCGGU.C..C...............................................................uugagu................................................GGAAAUA...............AU.UGUG.GUGG.CA...UAACCGGGAAAAGAA..AUGAAG..AUACC
JCVI_SCAF_1096628288071/645-562             ..CGCAC.A..C.A.A..U....UUGU............G....G..U.................................UUUAU...............ACC.UCCGGU.C..C...............................................................uuaagu................................................GGCAACA...............AU.UGUG.GUGG.CA...UAACCGGGAAAAAAU..AUGAAG..AUACC
JCVI_SCAF_1101667564012/517-600             ..CGCAC.A..C.A.A..U....UUGU............G....G..U.................................UUUAU...............ACC.UCCGGU.C..C...............................................................uuaagu................................................GGCAGCA...............AU.UGUG.GUGG.CA...UAACCGGGAAAAAAU..AUGAAG..AUACC
JCVI_SCAF_1101668495467/308-391             ..CGCAC.A..C.A.A..U....UUGU............G....G..U.................................UUUAU...............ACC.UCCGGU.C..C...............................................................uuaaau................................................GGAAGUG...............AU.UGUG.GUGG.CA...UAACCGGGAAGAAAU..AUGAAG..AUACC
JCVI_SCAF_1096628173250/892-809             ..CGCAC.A..C.A.A..U....UUUU............G....G..U.................................UUUAU...............ACC.UCCGGU.C..C...............................................................uuaaau................................................GGAAAUA...............AU.UGUG.GUGG.CU...UAACCGGGAACAAAU..AUGAAG..AUACC
JCVI_SCAF_1096627527335/504-421             ..CGCAC.A..C.A.A..U....UUGU............G....G..U.................................UUUAU...............ACC.UCCGGU.C..C...............................................................uuaaau................................................GGAAAUA...............AU.UGUG.GUGG.CA...UAACCGGGAAUAAAU..AUGAAG..AUACC
JCVI_SCAF_1096626478977/503-419             ..CGCAC.A..C.A.A..U....UUGU............G....G..U.................................UUUAU...............ACC.UCCGGU.C..C...............................................................uuaaau................................................GGAAAUA...............AU.UGUG.GUGG.CA...UAACCGGGAAAAAAAA.AUGAAG..AUACC
JCVI_SCAF_1096627896143/487-404             ..CGCAC.A..C.A.A..U....UUGU............G....G..U.................................UUUAU...............ACC.UCCGGU.C..C...............................................................uuuagu................................................GGCAGUA...............AU.UGUG.GUGG.CA...UAACCGGGAAAAAAU..AUGAAA..AUACC
JCVI_SCAF_1096627829758/561-477             ..CGCAC.A..C.A.G..U....UGUU............G....G..U.................................UUUAU...............ACC.UCCGGU.C..C...............................................................uuaauu................................................GGAAAUU...............AC.UGUG.GUGG.CU...UAACCGGGAAAAAUAA.AUGAAA..AUACC
JCVI_SCAF_1101668460761/757-673             ..CGCAC.A..C.A.G..U....UAUU............G....G..U.................................UUAAU...............ACC.UCCGGU.C..C...............................................................uuaauu................................................GGAAAUU...............AC.UGUG.GUGG.CU...UAACCGGGAAAAAAAA.AUGAAG..AUACC
JCVI_SCAF_1101668330672/176-261             ..CGCAC.A..C.A.G..U....UAUU............G....G..U................................UUUUAU...............ACC.UCCGGU.C..C...............................................................uuaauu................................................GGAAAUU...............AC.UGUG.GUGG.CU...UAACCGGGAAAAAAAA.AUGAAG..AUACC
JCVI_SCAF_1096628073469/1654-1737           ..CGCAC.A..C.A.A..U....UUCU............G....G..U.................................UUAAU...............ACC.UCCGGU.C..C...............................................................uuaagu................................................GGCAGUA...............AU.UGUG.GUGG.CA...UAACCGGGAAAAAAU..AUGAAG..AUACC
JCVI_SCAF_1096628096171/578-495             ..CGCAC.A..C.A.A..U....UUCU............G....G..U.................................UUAAA...............ACC.UCCGGU.C..C...............................................................uuaagu................................................GGCAGUA...............AU.UGUG.GUGG.CA...UAACCGGGAAAAUAU..AUGAAG..AUACC
JCVI_SCAF_1101668217268/210-127             ..CGCAC.A..C.A.A..U....UUCU............G....G..U.................................UUUAU...............ACC.UCCGGU.C..C...............................................................uuaagu................................................GGCAGUG...............AU.UGUG.GUGG.CA...UAACCGGGAAAAAAU..AUGAAU..AUACC
JCVI_SCAF_1101668685189/1164-1081           ..CGCAC.A..C.A.A..U....UUGU............G....G..U.................................UUAAU...............ACC.UCCGGU.C..C...............................................................uuuagu................................................GGCAAUG...............AU.UGUG.GUGG.CA...UAACCGGGAAUAAAU..AUGAAG..AUACC
JCVI_SCAF_1101668474422/940-857             ..CGCAC.A..C.A.A..U....UUGU............G....G..U.................................UUAAU...............ACC.UCCGGU.C..C...............................................................uuuagu................................................GGCAAUG...............AU.UGUG.GUGG.CA...UAACCGGGAAUAAAU..AUGAAG..AUACC
JCVI_SCAF_1096627709324/997-913             ..CGCAC.A..C.A.G..U.U..UGUU............G....G..U.................................UUUAA...............ACC.UCCGGU.C..C...............................................................uuaauu................................................GGAAAU...............AAC.UGUG.GUGG.CU...UAACCGGGAAAAAAU..AUGAAG..AUACC
JCVI_SCAF_1096626640833/1040-956            ..CGCAC.A..C.A.G..U.U..UGUU............G....G..U.................................UUUAA...............ACC.UCCGGU.C..C...............................................................uuaauu................................................GGAAAU...............AAC.UGUG.GUGG.CU...UAACCGGGAAAAAAU..AUGAAG..AUACC
JCVI_SCAF_1096626997245/506-422             ..CGCAC.A..C.A.G..U.U..UGUU............G....G..U.................................UUUAA...............ACC.UCCGGU.C..C...............................................................uuaauu................................................GGAAAU...............AAC.UGUG.GUGG.CU...UAACCGGGAAAAAAU..AUGAAG..AUACC
JCVI_SCAF_1096627739050/1126-1042           ..CGCAC.A..C.A.G..U.U..UGUU............G....G..U.................................UUUAA...............ACC.UCCGGU.C..C...............................................................uuaauu................................................GGAAAU...............AAC.UGUG.GUGG.CU...UAACCGGGAAAAAAU..AUGAAG..AUACC
JCVI_SCAF_1096626945110/852-768             ..CGCAC.A..C.A.G..U.U..UGUU............G....G..U.................................UUUAA...............ACC.UCCGGU.C..C...............................................................uuaauu................................................GGAAAU...............AAC.UGUG.GUGG.CU...UAACCGGGAAAAAAU..AUGAAG..AUACC
JCVI_SCAF_1101668456038/195-111             ..CGCAC.A..C.A.G..U.U..UGUU............G....G..U.................................UUUAA...............ACC.UCCGGU.C..C...............................................................uuaauu................................................GGAAAU...............AAC.UGUG.GUGG.CU...UAACCGGGAAAAAAU..AUGAAG..AUACC
JCVI_SCAF_1101668292239/319-403             ..CGCAC.A..C.A.G..U.U..UGUU............G....G..U.................................UUUAA...............ACC.UCCGGU.C..C...............................................................uuaauu................................................GGAAAU...............AAC.UGUG.GUGG.CU...UAACCGGGAAAAAAU..AUGAAG..AUACC
JCVI_SCAF_1096627706138/1334-1418           ..CGCAC.A..C.A.G..U.U..UGCU............G....G..U.................................UUUAA...............ACC.UCCGGU.C..C...............................................................uuaauu................................................GGAAAU...............AAC.UGUG.GUGG.CU...UAACCGGGAAAAAAU..AUGAAG..AUACC
JCVI_SCAF_1096626921690/364-279             ..CGCAC.A..C.A.G..U.U..UGUU............G....G..U.................................UUUAA...............ACC.UCCGGU.C..C...............................................................uuaauu................................................GGAAAU...............AAC.UGUG.GUGG.CU...UAACCGGGAAAAAAAU.AUGAAG..AUACC
JCVI_SCAF_1096626988181/1464-1380           ..CGCAC.A..C.A.G..U.U..UGUU............G....G..U.................................UUUAA...............ACC.UCCGGU.C..C...............................................................uuaauu................................................GGAAAU...............GAC.UGUG.GUGG.CU...UAACCGGGAAUAAAU..AUGAAG..AUACC
JCVI_SCAF_1096628053737/697-614             ..CGCAC.A..C.A.A..U....UUUU............G....G..U.................................UUUAA...............ACC.UCCGGU.C..C...............................................................uuagau................................................GGAAAUA...............AU.UGUG.GUGG.CU...UAACCGGGAAAAAAU..AUGAAG..AUACC
JCVI_SCAF_1096627871605/290-374             ..CGCAC.A..U.A.G..U....AUUU............G....G..U.................................UUUAU...............ACC.UCCGGU.C..C...............................................................uuaagu................................................GGAAAUUU..............AC.UAUG.GUGG.CU...UAACCGGGAAUAAAU..AUGAAG..AUACC
JCVI_SCAF_1101667476760/705-788             ..CGCAC.A..C.A.G..U....UUUU............G....G..U.................................UUAAU...............ACC.UCCGGU.C..C...............................................................uuuagu................................................GGCAAUU...............AC.UGUG.GUGG.CU...UAACCGGGAAAAUAU..AUGAAA..AUACC
JCVI_SCAF_1096627804895/1023-1107           ..CGCAC.A..C.A.G..U....UUUUU...........G....G..U.................................UUAAU...............ACC.UCCGGU.C..C...............................................................uuuagu................................................GGCAAUU...............AC.UGUG.GUGG.CU...UAACCGGGAAAAAAA..AUGAAA..AUACC
JCVI_SCAF_1101668175920/599-683             ..CGCAC.A..C.A.A..U....UUCU............G....G..U.................................UUUAA...............ACC.UCCGGU.C..C...............................................................uuaaau................................................GGCAGUA...............AU.UGUG.GUGG.CA...UAACCGGGAAAAAAAA.AUGAAG..AUACC
JCVI_SCAF_1096627890021/1505-1589           ..CGCAC.A..C.A.G..U....UGUU............G....G..U.................................UAAAA...............ACC.UCCGGU.C..C...............................................................uuaauu................................................GGAAAUU...............AC.UGUG.GUGG.CU...UAACCGGGAAAAAUAA.AUGAAG..AUACC
JCVI_SCAF_1096627903564/124-207             ..CGCAC.A..C.A.A..U....UAGU............G....G..U.................................UUUAU...............ACC.UCCGGU.C..C...............................................................uuaauu................................................GGCAGAU...............AU.UGUG.GUGG.CU...UAACCGGGAAAAAAU..AUGAAG..AUACC
JCVI_SCAF_1096627525648/1341-1258           ..CGCAC.A..C.A.A..U....UUGU............G....G..U.................................UUUAU...............ACC.UCCGGU.C..C...............................................................uuaauu................................................GGCAGAU...............AU.UGUG.GUGG.CA...UAACCGGGAAUAAAU..AUGAAG..AUACC
JCVI_SCAF_1096628082115/1705-1622           ..CGCAC.A..C.A.G..U....AGUU............G....G..U.................................UUUAU...............ACC.UCCGGU.C..C...............................................................uuaauu................................................GGAAAU................AC.UGUG.GAGG.CU...UAACCGGGAAUAAAAA.AUGAAA..AUACC
JCVI_SCAF_1096628135716/334-251             ..CGCAC.A..C.A.G..C....UUGU............G....G..U.................................UUUAU...............ACC.UCCGGU.C..C...............................................................uuuagu................................................GGAAAUA...............GU.UGUG.GUGG.CA...UAACCGGGAAUAAAU..AUGAAA..AUACC
JCVI_SCAF_1096627270674/756-673             ..CGCAC.A..C.A.A..U....UUCU............G....G..U.................................UUAAU...............ACC.UCCGGU.C..C...............................................................uuaagu................................................GGCAGUA...............AU.UGUG.GUGG.CU...CAACCGGGAAAACAU..AUGAAU..AUACC
JCVI_SCAF_1096628074866/201-285             ..CGCAC.A..C.A.G..U....UUUU............G....G..U.................................UUAAU...............ACC.UCCGGU.C..C...............................................................uuaaau................................................GGAAAUA...............AC.UGUG.GUGG.AU...UAACCGGGAAUAAAUU.AUGAAA..AUACC
JCVI_SCAF_1096628039333/1377-1294           ..CGCAC.A..C.A.A..U....UUUU............G....G..U.................................AAUAU...............ACC.UCCGGU.C..C...............................................................uuaaau................................................GGAAAUA...............AU.UGUG.GUGG.CA...UAACCGGGAAAGAUU..AUGAAG..AUACC
JCVI_SCAF_1101668348531/777-694             ..CGCAC.A..C.A.G..U....UUUU............G....G..U.................................UUUAA...............ACC.UCCUGU.C..C...............................................................uuaauu................................................GGUAAUU...............AC.UGUG.GUGG.CU...UAACAGGGAAUAAAU..AUGAAA..AUACC
JCVI_SCAF_1096628067980/1284-1367           ..CGCAC.A..C.A.G..U....UUAU............G....G..U.................................UUUAU...............ACC.UCCGGU.C..C...............................................................uuaaau................................................GGAAAUG...............AC.UGUG.GUGG.CA...CAACCGGGAAAAAAU..AUGAAA..AUACC
JCVI_SCAF_1096627834309/520-437             ..CGCAC.A..C.A.G..U....UAGU............G....G..U.................................UUAAU...............ACC.UCCGGU.C..C...............................................................uuaaau................................................GGAAAUA...............AC.UGUG.GAGG.CA...CAACCGGGAAUAAAU..AUGAAA..AUACC
JCVI_SCAF_1096627503747/290-373             ..CGCAC.A..C.A.G..U....UAGU............G....G..U.................................UUAAU...............ACC.UCCGGU.C..C...............................................................uuaaau................................................GGCAAUG...............AC.UGUG.GUGG.CU...UAACCGGGAAUAAUU..AUGAAA..AUACC
JCVI_SCAF_1096627385626/920-837             ..CUCAC.A..C.A.G..U....UAGU............G....G..U.................................UUUAU...............ACC.UCCGGU.C..C...............................................................uuaagu................................................GGAAAUG...............AC.UGUG.GCGG.AA...CAACCGGGAAAAAAU..AUGAAA..AUACC
JCVI_SCAF_1101668312280/515-432             ..CUCAC.A..C.A.G..U....UAGU............G....G..U.................................UAAAU...............ACC.UCCGGU.C..C...............................................................uuaagu................................................GGAAAUG...............AC.UGUG.GCGG.AA...CAACCGGGAAUAAAU..AUGAAA..AUACC
JCVI_SCAF_1096628059643/1591-1673           ..CUCAC.A..C.A.G..U....UAGU............G....G..U.................................UAAAU...............ACC.UCCGGU.C..C...............................................................uuaagu................................................GGAAAUA...............AC.UGUG.GCGG.AA...CAACCGGGAAAAAA...AUGAAA..AUACC
JCVI_SCAF_1096627573910/1446-1363           ..CUCAC.A..C.A.G..U....UAGU............G....G..U.................................UUAAU...............ACC.UCCGGU.C..C...............................................................uuaagu................................................GGAAAUG...............AC.UGUG.GCGG.AA...UAACCGGGAAUAAAU..AUGAAG..AUACC
JCVI_SCAF_1096628034514/1083-1166           ..CUCAC.A..C.A.G..U....UUGU............G....G..U.................................UUUAU...............ACC.UCCGGU.C..C...............................................................uuaagu................................................GGAAUUG...............AC.UGUG.GUGG.AA...CAACCGGGAAAAAAU..AUGAAG..AUACC
JCVI_SCAF_1096626939870/381-464             ..CUCAC.A..C.A.G..U....UAGU............G....G..U.................................UUUAU...............ACC.UCCGGU.C..C...............................................................uuaagu................................................GGAAAUA...............AU.UGUG.GCGG.AA...UAACCGGGAAAAAAU..AUGAAG..AUACC
JCVI_SCAF_1096627444835/821-905             ..CGCAC.A..C.A.G..U....UGUU............G....G..U.................................UUUAU...............ACC.UCCGGU.C..C...............................................................uuaauu................................................GGAAAUU...............AC.UGUG.GUGG.CU...UAACCCGGGAAUAAAU.AUGAAA..AUACC
JCVI_SCAF_1096627053151/993-909             ..CGCAC.A..C.A.G..U....UAGU............G....G..U................................UGUAAA...............ACC.UCCGGU.C..C...............................................................uuaaau................................................GGAAAUA...............AC.UGUG.GAGG.CA...UAACCGGGAAAAACU..AUGAAA..UUACC
JCVI_SCAF_1096627118272/189-273             ..CGCAC.A..C.A.G..U....UAGU............G....G..U................................UGUAAA...............ACC.UCCGGU.C..C...............................................................uuaaau................................................GGAGAUA...............GC.UGUG.GAGG.CA...UAACCGGGAAAAACU..AUGAAA..CUACC
JCVI_SCAF_1101667251153/380-464             ..CGCAC.A..C.A.G..U....UAGU............G....G..U................................UUUAAA...............ACC.UCCGGU.C..C...............................................................uuaaau................................................GGAAAUA...............AC.UGUG.GAGG.CA...UAACCGGGAAAAUAU..AUGAAG..AUACC
JCVI_SCAF_1096628196119/1147-1230           ..CGCAC.A..C.A.G..U....AUUU............G....G..U.................................UUUAA...............ACC.UCCUGU.C..C...............................................................uuuaau................................................GGUAGUU...............AC.UGUG.GUGG.CU...UAACAGGAAAAAAAU..AUGAAA..AUACC
JCVI_SCAF_1101667541363/444-361             ..CGCAC.A..C.A.A..U....UAGU............G....G..U.................................GUAAA...............ACC.UCCGGU.C..C...............................................................uuaauu................................................GGAAAUA...............AU.UGUG.GUGG.AU...UAACCGGGAAAAAAU..AUGAAG..AUACC
JCVI_SCAF_1101667562889/408-325             ..CGCAC.A..C.A.A..U....UAGU............G....G..U.................................GUAAA...............ACC.UCCGGU.C..C...............................................................uuaauu................................................GGAAAUA...............AU.UGUG.GUGG.AU...UAACCGGGAAAAAUU..AUGAAG..AUACC
JCVI_SCAF_1096626924622/1022-938            ..CGCAC.A..C.A.G..U....UAUUU...........G....G..U.................................UUUAC...............ACC.UCCUGU.C..C...............................................................uuuaau................................................GGUAGUU...............AC.UGUG.GUGG.CU...UAACAGGGAAUAAAU..AUGAAG..AUACC
JCVI_SCAF_1096627785576/824-908             ..CGCAC.A..C.A.G..U....UUUUU...........G....G..U.................................UUUAU...............ACC.UCCUGU.C..C...............................................................uuuaau................................................GGUGAUU...............AC.UGUG.GUGG.CU...CAACAGGGAAUAAAU..AUGAAG..AUACC
JCVI_SCAF_1096628256573/1395-1478           ..CGCAC.A..C.G.G..U....AUUU............G....G..U.................................UUUAA...............ACC.UCCGGU.C..C...............................................................uuaagu................................................GGAAAUU...............AC.CGUG.GUGG.AA...CAACCGGGAAAAAAU..AUGAAG..AUACC
JCVI_SCAF_1101667468003/95-10               ..CGCAC.A..C.A.A..U....UUUU............G....G..U................................CUAACA...............ACCCACCGGU.C..C...............................................................uuaagu................................................GGAAAUA...............AU.UGUG.GAGG.CA...UAACCGGGAAAAAAA..AGGAAG..AUACC
JCVI_SCAF_1096627233656/931-846             ..CGCAC.A..C.A.A..U....UUUU............G....G..U................................UUAACA...............ACCCACCGGU.C..C...............................................................uuaagu................................................GGAAAUA...............AU.UGUG.GAGG.CA...UAACCGGGAAAAAAA..AUGAAG..AUACC
JCVI_SCAF_1101667520171/99-14               ..CGCAC.A..C.A.A..U....UUUU............G....G..U................................UUAACA...............ACCCACCGGU.C..C...............................................................uuaagu................................................GGAAAUA...............AU.UGUG.GAGG.CA...UAACCGGGAAAAAAA..AUGAAG..AUACC
JCVI_SCAF_1096626343088/299-214             ..CGCAC.A..C.A.A..U....UUUU............G....G..U................................UUAACA...............ACCCACCGGU.C..C...............................................................uuaauu................................................GGAAAUA...............AU.UGUG.GAGG.CA...UAACCGGGAAAAAAA..AUGAAG..AUACC
JCVI_SCAF_1096626971915/1973-2058           ..CGCAC.A..C.A.A..U....UUUU............G....G..U................................UUAACA...............ACCCUCCGGU.C..C...............................................................uuaaau................................................GGAAAUA...............AU.UGUG.GUGG.AA...UAACCGGGAAAAAAA..AUGAAG..AUACC
JCVI_SCAF_1101667280117/611-697             ..CGCAC.A..C.A.A..U....UUUU............G....G..U................................UUAAUA...............ACCCUCCGGU.C..C...............................................................uuaauu................................................GGAAAUA...............AU.UGUG.GUGG.CA...UAACCGGGAAAAAAAU.AUGAAG..AUACC
JCVI_SCAF_1101667524725/811-727             ..CGCAC.A..C.A.A..U....UUUU............G....G..U................................UUAAUA...............ACCCUCCGGU.C..C...............................................................uuaauu................................................GGAAAUA...............AU.UGUG.GUGG.CU...UAACCGGGAAAAAA...AUGAAA..AUACC
JCVI_SCAF_1096627690765/1415-1501           ..CGCAC.A..C.A.A..U....UUUU............G....G..U................................UUAACA...............ACCCUCCGGU.C..C...............................................................uuuuuuu...............................................GGAAAUA...............AU.UGUG.GUGG.CA...UAACCGGGAAAAAAA..AUGAAG..AUACC
JCVI_SCAF_1096628267973/1552-1467           ..CGCAC.A..C.A.G..U....UUUU............G....G..U................................UUAAUA...............ACCCUCCGGU.C..C...............................................................uuagau................................................GGAAAUA...............AU.UGUG.GUGG.CU...UAACCGGGAAAAAUU..AUGAAG..AUACC
JCVI_SCAF_1096628275054/433-516             ..CGCAC.A..C.A.G..C....AUGU............G....G..U.................................UUUAU...............ACC.UCCGGU.C..C...............................................................uuaagu................................................GGAAGUU...............GC.UGUG.GUGG.AA...CAACCGGGAAAAAAU..AUGAAA..AUACC
JCVI_SCAF_1101668482388/194-108             ..CGCAC.A..C.A.A..U....UUUU............G....G..U................................UUAAUA...............ACCCUCCGGU.C..C...............................................................ucuauu................................................GGAAAUA...............AU.UGUG.GUGG.CU...AAACCGGGAAAACUAU.AUGAAA..AUACC
JCVI_SCAF_1096628083606/337-253             ..CGCAC.A..C.A.G..U....UUUU............G....G..U................................UGAGAA...............ACC.UCCGGU.C..C...............................................................uuaaau................................................GGAAAGA...............AU.UGUG.GUGG.AA...UAACCGGAAAACAUU..AUGAAA..UUACC
JCVI_SCAF_1101668470616/401-485             ..CGCAC.A..C.A.A..U....UUUU............G....G..U................................UGCGAA...............ACC.UCCGGU.C..C...............................................................uuaaau................................................GGAAAGA...............AU.UGUG.GUGG.AA...UAACCGGGAAAUAUU..AUGAAA..AUACC
JCVI_SCAF_1096626094220/574-656             ..CGCAC.A..C.A.A..U....UUUC............G....G..U................................UGAGAA...............ACC.UCCGGU.C..C...............................................................uuaaau................................................GGAAAGA...............AU.UGUG.GUGG.AA...UAACCGGAAAAUU....AUGAAA..UUACC
JCVI_SCAF_1096628244748/991-910             ..CGCAC.A..C.A.A..U....UGUU............G....G..U................................UGAUAA...............ACC.UCCGGU.C..C...............................................................uuaaau................................................GGAAAG................AU.UGUG.GUGG.AA...UAACCGGGAAAAU....AUGAAA..UUACC
JCVI_SCAF_1101668515138/303-221             ..CGCAC.A..C.A.G..U....UUUU............G....G..U................................UGUAAA...............ACC.UCCGGU.C..C...............................................................uuuaau................................................GGAAAAA...............AU.UGUG.GUGG.AA...UAACCGGGAAAAU....AUGAAA..UUACC
JCVI_SCAF_1096628233421/1404-1486           ..CGCAC.A..C.A.A..U.U..GUU.............G....G..U................................UGUGAA...............ACC.UCCGGU.C..C...............................................................uuaaau................................................GGAAAA...............AAU.UGUG.GUGG.AA...UAACCGGGAAACU....AUGAAA..UUACC
JCVI_SCAF_1101668479591/1035-1117           ..CGCAC.A..C.A.A..U.U..GUU.............G....G..U................................UGUGAA...............ACC.UCCGGU.C..C...............................................................uuagau................................................GGAAAA...............AAU.UGUG.GUGG.AA...UAACCGGGAAACU....AUGAAU..UUACC
JCVI_SCAF_1101668509856/790-872             ..CGCAC.A..C.A.G..U.U..GUU.............G....G..U................................UGUAAA...............ACC.UCCGGU.C..C...............................................................uuaaau................................................GGAAAA...............AAU.UGUG.GUGG.AA...UAACCGGGAAAUA....AUGAAA..UUACC
JCVI_SCAF_1096627197607/724-641             ..CGCAC.A..C.A.G..U....UAUU............G....G..U................................UGCGAA...............ACC.UCCGGU.C..C...............................................................uuaaau................................................GGAACUA...............AC.UGUG.GUGG.AA...UAACCGGGAAAAAU...AUGAAA..UUGCC
JCVI_SCAF_1101668746030/1086-1169           ..CUCAC.A..C.A.G..C....UAGU............G....G..U.................................GGAAU...............ACC.UCCGGU.C..C...............................................................uuaguu................................................GGAAAUA...............GU.UGUG.GUGG.AU...UAACCGGGAAAAACU..AUGAAA..AUACC
JCVI_SCAF_1101668082330/811-726             ..CGCAC.A..C.A.A..U....UACU............G....G..U..............................U..AUAAUA..............ACC.UCCGGU.C..C...............................................................uuuagu................................................GGAAAUA...............AU.UGUG.GUGG.AA...UAACCGGGAAAAAAU..AUGAAU..AUACC
JCVI_SCAF_1096627889659/312-227             ..CGCAC.A..C.A.A..U....UUUU............G....G..U..............................U..UAACAA..............ACC.UCCGGU.C..C...............................................................uuauuu................................................GGAAAUA...............AU.UGUG.GUGG.CA...UAACCGGGAAUAAAU..AUGAAA..AUACC
JCVI_SCAF_1096627992136/692-776             ..CGCAC.A..C.A.G..U....UGUU............G....G..U.................................UUUAU...............ACC.UCCGGU.C..C...............................................................UUAAUU................................................GGAAAUU...............AC.UGUG.GUGG.CU...UAACCGGGAAUAAAU..AUGAAAAUACCA.
JCVI_SCAF_1096627439414/1309-1225           ..CGCAC.A..C.A.G..U....UGUU............G....G..U.................................UUUAU...............ACC.UCCGGU.C..C...............................................................UUAAUU................................................GGAAAUU...............AC.UGUG.GUGG.CU...UAACCGGGAAUAAAU..AUGAAGAUACCA.
JCVI_SCAF_1101668547895/345-261             ..CGCAC.A..C.A.G..U....UGUU............G....G..U.................................UUUAU...............ACC.UCCGGU.C..C...............................................................UUAAUU................................................GGAAAUU...............AC.UGUG.GUGG.CU...UAACCGGGAAAAAAU..AUGAAGAUACCA.
JCVI_SCAF_1101668524741/1009-1093           ..CUCAC.A..C.A.G..U....UUU.............G.......U..............................G.GUUUUAU..............A.CCUCCGGU.C..C...............................................................uuaaau................................................GGAAAUG...............AC.UGUG.GUGG.CU...UAACCGGGAAAAAAU..AUGAAA..AUACC
JCVI_SCAF_1101668392206/399-318             ..CGCAC.A..C.A.G..U....UGU.....................U..............................G.GUUUUAU..............A...CCCGGU.C..C...............................................................uuaauu................................................GGAAAUU...............AC.UGUG.GUGG.CU...UAACCGGGAAUAAAU..AUGAAA..AUACC
JCVI_SCAF_1096627904051/1326-1242           ..CGCAC.A..C.A.A..U.UU.UUC.............G....G..U................................UGAAAA...............ACC.UCCGGU.C..C...............................................................uuagau................................................GGAAAA..............AAAU.UGUG.GAGG.AA...UAACCGGAAAAUU....AUGAAA..UUACC
JCVI_SCAF_1096628383922/1895-1810           ..CGCAC.A..CAA.G..U....UAUU............G....G.................................GUUUUAUA................CC.UCCGGU.C..C...............................................................uuaaau................................................GGAAAUU...............AC.UGUG.GUGG.CU...UAACCGGGAAAAAAU..AUGAAA..AUACC
JCVI_SCAF_1096626983867/1636-1719           ..CGCAC.A..C.A.G..U....UAGU............G....G..U.................................AUAAU...............ACC.UCCGGU.C..C.C.U........U..................................................uuaagu..........................................A...AGGGCAAUA...............AU.UGUG.GUGG.CU...UAACCGGGAAAAAUU..AUGAAA..AUACC
JCVI_SCAF_1096627722826/1143-1060           ..CGCAC.A..A.A.G..C....UUUU............G....G..U.................................UAAUA...............ACC.UCCGGU.C..C...............................................................uuaaau................................................GGAAAUA...............GC.UUUG.GUGG.UA...CAACCGGGAAAAAUU..AUGAAA..AUACC
JCVI_SCAF_1096627835675/1778-1861           ..CGCAC.A..A.G.G..C....UUUU............G....G..U.................................UAAUA...............ACC.UCCGGU.C..C...............................................................uuaaau................................................GGAGAUA...............GC.UUUG.GUGG.UA...CAACCGGAAAAAAUU..AUGAAG..AUACC
JCVI_SCAF_1096627047646/116-33              ..CGCAC.A..A.G.G..C....UUUU............G....G..U.................................UAAUA...............ACC.UCCGGU.C..C...............................................................uuaaau................................................GGAAAUA...............GC.UUUG.GUGG.UA...CAACCGGGAAAAAUU..AUGAAG..AUACC
JCVI_SCAF_1096627854745/1321-1238           ..CGCAC.A..A.G.G..C....UUUU............G....G..U.................................UAAUA...............ACC.UCCGGU.C..C...............................................................uuaaau................................................GGAAAUA...............GC.UUUG.GUGG.CA...CAACCGGGAAAAAUU..AUGAAG..AUACC
JCVI_SCAF_1096628027100/1294-1211           ..CGCAC.A..A.G.G..C....UUUU............G....G..U.................................UAAUA...............ACC.UCCGGU.C..C...............................................................uuaaau................................................GGAAAUG...............GC.UUUG.GUGG.UA...CAACCGGGAAAAAUU..AUGAAG..AUACC
JCVI_SCAF_1101667360567/251-334             ..CGCAC.A..A.G.G..C....UUUU............G....G..U.................................UAAUA...............ACC.UCCGGU.C..C...............................................................uuaaau................................................GGAAAUA...............GC.UUUG.GUGG.UA...CAACCGGGAAAAACU..AUGAAG..AUACC
JCVI_SCAF_1096627984976/652-735             ..CGCAC.A..A.G.G..C....UUUU............G....G..U.................................UAAUA...............ACC.UCCGGU.C..C...............................................................uuaaau................................................GGAAAUG...............GC.UUUG.GUGG.CA...CAACCGGGAAAAAUU..AUGAAA..AUACC
JCVI_SCAF_1096626635418/173-90              ..CGCAC.A..A.A.G..C....UUUC............G....G..U.................................UAAUA...............ACC.UCCGGU.C..C...............................................................uuaaau................................................GGAAAUA...............GC.UUUG.GUGG.UA...CAACCGGGAAAAAUU..AUGAAG..AUACC
JCVI_SCAF_1096627061192/959-1042            ..CGCAC.A..A.G.G..C....UUUU............G....G..U.................................UAUUA...............ACC.UCCGGU.C..C...............................................................uuaaau................................................GGAAAUA...............GC.UUUG.GUGG.AA...CAACCGGGAAAAAUU..AUGAAG..AUACC
JCVI_SCAF_1096627862578/1838-1921           ..CGCAC.A..A.A.G..C....UUAU............G....G..U.................................UAAUA...............ACC.UCCGGU.C..C...............................................................uuaaau................................................GGAAAUA...............GC.UUUG.GUGG.UA...CAACCGGGAAAAAAU..AUGAAG..AUACC
JCVI_SCAF_1096627963632/933-1017            ..CGCAC.A..A.A.G..C....UCUU............G....G..U.................................UAAUA...............ACC.UCCGGU.C..C...............................................................uuaaau................................................GGAAAUA...............GC.UUUG.GUGG.UA...CAACCGGGAAAAAAUU.AUGAAG..AUACC
JCVI_SCAF_1096627776706/712-630             ..CGCAC.A..A.G.G..C....UUUU............G....G..U.................................UAAUA...............ACC.UCCGGU.C..C...............................................................uuaaau................................................GGAAAUA...............GC.UUUG.GUGG.CA...CAACCGGGAAAAUU...AUGAAA..AUACC
JCVI_SCAF_1096627551911/529-446             ..CGCAC.A..A.G.G..C....UCUU............G....G..................................GUAAUAA................CC.UCCGGU.C..C...............................................................uuaaau................................................GGAAAUA...............GC.UUUG.GUGG.UA...CAACCGGGAAAAAUU..AUGAAA..AUACC
JCVI_SCAF_1101667213317/267-182             ..CGCAC.A..A.G.G..C....UUUU............G....G..U.................................UAAUA...............ACC.UCCGGU.C..C...............................................................uuaaau................................................GGAAAUA...............GC.UUUG.GUGG.CA...CAACCGGGAAAACUAUGAAGAUA..CCAAA
JCVI_SCAF_1096628076080/1013-1096           ..CGCAC.A..C.A.A..U....UUUU............G....G..U.................................UAAAA...............ACC.UCCGGU.C..C...............................................................uuuauu................................................GGAAAUA...............AU.UGUG.GUGG.CU...UAACCGGGAAAAAAU..AUGAAAACAGC..
JCVI_SCAF_1096628095200/579-497             ..CUCAC.A..C.A.A..U....AAGU............G....G..U.................................UAAUA...............ACC.UCCGGU.C..C...............................................................uuaaau................................................GGAAAUU...............AU.UGUG.GUGG.UU...UAACCGGGAAUAAU...AUGAAA..AUACC
JCVI_SCAF_1096628052099/1303-1218           ..CGCAC.A..C.A.A..U....UUUU............G....G..U........................U........UAACA..G............ACC.UCCGGU.C..C.C..............................................................AAAA................................................GGGAAAUA...............AU.UGUG.GUGG.CU...UAACCGGGAAAAUAU..AUGAAA..AUACC
JCVI_SCAF_1096628155273/1149-1234           ..CGCAC.A..C.A.A..U....UUUU............G....G..U..............................U..UAACAA..............ACC.UCCGGU.C..C.C..............................................................AAUA................................................GGGAAAUA...............AU.UGUG.GUGG.CA...UAACCGGGAAUAUAU..AUGAAG..AUACC
JCVI_SCAF_1096627585932/398-483             ..CGCAC.A..C.A.A..U....UAGU............G....G..U.................................UUUAU...............ACC.UCCGGU.C..C.C.U.............................................................UU................................................AGGGCAAUA...............AU.UGUG.GUGG.CA...UAACCGGGAAAAAUAUGAAGAUA..CCAAA
JCVI_SCAF_1101667334771/612-535             ..CGCAC.A..C.A.G..U....AUUU............G....G..U..............................u..gaaa.a..............ACC.UCCGGU.C..C.C...............................................................UAA................................................GGGCAUU................AC.UGUG.GAGG.CA...UAACCGGGAAGGAAC..AUGACA.......
JCVI_SCAF_1096626917217/1134-1212           ..CGCAC.A..C.A.G..U....AUUu............G....G..U..............................U..GAAA.A..............ACC.UCCGGU.C..C.C...............................................................UUA................................................GGGCAAUU...............AC.UGUG.GAGG.CA...UAACCGGGAAGGAAC..AUGAUA.......
JCVI_SCAF_1096628054313/1563-1485           ..CGCAC.A..C.A.G..U....AUUu............G....G..U..............................U..GAAA.A..............ACC.UCCGGU.C..C.C...............................................................UUU................................................GGGCAAUU...............AC.UGUG.GAGG.CA...UAACCGGAAAGGAAC..AUGACU.......
JCVI_SCAF_1096628065283/698-620             ..CGCAC.A..C.A.G..U....AUUU............G....G..U..............................U..GAAA.A..............ACC.UCCGGU.C..C.C...............................................................UUU................................................GGGCAAUU...............AC.UGUG.GAGG.CA...UAACCGGAAAGGCAU..AUGAC.......G
JCVI_SCAF_1096628049494/1244-1323           ..CGCAC.A..C.A.G..U....AUUu............G....G..U..............................U..GAAA.A..............ACC.CCCGGU.C..C.C...............................................................UUUA...............................................GGGAAGUU...............AC.UGUG.GAGG.CA...UAACCGGAAAGGAAU..AUGACU.......
JCVI_SCAF_1096626926138/1210-1133           ..CGCAC.A..C.A.G..U....AUUU............G....G..U................................uuaaau...............ACC.UCCGGU.C..C.U...............................................................AA.................................................GGGCAAUU...............AC.UGUG.GAGG.CA...UAACCGGGAAGGAAU..AUGAUA.......
JCVI_SCAF_1101668531764/317-232             ..CGCAC.A..C.A.A..U....UUU.............G....G..U................................UGAGAA...............GCC.UCCGGU.C..C...............................................................uuaauu................................................GGAAAUAA..............AU.UGUG.GUGG.AA...UAACCGGUUAAAAAAU.AUGAAA..CUACC
JCVI_SCAF_1101668493813/72-1                ..CGCAC.A..C.A.G..U....UGUU............G....G..U.................................UUUAU...............ACC.UCCGGU.C..C...............................................................uuaauu................................................GGAAAUU...............AC.UGUG.GUGG.CU...UAACCGGGAAUAAA................
JCVI_SCAF_1101668443867/72-1                ..CGCAC.A..C.A.G..U....UGUU............G....G..U.................................UUUAU...............ACC.UCCGGU.C..C...............................................................uuaauu................................................GGAAAUU...............AC.UGUG.GUGG.CU...UAACCGGGAAUAAA................
JCVI_SCAF_1101667132416/72-1                ..CGCAC.A..C.A.G..U....UGUU............G....G..U.................................UUUAU...............ACC.UCCGGU.C..C...............................................................uuaauu................................................GGAAAUU...............AC.UGUG.GUGG.CU...UAACCGGGAAUAAA................
JCVI_SCAF_1101667095822/73-1                ..CGCAC.A..C.A.G..U.U..UGUU............G....G..U.................................UUUUA...............ACC.UCCGGU.C..C...............................................................uuaauu................................................GGAAAU...............AAC.UGUG.GUGG.CU...UAACCGGGAAAAAA................
JCVI_SCAF_1096628042874/1337-1420           ..CGCAC.A..C.G.A..U....UUAU............G....G..U...........................G.....UUAA..C.............ACC.UCCGGU.C..C.C.C.............................................................UU................................................GGGGCAGAA...............AU.CGUG.GUGG.CA...CAACCGGGAAUACU...AUGAAA..AUACC
JCVI_SCAF_1096628386703/765-837             ..CGCAC.A..C.A.A..U....UAGU............G....G..U.................................UUAAU...............ACC.UCCGGU.C..C...............................................................uuuaau................................................GGCAAUA...............AU.UGUG.GUGG.AA...CAACCGGGAAUAAAU...............
JCVI_SCAF_1096627347766/308-225             ..CGCAC.A..C.G.G..C....UGUU............G....G..U...............................CGAUAAG...............ACC.UCCGGU.C..C...............................................................uuaaau................................................GGUAAA................GC.UGUG.GUGG.AA...CAACCGGGAAAUUU...AUGAAU..AUACC
JCVI_SCAF_1096628179369/1182-1098           ..CGCAC.A..C.A.A..U.U..GUU.............G....G..U................................UGUGAA...............ACC.ACCGGU.C..C...............................................................uuaaau................................................GGAAAA...............AAU.UGUG.GAGG.AA...UAACCGGAAAAUAUGA.AGUUAC..CAAA.
JCVI_SCAF_1096628280613/635-547             ..CGCAC.A..C.A.A..U....UAAU............G....G..U.................................UUUAU...............ACC.CCCGGU.C..C.U............................................................gacuauua..............................................AGGAAGUA...............AU.UGUG.GAGG.CA...CAACCGGAAAAAUAAU.AUGAAA..AUACC
JCVI_SCAF_1096628084281/401-321             ..CGCAC.A..U.A.A..C....UAAU............G....G..U.................................UAAUA...............ACC.CCCGGU.C..C................................................................uuuu.................................................GGAAGUA...............GU.UAUG.GUGG.AU...AAACCGGAAAAUGU...AUGAAG..AUACC
JCVI_SCAF_1096626874466/949-1034            ..CGCAC.A..C.A.G..C....GUUA............A....G..G..............................G.GUAAAAC..............CCU.ACCGGU.C..U.C..............................................................GAAA................................................GAGGUUU................GC.UGUG.GUGG.AU...UAACCGGAAAAAAAU..AUGAAU..AUACC
JCVI_SCAF_1096626902559/127-207             ..CGCAC.A..C.A.G..C....GUUA............A....G..G..............................G.GUUAAAC..............CCU.ACCGGU.C..U.C..............................................................GAAA................................................GAGGUUU................GC.UGUG.GUGG.AU...UAACCGGAAAACUAU..AUGAAU.......
JCVI_SCAF_1101668148815/1441-1361           ..CGCAC.A..C.A.G..C....GUUA............A....G..G..............................G.GUUAAAC..............CCU.ACCGGU.C..U.C..............................................................GAAA................................................GAGGUUU................GC.UGUG.GUGG.AU...UAACCGGAAAACUAU..AUGAAU.......
JCVI_SCAF_1096626848809/1244-1158           ..CGCAC.A..C.A.A..C....GUUA............A....G..G..............................A.GUAAAAU..............CCU.ACCGGU.C..U.C..............................................................GAAA................................................GAGGUUU................GU.UGUG.GUGG.AU...UAACCGGAAAAAAAAU.AUGAAU..AUACC
JCVI_SCAF_1101667027032/440-526             ..CGCAC.A..C.A.G..C....GUAA............A....G..G..............................A.GUAAAAU..............CCU.ACCGGU.C..U.C..............................................................GAAA................................................GAGGUUU................GC.UGUG.GUGG.AU...UAACCGGAAAAAAUAU.AUGAAU..GUACC
JCVI_SCAF_1101668038656/1419-1335           ..CGCAC.A..C.A.G..C....GUUA............A....G..G..............................A.GUAAAAU..............CCU.ACCGGU.C..U.C..............................................................GAAA................................................GAGGUUU................GC.UGUG.GUGG.AU...UAACCGGAAAAACU...AUGAAU..AUACC
JCVI_SCAF_1101668567595/1043-1129           ..CGCAC.A..C.A.G..U....UAAA............A....G..G...........................G..C..AUU..GC.............CCU.ACCGGU.C..C.G.A............................................................AUAU...............................................UCGGAAUU................AC.UGUG.GUGG.AU...UAACCGGAAAAAAAU..AUGAAC..GUACC
JCVI_SCAF_1096627858169/767-853             ..CGCAC.A..C.A.G..U....UUCA............A....G..G...........................G..C..AUU..GC.............CCU.ACCGGU.C..C.A.A............................................................UUAU...............................................UUGGAAUU................AC.UGUG.GUGG.AU...UAACCGGAAAAAAAU..AUGAAC..GUACC
JCVI_SCAF_1101668340168/529-444             ..CGCAC.A..C.A.G..U....UACA............A....G..G...........................G..C..AUU..GC.............CCU.CCCGGU.C..C.A.A.............................................................AAU...............................................UUGGAAUU................AC.UGUG.GUGG.AU...UAACCGGAAAAAAAU..AUGAAC..GUACC
JCVI_SCAF_1096627868164/1670-1584           ..CGCAC.A..C.A.G..U....UUUA............A....G..G...........................G..C..AAU..GC.............CCU.ACCGGU.C..C.A.............................................................UUAAUU...............................................UGGAAUU................AC.UGUG.GUGG.AU...UAACCGGAAAAAAAU..AUGAAC..GUACC
JCVI_SCAF_1101668082084/665-579             ..CGCAC.A..C.A.G..U....UACA............A....G..G...........................G..C..AUU..GC.............CCU.ACCGGU.C..C.A.............................................................UUAAUU...............................................UGGAAUU................AC.UGUG.GUGG.AU...UAACCGGAAAAUAAU..AUGAAC..GUACC
JCVI_SCAF_1096627796542/1447-1362           ..CGCAC.A..C.A.G..U....UACA............A....G..G...........................G..C..AUU..GC.............CCU.ACCGGU.C..C.A.U............................................................UAUA...............................................AUGGAAUU................AC.UGUG.GUGG.AU...UAACCGGAAAAUAAU..AUGAAC..GUACC
JCVI_SCAF_1096628245992/1766-1680           ..CGCAC.A..C.A.G..U....UUUA............A....G..G...........................G..C..AUU..GC.............CCU.CCCGGU.C..C.A.............................................................UUAAUU...............................................UGGAGUU................AC.UGUG.GUGG.AU...UAACCGGAAAAAAUU..AUGAAC..GUACC
JCVI_SCAF_1096628075135/1176-1262           ..CGCAC.A..C.A.G..U....UUUA............A....G..G...........................G..C..AUA..GC.............CCU.CCCGGU.C..C.A.............................................................UUAAUU...............................................UGGAGUU................AC.UGUG.GUGG.AU...UAACCGGAAAAUAUU..AUGAAC..GUACC
JCVI_SCAF_1096628236268/1022-1107           ..CGCAC.A..C.A.G..U....UUUA............A....G..G...........................G..C..AUU..GC.............CCU.CCCGGU.C..C.A.............................................................UUAAUU...............................................UGGAGUA................AC.UGUG.GUGG.AU...UAACCGGAAAAAUU...AUGAAC..GUACC
JCVI_SCAF_1096627989137/1181-1267           ..CGCAC.A..C.A.G..U....UACA............A....G..G...........................G..C..AUU..GC.............CCU.ACCGGU.C..C.G.............................................................UUAAUU...............................................UGGAAUU................AC.UGUG.GUGG.AU...UAACCGGAAAAAUAA..AUGAAC..GUACC
JCVI_SCAF_1101668669061/749-835             ..CGCAC.A..C.A.G..U....UAUA............A....G..G...........................G..C..AUA..GC.............CCU.CCCGGU.C..C.A.............................................................UGUAUU...............................................UGGAGUU................AC.UGUG.GUGG.AU...UAACCGGAAAAAAUU..AUGAAC..GUACC
JCVI_SCAF_1096627531406/1245-1330           ..CGCAC.A..C.A.G..U....UAUA............A....G..G...........................G..C..AAU..GC.............CCU.ACCGGU.C..C.A.............................................................UUAAAU...............................................UGGAAUU................AC.UGUG.GUGG.AU...UAACCGGAAAAAAC...AUGAAC..GUACC
JCVI_SCAF_1096627846423/996-910             ..CGCAC.A..C.A.G..U....UACA............A....G..G...........................G..C..AAU..GC.............CCU.ACCGGU.C..C.A.U............................................................UUAG...............................................AUGGAAUU................AC.UGUG.GUGG.AU...UAACCGGAAAAAAAU..AUGAAC..GUACC
JCVI_SCAF_1096627803239/1128-1214           ..CGCAC.A..C.A.G..U....UUAA............A....G..G...........................G..C..AUU..GC.............CCU.ACCGGU.C..C.A.U............................................................UAAA...............................................AUGGAAUU................AC.UGUG.GUGG.AU...UAACCGGAAAAAUAU..AUGAAC..GUACC
JCVI_SCAF_1096626049003/353-268             ..CGCAC.A..C.A.G..U....UUUA............A....G..G...........................G..C..AAU..GC.............CCU.ACCGGU.C..C.A.U.............................................................UAA...............................................AUGGAGUU................AC.UGUG.GUGG.AU...UAACCGGAAAAAAAU..AUGAAC..GUACC
JCVI_SCAF_1101668265126/759-673             ..CGCAC.A..C.A.G..U....UACA............A....G..G...........................G..C..AAU..GC.............CCU.ACCGGU.C..C.A.A............................................................AUAA...............................................UUGGAAUU................AC.UGUG.GUGG.AU...UAACCGGGAAAAUAU..AUGAAC..GUACC
JCVI_SCAF_1096627585886/1149-1063           ..CGCAC.A..C.A.G..U....UAUA............A....G..G...........................G..C..AAU..GC.............CCU.ACCGGU.C..C.A.A............................................................AUAA...............................................UUGGAAUU................AC.UGUG.GUGG.AU...UAACCGGGAAAUUAU..AUGAAC..GUACC
JCVI_SCAF_1096627838844/671-585             ..CGCAC.A..C.A.G..U....UAUA............A....G..G...........................G..C..AUU..GC.............CCU.ACCGGU.C..C.A.A............................................................AUAA...............................................UUGGAAUU................AC.UGUG.GUGG.AU...UAACCGGGAAAUUUU..AUGAAC..GUACC
JCVI_SCAF_1096627841883/505-419             ..CGCAC.A..C.A.G..U....UAUA............A....G..G...........................G..C..AAU..GC.............CCU.ACCGGU.C..C.A.G............................................................AUAA...............................................UUGGAAUU................AC.UGUG.GUGG.AU...UAACCGGGAAACUAU..AUGAAC..GUACC
JCVI_SCAF_1101668269542/1356-1441           ..CGCAC.A..C.A.G..U....UACA............A....G..G...........................G..C..AUU..GC.............CCU.ACCGGU.C..C.A.A............................................................AUAU...............................................UUGGAAUU................AC.UGUG.GUGG.AU...UAACCGGGAAAAUU...AUGAAC..GUACC
JCVI_SCAF_1096627707539/1651-1735           ..CGCAC.A..C.A.G..U....UUCA............A....G..G...........................G..C..AUU..GC.............CCU.ACCGGU.C..C.A.A.............................................................UUU...............................................UUGGAAUU................AC.UGUG.GUGG.AU...UAACCGGAAAAAUU...AUGAAC..GUACC
JCVI_SCAF_1096627820423/1656-1570           ..CGCAC.A..C.A.G..U....UAUA............A....G..G...........................G..C..AAU..GC.............CCU.ACCGGU.C..C.G.G............................................................AUUU...............................................UUGGAAUU................AC.UGUG.GUGG.AU...UAACCGGGAAAUUAU..AUGAAC..GUACC
JCVI_SCAF_1101668341755/563-649             ..CGCAC.A..C.A.G..U....UACA............A....G..G...........................G..C..AUC..GC.............CCU.ACCGGU.C..C.A.G............................................................AUAA...............................................CUGGAAUU................AC.UGUG.GUGG.AU...UAACCGGGAAAAAAU..AUGAAC..GUACC
JCVI_SCAF_1096627565581/646-561             ..CGCAC.A..C.A.G..U....GUUA............A....G..G...........................G..C..AUU..GC.............CCU.ACCGGU.C..C.A.............................................................UUAAAU...............................................UGGAAUA................AC.UGUG.GUGG.AU...UAACCGGAAAAAAU...AUGAAC..GUACC
JCVI_SCAF_1096628103601/645-561             ..CGCAC.A..C.A.G..U....UUUU............A....G..G...........................G..C..AUU..GC.............CCU.CCCGGU.C..C.A.A.............................................................AUU...............................................UUGGAGUU................AC.UGUG.GUGG.AU...UAACCGGAAAAAAU...AUGAAC..GUACC
JCVI_SCAF_1101668352022/700-784             ..CGCAC.A..C.A.G..U....UCUA............A....G..G...........................G..C..AUU..GC.............CCU.ACCGGU.C..C.A..............................................................UAAUU...............................................UGGAAUU................AC.UGUG.GUGG.AU...UAACCGGAAAAAAU...AUGAAC..GUACC
JCVI_SCAF_1096627044211/1482-1398           ..CGCAC.A..C.A.G..U....UAUA............A....G..G...........................G..C..AUU..GC.............CCU.ACCGGU.C..C.A..............................................................UUAAU...............................................UGGAAUU................GC.UGUG.GUGG.AU...UAACCGGAAAAACU...AUGAAC..GUACC
JCVI_SCAF_1096627802269/1404-1318           ..CGCAC.A..C.A.G..U....UAUA............A....G..G...........................G..C..AUA..GC.............CCU.ACCGGU.C..C.A.A............................................................AAUU...............................................UUGGAAUU................AC.UGUG.GUGG.AU...UAACCGGAAAAAAAC..AUGAAC..GUACC
JCVI_SCAF_1101667342920/588-672             ..CGCAC.A..C.A.G..U....UAUA............A....G..G...........................G..C..AUU..GC.............CCU.ACCGGU.C..C.A..............................................................UUUU................................................UGGAAUU................AC.UGUG.GUGG.AU...UAACCGGAAAAAAAA..AUGAAC..GUACC
JCVI_SCAF_1096626474900/364-279             ..CGCAC.A..C.A.G..U....UAUA............A....G..G...........................G..C..AAA..GC.............CCU.ACCGGU.C..C.A.A............................................................UUGC...............................................UUGGAAUU................AC.UGUG.GUGG.AU...UAACCGGAAAAAAU...AUGAAC..GUACC
JCVI_SCAF_1101668689444/351-435             ..CGCAC.A..C.A.G..U....UAUA............A....G..G...........................G..C..AUU..GC.............CCU.ACCGGU.C..C.A.............................................................AUUAA................................................UGGAAUU................AC.UGUG.GUGG.AU...UAACCGGAAAAUAU...AUGAAC..GUACC
JCVI_SCAF_1101668706828/469-553             ..CGCAC.A..C.A.G..U....UAUA............A....G..G...........................G..C..AUU..GC.............CCU.ACCGGU.C..C.A.A........A..................................................................................................U...UUGGAAUU................AC.UGUG.GUGG.AU...UAACCGGAAAAAAAU..AUGAAC..GUACC
JCVI_SCAF_1101668343581/1107-1024           ..CGCAC.A..C.A.G..U....UGUA............A....G..G...........................G..C..AAU..GC.............CCU.ACCGGU.C..C.A.Aa..............................................................................................................UUGGAAUU................AC.UGUG.GUGG.AU...UAACCGGGAAACUAU..AUGAAC..GUACC
JCVI_SCAF_1096627332217/733-819             ..CGCAC.A..C.A.G..U....UACA............A....G..G...........................G..U..AAA..GC.............CCU.ACCGGU.C..C.A.G............................................................AUAA...............................................UUGGAAUU................AC.UGUG.GUGG.AU...UAACCGGAAAAAAAU..AUGAAC..GUACC
JCVI_SCAF_1096627550935/1356-1271           ..CGCAC.A..C.A.G..U....UUCA............A....G..G...........................G..U..GAA..GC.............CCU.ACCGGU.C..C.A.A............................................................AUAA...............................................UUGGAAUU................AC.UGUG.GUGG.AU...UAACCGGAAAAAAA...AUGAAC..GUACC
JCVI_SCAF_1096627436431/1244-1159           ..CGCAC.A..C.A.G..U....UACA............A....G..G...........................G..U..AUA..GC.............CCU.ACCGGU.C..C.A.............................................................UAUAAU...............................................UGGAAUU................AC.UGUG.GUGG.AU...UAACCGGAAAAAAU...AUGAAC..GUACC
JCVI_SCAF_1101668681100/1011-1098           ..CGCAC.A..C.A.G..U....UAUA............A....G..G...........................G..U..AUA..GC.............CCU.ACCGGU.C..C.A.............................................................UUUAAU...............................................UGGAAUU................AC.UGUG.GUGG.AU...UAACCGGAAAAAAAAU.AUGAAC..GUACC
JCVI_SCAF_1101667208881/351-266             ..CGCAC.A..C.A.G..U....UAUA............A....G..G...........................G..U..UUU..GC.............CCU.ACCGGU.C..C.A.............................................................UUUAUU...............................................UGGAAUU................AC.UGUG.GUGG.AU...UAACCGGAAAAAAU...AUGAAC..GUACC
JCVI_SCAF_1096627802647/725-811             ..CGCAC.A..C.A.G..U....UACA............A....G..G...........................G..U..AUU..GC.............CCU.ACCGGU.C..C.A.A............................................................UUUU...............................................UUGGAAUU................AC.UGUG.GUGG.AU...UAACCGGAAAAUAUU..AUGAAC..GUACC
JCVI_SCAF_1096627004532/480-565             ..CGCAC.A..C.A.G..U....UAAA............A....G..G...........................G..U..AUA..GC.............CCU.ACCGGU.C..C.A.A.............................................................AUU...............................................UUGGAAUU................AC.UGUG.GUGG.AU...UAACCGGAAAAAAUU..AUGAAC..GUACC
JCVI_SCAF_1096628029956/736-650             ..CGCAC.A..C.A.G..U....UACA............A....G..G...........................G..U..AUA..GC.............CCU.ACCGGU.C..C.A.............................................................UUAAGU...............................................UGGAAUU................AC.UGUG.GUGG.AU...AAACCGGAAAAAAAU..AUGAAC..GUACC
JCVI_SCAF_1096626224203/506-592             ..CGCAC.A..C.A.G..U....AACA............A....G..G...........................G..U..AAA..GC.............CCU.ACCGGU.C..C.A.............................................................UAAUUU...............................................UGGAAUA................AC.UGUG.GUGG.AU...UAACCGGAAAAAAAA..AUGAAC..GUACC
JCVI_SCAF_1096628110058/171-257             ..CGCAC.A..C.A.G..U....UUCA............A....G..G..............................G.UAUGU.C..............CCU.ACCGGU.C..C.A.A............................................................UUAA...............................................UUGGAAUU................AC.UGUG.GUGG.AU...UAACCGGGAAAAAAU..AUGAAC..GUACC
JCVI_SCAF_1096627809404/1530-1447           ..CGCAC.A..C.A.G..U....UACA............A....G..G...........................G..U..AUA..GC.............CCU.ACCGGU.C..C.A.A........A..................................................................................................U...UUGGAAUU................AC.UGUG.GUGG.AU...UAACCGGAAAAUAU...AUGAAC..GUACC
JCVI_SCAF_1101668185677/199-116             ..CGCAC.A..C.A.G..U....UUCA............A....G..G...........................G..U..GUU..GC.............CCU.ACCGGU.C..C.A.A........U..................................................................................................A...UUGGAAUU................AC.UGUG.GUGG.AA...UAACCGGAAAAAAA...AUGAAC..GUACC
JCVI_SCAF_1101667428765/77-162              ..CGCAC.A..C.A.G..U....UUAA............A....G..G...........................G..U..AUU..AC.............CCU.ACCGGU.C..C.A.U............................................................UAGC...............................................GUGGAAUU................AC.UGUG.GUGG.AU...UAACCGGAAAAAAU...AUGAAC..GUACC
JCVI_SCAF_1096626927684/782-868             ..CGCAC.A..C.A.G..U....UACA............A....G..G..............................G.UAAAU.C..............CCU.ACCGGU.C..C.A.A.............................................................AAU...............................................UUGGAAUU................AC.UGUG.GUGG.GU...UAACCGGAAAAAUAAA.AUGAAC..GUACC
JCVI_SCAF_1096627311979/2387-2473           ..CGCAC.A..C.A.G..U....UACA............A....G..G..............................G.UAAAU.C..............CCU.ACCGGU.C..C.A.A.............................................................AAU...............................................UUGGAAUU................AC.UGUG.GUGG.GU...UAACCGGAAAAAUAAA.AUGAAC..GUACC
JCVI_SCAF_1096627612545/319-404             ..CGCAC.A..C.A.G..C....UUAA............A....G..G..............................G.AAUUG.C..............CCU.ACCGGU.C..C.A.............................................................UUAACU...............................................UGGAAUC................GC.UGUG.GUGG.AU...GAACCGGAAAAACU...AUGAAC..GUACC
JCVI_SCAF_1101668712409/1012-1098           ..CGCAC.A..C.A.G..U.U..GCAA............G....G..G..............................C..AUU..G..............CCCUACCGGU.C..C.A.U............................................................UAAU...............................................AUGGAAU................AAC.UGUG.GUGG.AU...UAACCGGAAAAAUAC..AUGAAC..GUACC
JCVI_SCAF_1096627822938/1432-1346           ..CGCAC.A..C.A.G..U.U..GCAA............G....G..G..............................C..AUU..G..............CCCUACCGGU.C..C.A.............................................................UAUAUU...............................................UGGAAU................AAC.UGUG.GUGG.AU...UAACCGGAAAAAAAU..AUGAAC..GUACC
JCVI_SCAF_1096627724459/1287-1201           ..CGCAC.A..C.A.G..U.U..GCAA............G....G..G..............................C..AUC..G..............CCCUACCGGU.C..C.A.............................................................UUAGUU...............................................UGGAAU................AAC.UGUG.GUGG.AU...UAACCGGAAAAAAAU..AUGAAC..GUACC
JCVI_SCAF_1096627830256/263-348             ..CGCAC.A..C.A.G..U.U..UUAA............G....G..G..............................C..AUU..G..............CCC.CCCGGU.C..C.A.............................................................UUAAUU...............................................UGGAGU................AAC.UGUG.GUGG.AU...UAACCGGAAAAUAAU..AUGAAC..GUACC
JCVI_SCAF_1101668757552/340-253             ..CGCAC.A..C.A.G..U....UGCA............A....G..G...........................G..U..AAU..GC.............CCU.ACCGGU.C..C.A.U...........................................................AAUUAA..............................................AUGGAAUG................AC.UGUG.GUGG.AU...UAACCGGAAAAUAA...AUGAAC..GUACC
JCVI_SCAF_1101667256942/432-512             ..CGCAC.A..C.A.G..U....UAGA............A....G..G...........................G..C..AAA..GC.............CCU.ACCGGU.C..C.A.U............................................................AAAA...............................................AUGGAAUU................AC.UGUG.GUGG.AU...UAACCGGAAAAAAA...AUGAAC.......
JCVI_SCAF_1101668402140/1121-1036           ..CGCAC.A..C.A.G..U....UACA............A....G..G...........................G..C..AAU..GC.............CCU.ACCGGU.C..C.A.............................................................auaaca...............................................UGGAAUU................AC.UGUG.GUGG.AU...UAACCGGAAAAAAU...AUGAAC..GUACC
JCVI_SCAF_1101668327908/616-702             ..CGCAC.A..C.A.G..U....UAUA............A....G..G...........................G..C..AAU..GC.............CCU.ACCGGU.C..C.A.............................................................aauuag...............................................UGGAAUU................AC.UGUG.GUGG.AU...UAACCGGGAAAUAUU..AUGAAC..GUACC
JCVI_SCAF_1101668007660/648-733             ..CGCAC.A..C.A.G..U....UUAA............A....G..G...........................G..U..AUU..AC.............CCU.CCCGGU.C..C.A.............................................................AUUUA................................................UGGAGCA................AC.UGUG.GUGG.AU...UAACCGGAAAAAAUU..AUGAAC..GUACC
JCVI_SCAF_1096627505456/376-290             ..CGCAC.A..C.A.G..U....UUUA............A....G..G...........................G..C..AUU..GC.............CCU.ACCGGU.C..C.A.A........A..................................................................................................U...UUGGUGUU................AC.UGUG.GUGG.AU...UAACCGGAAAAAUAUGAACGUAC..CUAAA
JCVI_SCAF_1101667135242/223-135             ..CGCAC.A..C.A.G..U....UUUA............A....G..G...........................G..C..AUU..GC.............CCU.ACCGGU.C..C.A.A............................................................AAGU...............................................UUGGAAUU................AC.UGUG.GUGG.AU...UAACCGGAAAACUAUGAACGUAC..CGAAA
JCVI_SCAF_1096628297400/1823-1737           ..CGCAC.A..C.A.G..U....UACA............A....G..G..............................G.GUUUG.C..............CCU.ACCGGU.C..C.A.G........A..................................................................................................U...UUGGAAUU................AC.UGUG.GUGG.AU...UAACCGGAAAAAUAUGAACGUAC..CAAAA
JCVI_SCAF_1101667419782/599-687             ..CGCAC.A..C.A.G..U....UUAA............A....G..G...........................G..C..GAA..GC.............CCU.ACCGGU.C..C.A.A............................................................UAAU...............................................UUGGAGUU................AC.UGUG.GUGG.AU...UAACCGGAAAAAUAUGAACGUAC..CAAAA
JCVI_SCAF_1096627728655/1198-1110           ..CGCAC.A..C.A.G..U....UAUA............A....G..G...........................G..U..GUU..GC.............CCU.ACCGGU.C..C.A.A............................................................CUAU...............................................UUGGAAUU................AC.UGUG.GUGG.AU...UAACCGGAAAAUUAUGAACGUAC..CAAAA
JCVI_SCAF_1101667408365/461-375             ..CGCAC.A..C.A.G..U....UGAAAA..........G....G..G..............................C..AAU..G..............CCCUACCGGU.C..C.A.............................................................UUAAAU...............................................UGGAAUU................GC.UGUG.GUGG.AU...UAACCGGAAAAAAU...AUGAAC..GUACC
JCVI_SCAF_1101668342202/1101-1175           ..CGCAC.A..C.A.G..U....UACA............A....G..G...........................G..C..AUA..GC.............CCU.ACCGGU.C..C.A.............................................................UUAAUU...............................................UGGAAUU................AC.UGUG.GUGG.AU...GAACCGGAAAAAAA................
JCVI_SCAF_1101667490278/311-224             ..CGCAC.A..C.A.G..U....UUUA............A....G..G...........................G..U..UAAUUAC.............CCU.ACCGGU.C..C.A.A.............................................................AUU...............................................UUGGAGUU................AC.UGUG.GUGG.AU...UAACCGGAAAAUUAU..AUGAAU..GUACC
JCVI_SCAF_1101667331296/484-569             ..CGCAC.A..C.A.G..U.U..UUUA............G....G..G..............................U..AGU..A..............CCCUCCCGGU.C..C.A.G.............................................................UAU...............................................UUGGAGU................AAC.UGUG.GUGG.AU...UAACCGGAAAAAAAU..AUGAAC..GUACC
JCVI_SCAF_1101668286185/548-459             ..CGCAC.A..C.A.G..U....UUUA............A....G..G...........................G..U..AUU..AC.............CCU.ACCGGU.C..U.C.A............................................................GUAA...............................................UGAGAAUA................AU.UGUG.GUGG.AUA..UAACCGGAAAAAUAUGAACGUAC..CAAAA
JCVI_SCAF_1101667561310/459-374             ..CGCAC.A..C.A.G..U....UUUA............A....G..G...........................G..U..AUU..AC.............CCU.ACCGGU.C..U.C.G............................................................UUAA...............................................UGAGAAUA................AU.UGUG.GUGG.AUA..AAACCGGAAAAAU....AUGAAC..GUACC
JCVI_SCAF_1096627560748/1155-1069           ..CGCAC.A..C.A.G..U....UUUA............A....G..G..............................G.UAUUACC..............CCU.ACCGGU.C..U.C.G............................................................AUAA...............................................UGAGAAUA................AU.UGUG.GUGG.AUA..AAACCGGAAAAAU....AUGAAC..GUACC
JCVI_SCAF_1101668423396/518-605             ..CGCAC.A..C.A.G..U....UUUA............A....G..G...........................G..U..AUU..AC.............CCU.ACCGGU.C..U.C.A............................................................GUAA...............................................UGAGAAUA................AU.UGUG.GUGG.AUAA.UAACCGGAAAAAAU...AUGAAC..GUACC
JCVI_SCAF_1101667102914/196-281             ..CGCAC.A..C.A.G..U.U..GCAA............G....G..G..............................U..GUU..G..............CCCUACCGGU.C..C.A.U............................................................AAUA...............................................AUGGAAU................AGC.UGUG.GUGG.AC...UAACCGGAAAAAUU...AUGAAC..GUACC
JCVI_SCAF_1096627063484/465-552             ..CGCAC.A..C.A.G..U....UAUA............A....G..G...........................G..C..AAA..GC.............CCU.ACCGGU.C..C.A.U............................................................UAUU...............................................AUGGAAUU................AC.UGUG.GUGG.AU...UAACCGGAAAAUAUGA.ACGUAC..CAAAA
JCVI_SCAF_1096628238548/1156-1067           ..CGCAC.A..C.A.G..U....UAUA............A....G..G...........................G..C..AAU..GC.............CCU.ACCGGU.C..C.A.U........U...................................................AUAA...........................................A...UUGGAAUU................AC.UGUG.GUGG.AU...UAACCGGAAAAUAUGA.ACGUAC..CAAAA
JCVI_SCAF_1096627688504/377-464             ..CGCAC.A..C.A.G..U....UAUA............A....G..G...........................G..C..CUU..GC.............CCU.ACCGGU.C..C.A.U............................................................UUAA...............................................UUGGAAUU................AC.UGUG.GUGG.AA...UAACCGGAAAAUAUGA.ACGUAC..CAAAA
JCVI_SCAF_1096626236362/578-664             ..CGCAC.A..C.A.G..U....UUUA............A....G..G..............................G.GUUAA.C..............CCU.ACCGGU.C..C.A.U.............................................................UAU...............................................GUGGAAUA................GC.UGUG.GUGG.UU...UAACCGGAAAAUUAUA.AUGAAC..GUACC
JCVI_SCAF_1101667366713/833-902             ..CGCAC.A..C.A.G..U....UACA............A....G..G..............................G.UAAA..UC.............CCU.ACCGGU.C..C.A.A.............................................................AAU...............................................UUGGAAUU................AC.UGUG.GUGG.GU...UAACCGGAAA....................
JCVI_SCAF_1101667261957/565-482             ..CGCAC.A..C.A.G..U....UUUA............A....G..G...........................G..U..AAU..GC.............CCU.ACCGGU.C..C...............................................................uaauuu................................................GGAAUU................AC.UGUG.GUGG.AU...UAACCGGAAAAUUU...AUGAAC..GUACC
JCVI_SCAF_1096627326730/1131-1213           ..CGCAC.A..C.A.G..C.U..UUAA............G....G..G..............................C..AUU..G..............CCC.CCCGGU.C..C.A.A........U..................................................................................................A...UUGGAGC................AGC.UGUG.GUGG.AU...UAACCGGUAAAAUU...AUGAAC..GUACC
JCVI_SCAF_1096628290958/451-364             ..CGCAC.A..C.A.G..C....GCUA............A....G..G...........................G....UUAACU.C.............CCU.ACCGGU.C..C.A.U.............................................................AAA...............................................UUGGAAUA................GC.UGUG.GUGG.AUU..UAACCGGAAAAAAAC..AUGAAG..AUACC
JCVI_SCAF_1096626023721/608-523             ..CGCAC.A..C.A.G..C....AAUA............A....G..G...........................G..U..AUAUUGC.............CCU.ACCGGU.C..C...............................................................uuaauu................................................GGAAUA................GU.UGUG.GUGG.AU...UAACCGGAAAAACU...AUGAAC..GUACC
JCVI_SCAF_1101668757000/463-549             ..CGCAC.A..C.A.G..U.U..UAUA............G....G..G...............................CAUUGCC...............CUC..CCGGU.C..C.A.U............................................................GAAU...............................................UUGGAGC................AAC.UGUG.GUGG.AU...UAACCGGAAAAAAAU..AUGAAC..GUACC
JCVI_SCAF_1096627705396/1209-1293           ..CGCAC.A..C.A.G..U.U..AUUA............G....G..G...............................CAUUGCC...............CUC..CCGGU.C..C.A.A.............................................................AAU...............................................UUGGAGA................AAC.UGUG.GUGG.AU...UAACCGGAAAAAAU...AUGAAC..GUACC
JCVI_SCAF_1096627968796/1298-1213           ..CGCAC.A..C.A.G..U.U..UUAA............G....G..G...............................CUUUGCC...............CUC..CCGGU.C..C.A.U............................................................UAAU...............................................UUGGAGU................AAC.UGUG.GUGG.AU...UAACCGGAAAAAAC...AUGAAC..GUACC
JCVI_SCAF_1096628111817/1282-1364           ..CGCAC.A..C.A.A..C.U..UUAA............G....G..G..............................U.UAAUU.A..............CCC.CCCGGU.C..C................................................................uuuu.................................................GGAGC................AGU.UGUG.GUGG.AU...AAACCGGAAAAAAAA..AUGAAC..GUACC
JCVI_SCAF_1096627161183/1168-1086           ..CGCAC.A..C.G.A..C.U..UUAA............G....G..G..............................U..AAUUAA..............CCC.CCCGGU.C..C.A.A.............................................................UU................................................UUGGAGC................AGU.UGUG.GUGG.AU...AAACCGGAAAAA.....AUGAAA..GUACC
JCVI_SCAF_1096626965488/109-191             ..CGCAC.A..C.A.A..C....UUUU............G....G..G..............................C..AAAU.G..............CCC.CCCGGU.C..C...............................................................uuaagu................................................GGAGUA................GU.UGUG.GUGG.AU...UAACCGGAAAAAAA...AUGAAA..GUACC
JCVI_SCAF_1096627543564/584-663             ..CGCAC.A..C.A.G..C....UAA.............G....G..G..............................C..AAAC.G..............CCC.ACCGGU.C..C................................................................gaaa.................................................GGAGA.................GC.UGUG.GAGG.AU...UAACCGGAAAAAAAU..AUGAAU..AUACC
JCVI_SCAF_1096628123550/1445-1366           ..CGCAC.A..C.A.G..C....AUA.............G....G..G..............................C..UAUU.G..............CCC.ACCGGU.C..C................................................................gaaa.................................................GGAAA.................GC.UGUG.GUGG.UU...UAACCGGAAAAAAUU..AUGAAU..AUACC
JCVI_SCAF_1096628008716/1350-1271           ..CGCAC.A..C.A.G..C....AUA.............G....G..G..............................C..AACU.G..............CCC.ACCGGU.C..C................................................................gaaa.................................................GGAAA.................GC.UGUG.GUGG.UU...UAACCGGAAAAAACU..AUGAAC..AUACC
JCVI_SCAF_1096626918714/307-386             ..CGCAC.A..C.A.G..U....AUA.............G....G..G..............................U..GAGA.A..............CCC.ACCGGU.C..C................................................................gaaa.................................................GGAAA.................AC.UGUG.GAGG.UA...AAACCGGAAAAAACU..AUGAAU..GUACC
JCVI_SCAF_1101667399630/473-395             ..CGCAC.A..C.A.G..U....AAA.............G....G..G..............................U..GAAA.A..............CCC.ACCGGU.C..C................................................................gaaa.................................................GGAAA.................AC.UGUG.GAGG.UA...AAACCGGAAAAACU...AUGAAU..AUACC
JCVI_SCAF_1101668758886/694-772             ..CGCAC.A..C.A.G..U....AAA.............G....G..G..............................U..GAAA.G..............CCC.ACCGGU.C..C................................................................gaaa.................................................GGAAA.................AC.UGUG.GAGG.CA...AAACCGGGAAAAUU...AUGAAU..GUACC
JCVI_SCAF_1096628239391/298-221             ..CGCAC.A..C.A.G..U....AAA.............G....G..G..............................C..AUA..G..............CCC.ACCGGU.C..C................................................................gaaa.................................................GGAUA.................AC.UGUG.GAGG.UA...AAACCGGAAAAACU...AUGAAU..AUACC
JCVI_SCAF_1096626965730/501-423             ..CGCAC.A..C.A.G..C....AAUA............A....G..G................................UGAAAG...............CCU.ACCGGU.C..C................................................................gaaa.................................................GGAAU.................GC.UGUG.GAGG.AU...UAACCGGAAAAUU....AUGAAU..AUACC
JCVI_SCAF_1096628279792/1148-1071           ..CGCAC.A..C.A.G..C....AAA.............G....G..G................................UUAAAG...............CCC.GCCGGU.C..C................................................................gaaa.................................................GGAAA.................GC.UGUG.GAGG.AU...UAACCGGAAAAUU....AUGAAU..AUACC
JCVI_SCAF_1096628390117/1260-1337           ..CGCAC.A..C.A.G..C....AAA.............G....G..G................................UUAAAG...............CCC.GCCGGU.C..C................................................................gaaa.................................................GGAAA.................GC.UGUG.GAGG.AU...UAACCGGAAAAUU....AUGAAU..AUACC
JCVI_SCAF_1096627633085/262-185             ..CGCAC.A..C.A.G..C....AAA.............G....G..G................................UUAAAG...............CCC.GCCGGU.C..C................................................................gaaa.................................................GGAAA.................GC.UGUG.GAGG.AU...UAACCGGAAAAUU....AUGAAU..AUACC
JCVI_SCAF_1096627717360/1670-1747           ..CGCAC.A..C.A.G..C....AAA.............G....G..G................................UUAAAG...............CCC.GCCGGU.C..C................................................................gaaa.................................................GGAAA.................GC.UGUG.GAGG.AU...UAACCGGAAAAUU....AUGAAU..AUACC
JCVI_SCAF_1096628240929/56-133              ..CGCAC.A..C.A.G..C....AAA.............G....G..G................................UUAAAG...............CCC.GCCGGU.C..C................................................................gaaa.................................................GGAAA.................GC.UGUG.GAGG.AU...UAACCGGGAAAUU....AUGAAU..AUACC
JCVI_SCAF_1096628274247/1457-1381           ..CGCAC.A..C.A.G..C....AA..............G....G..G.................................GGAUA...............CCC.ACCGGU.C..C................................................................gcaa.................................................GGAAU.................GC.UGUG.GUGG.UU...AAACCGGAAAAAUU...AUGAAU..AUACC
JCVI_SCAF_1096628086977/410-491             ..CGCAC.A..C.A.G..C....AUA.............G....A..G..............................C.UUAACCG..............CUC.ACCGGU.C..C................................................................gaaa.................................................GGAAAA................GC.UGUG.GAGG.AU...UAACCGGAAAAAAU...AUGAAU..AUACC
JCVI_SCAF_1096628279585/248-331             ..CGCAC.A..C.A.A..C.U..UUAA............G....G..G..............................U..AAAU.A..............CCC.CCCGGU.C..C.A.Au..............................................................................................................UUGGAGC................AGU.UGUG.GUGG.AU...AAACCGGAAAAAUGAA.AGUACC..AGAA.
JCVI_SCAF_1101668474632/333-250             ..CGCAC.A..C.A.A..C.U..UUAA............G....G..G..............................U..AAUU.A..............CCC.CCCGGU.C..C.A.Aa..............................................................................................................UUGGAGC................AGU.UGUG.GUGG.AU...AAACCGGAAAAAUGAA.AGUACC..AGAA.
JCVI_SCAF_1096626317028/403-486             ..CGCAC.A..C.A.A..C.U..UUAA............G....G..G..............................U..AAUU.A..............CCC.CCCGGU.C..C.A.Aa..............................................................................................................UUGGAGC................AGU.UGUG.GUGG.AU...AAACCGGAAAAAUGAA.AGUACC..AGAA.
JCVI_SCAF_1101667463811/208-126             ..CGCAC.A..C.A.A..C.U..UUUA............G....G..G..............................U..AAUU.A..............CCC.CCCGGU.C..C.G.A...............................................................................................................UUGGAGC................AGU.UGUG.GUGG.AU...AAACCGGAAAAAUGAA.AGUACC..AGAA.
JCVI_SCAF_1096627562011/64-1                ..CGCAC.A..C.A.G..C....AUA.............G....G..G..............................C..AAAU.G..............CCC.ACCGGU.C..Cgcaa.................................................................................................................GGAAA.................GC.UGUG.GUGG.UU...UAACCGGAAA....................
JCVI_SCAF_1101668448866/435-515             ..CGCAC.A..C.A.G..U....UACAA...........G....G..G................................caaug................CCCUACCGGU.C..C.A.............................................................UUAACU...............................................UGGAAUU................AC.UGUG.GUGG.AU...UAACCGGAAAAAAA...AUGAAC.......
JCVI_SCAF_1096628393655/1484-1403           ..CGCAC.A..C.A.G..U....UUCAA...........G....G..G................................caaug................CCCUACCGGU.C..C.A.A............................................................GAAA...............................................UUGGAAUU................AC.UGUG.GUGG.AU...UAACCGGAAAAAAAA..AUGAAC.......
JCVI_SCAF_1096627984830/1127-1207           ..CGCAC.A..C.A.G..U....UUCAA...........G....G..G................................CAAGG................CCCUACCGGU.C..C.A.A............................................................UAAA...............................................UUGGAAUU................AC.UGUG.GUGG.AU...UAACCGGAAAAAAU...AUGAAC.......
JCVI_SCAF_1096627844738/602-683             ..CGCAC.A..C.A.G..U....UGUAAG..........G....G.ug................................uuu..................cCCUACCGGU.C..C.A.............................................................UUGAUU...............................................UGGAAUU................AC.UGUG.GUGG.AU...UAACCGGAAAAUAAU..AUGAAC.......
JCVI_SCAF_1096628390763/139-212             ..CGCAC.A..C.A.G..c....aaa.............g....g..g..............................c..aauu.g..............ccc.accggu.c..c................................................................gaaa.................................................gguaa.................gC.UGUG.GUGG.UU...UAACCGGAAAAAUU...AUGAAC.......
JCVI_SCAF_1101668757302/651-577             ..CGCAC.A..C.A.G..C....AUU.............G....G..C................................uaauu................GCCUACCGGU.C..C................................................................GAAA.................................................GGAAA.................GC.UGUG.GUGG.UU...UAACCGGAAAAAAUU..AUGAAC.......
JCVI_SCAF_1096628141643/813-734             ..CGCAC.A..C.A.G..C....AAA.............G....G..G..............................C..AAAA.G..............CCC.ACCGGU.C..C................................................................GAAA.................................................GGAAA.................GC.UGUG.GUGG.UU...UAACCGGAAAAAAU...AUGAAUANNNNN.
JCVI_SCAF_1096628087542/1194-1273           ..CGCAC.A..C.A.A..C.U..UUUA............G....G..............................G....UGUAUA.C..............CC.CCCGGU.C..C.A..............................................................GAAA................................................UGGAGU................AGU.UGUG.GUGG.AU...UAACCGGAAAAAAA...AUGAAA..G....
JCVI_SCAF_1096628288481/707-787             ..CGCAC.A..C.A.G..C....GUAAA...........G....G..G................................UUGAAA...............UCCUACCGGU.C..U.C...............................................................GAAA...............................................GAGAAUA................GC.UGUG.GUGG.AU...UAACCGGGAAAACAU..AUGAAU.......
JCVI_SCAF_1096627670285/954-867             ..CGCAC.A..C.A.G..U....UGUA............G....G..U................................AGUAAU...............ACCUCCCGGU.C..C.A..............................................................AUAA................................................UGGCAGAA...............AC.UGUG.GUGG.AAA..UAACCGGAGAAAAAAA.AUGAAU..AUACC
JCVI_SCAF_1101667160510/693-606             ..CGCAC.A..C.A.G..U....UGUA............G....G..U................................AGUAAU...............ACCUCCCGGU.C..C.A..............................................................AUAA................................................UGGCAGAA...............AC.UGUG.GUGG.AAA..UAACCGGAGAAAAAAU.AUGAAU..AUACC
JCVI_SCAF_1096627021043/1160-1072           ..CGCAC.A..C.A.G..U....UGUA............G....G..U................................AGUAAU...............ACCUCCCGGU.C..C.A..............................................................AUAA................................................UGGCAGAA...............AC.UGUG.GUGG.AAA..UAACCGGAGAAAAAAUGAUGAAU..AUACC
JCVI_SCAF_1096627673314/36-124              ..CGCAC.A..C.A.G..U....UGCA............G....G..U................................AGUAAU...............ACCUCCCGGU.C..C.A..............................................................AUAA................................................UGGCAAAA...............AC.UGUG.GUGG.AAA..UAACCGGAGAAAAAAUGAUGAAU..AUACC
JCVI_SCAF_1101668240376/511-426             ..CGCAC.A..C.A.G..U....UGU.............G....G..G.........................UAG.....UAAUA.C.............CCC..CCGGU.C..C...............................................................aauuua................................................GGCAGAA...............AC.UGUG.GUGG.AAA..UAACCGGAGAAAAA...AUGAAC..AUACC
JCVI_SCAF_1096627010059/1441-1356           ..CGCAC.A..C.A.G..U....UGU.............G....G..G.........................UAG.....UAAUA.C.............CCC..CCGGU.C..C...............................................................aauuua................................................GGCAGAA...............AC.UGUG.GUGG.AAA..UAACCGGAGAAAAA...AUGAAC..AUACC
JCVI_SCAF_1096627679083/201-116             ..CGCAC.A..C.A.G..U....UGU.............G....G..G.........................UAG.....UAAUA.C.............CCC..CCGGU.C..C...............................................................aauuua................................................GGCAGAA...............AC.UGUG.GUGG.AAA..UAACCGGAGAAAAA...AUGAAC..AUACC
JCVI_SCAF_1101668157749/1118-1036           ..CGCAC.G..A.A.G..A....AAAU............G....G..C.................................GUAA................GCC.CCCGGU.C..C.U..............................................................gcaa................................................AGGUAGUU...............UC.UUCG.GUGG.AU...UAACCGGAAAAAAAU..AUGAAU..AUACC
JCVI_SCAF_1101667056766/201-119             ..CGCAC.G..A.A.G..A....AAAU............G....G..C.................................GUAA................GCC.CCCGGU.C..C.U..............................................................gcaa................................................AGGUAGUU...............UC.UUCG.GUGG.AU...UAACCGGAAAAAAAU..AUGAAU..AUACC
JCVI_SCAF_1096627296741/725-807             ..CGCAC.G..A.A.G..A....AAAU............G....G..C.................................GUAA................GCC.CCCGGU.C..C.U..............................................................gcaa................................................AGGUAGUU...............UC.UUCG.GUGG.AU...UAACCGGAAAAAAAU..AUGAAU..AUACC
JCVI_SCAF_1101668145396/929-847             ..CGCAC.G..A.A.G..A....AAAU............G....G..C.................................GCAA................GCC.CCCGGU.C..C.U..............................................................gcaa................................................AGGUAGUU...............UC.UUCG.GUGG.AU...UAACCGGAAAAAAAU..AUGAAU..AUACC
JCVI_SCAF_1096627299090/2598-2680           ..CGCAC.G..A.A.G..A....AAAU............G....G..C.................................GCAA................GCC.CCCGGU.C..C.U..............................................................gcaa................................................AGGUAGUU...............UC.UUCG.GUGG.AU...UAACCGGAAAAAAAU..AUGAAU..AUACC
JCVI_SCAF_1101668124927/132-214             ..CGCAC.G..A.A.G..A....AAAU............G....G..C.................................GCAA................GCC.CCCGGU.C..C.U..............................................................gcaa................................................AGGUAGUU...............UC.UUCG.GUGG.AU...UAACCGGAAAAAAUU..AUGAAU..AUACC
JCVI_SCAF_1096626896679/1176-1258           ..CGCAC.G..A.A.G..A....AAAU............G....G..C.................................GCAA................GCC.CCCGGU.C..C.U..............................................................gcaa................................................AGGUAGUU...............UC.UUCG.GUGG.AU...UAACCGGAAAAACAU..AUGAAC..UUACC
JCVI_SCAF_1096626901275/215-297             ..CGCAC.G..A.A.G..A....AAAU............G....G..C.................................GCAA................GCC.CCCGGU.C..C.U..............................................................GUAA................................................AGGUAGUU...............UC.UUCG.GUGG.AU...UAACCGGAAAUAUAU..AUGAAC..UUACC
JCVI_SCAF_1096627611228/1248-1170           ..CGCAC.A..C.A.A..u....uuau............g....g..c.................................auuau...............gcc.cccggu.c..c...............................................................uuaguu................................................ggaagua...............aU.UGUG.GUGG.UU...UAACCGGAAA.......AUAAUA..UGAAG
JCVI_SCAF_1096626977762/999-921             ..CGCAC.A..C.A.A..u....uuau............g....g..c.................................auaau...............gcc.cccggu.c..c...............................................................uuaauu................................................ggaagua...............aU.UGUG.GUGG.UU...UAACCGGAAA.......AAAAUA..UGAAG
JCVI_SCAF_1096628124474/36-122              ..CGCAC.A..C.A.G..U....AUUU............A....G..G..............GC..............U.......A..GC..........CCU.CCCGGU.C..C.A.U............................................................UAAA...............................................UUGGAGUA................AC.UGUG.GUGG.AU...UAACCCGGAAAAAAAC.AUGAAC..GUACC
JCVI_SCAF_1096628031283/217-299             ..CACAC.A..G.A.G..A....AUCU............G....G..C.................................AAUUA...............GCC.CCCGGU.C..U.G.C............................................................AAAA...............................................GCAGUAGUU...............UC.UCUG.GAGG.AU...AAACCGGAAAGGAAAAAAUGAAU.......
JCVI_SCAF_1101667259443/466-378             ..CGCAC.A..G.A.G..A....AUCU............G....G..C.................................AAAAA...............GCC.CCCGGU.C..U.G.U............................................................ACAAA..............................................ACAGUAGUU...............UC.UCUG.GAGG.AA...UAACCGGAAAGGAAAAAAUGAAU..UUACC
JCVI_SCAF_1101668739681/1440-1527           ..CGCAC.A..G.A.G..G....AUCU............G....G..C.................................UAUAA...............GCC.CCCGGU.C..U.G.U............................................................ACAA...............................................ACAGUAGUU...............UC.UCUG.GAGG.AU...UAACCGGAAAGGAAAAAAUGAAC..UUACC
JCVI_SCAF_1101668429719/783-870             ..CGCAC.A..G.A.G..A....AUCU............G....G..C.................................UAUUA...............GCC.CCCGGU.C..U.G.U............................................................UCAA...............................................GCAGUAGUU...............UC.UCUG.GAGG.AU...UAACCGGAAAGGAAAACAUGAAU..UUACC
JCVI_SCAF_1096627845494/386-299             ..CGCAC.A..G.A.G..G....AUCU............G....G..C.................................UAUUA...............GCC.CCCGGU.C..U.G.U............................................................UUAA...............................................GCAGUAGUU...............UC.UCUG.GAGG.AU...UAACCGGAAAGGAAAAUAUGAAU..UUACC
JCVI_SCAF_1096627828345/77-1                ..CGCAC.A..C.A.A..C....AUUAAA..........G....G..G..............................U..GUUUAG..............CCCUACCGGU.C..C.G..............................................................UAAU................................................UGGAAUA................GU.UGUG.GUGG.AU...UAACCGGAAAACAAA...............
JCVI_SCAF_1101668680950/714-628             ..CGCAC.A..C.A.G..U....AACUU...........G....G..C.................................GAAA................GCCUUCCGGU.C..C.A.A..A.A........................................................UAA............................................UU.UUGGAAAU................AC.UGUG.GUGG.AU...UAACCGGUAAACU....AUGAAU..AUACC
JCVI_SCAF_1101667288810/348-266             ..CGCAC.A..C.A.G..U....UGUU............G....G..U..............................U..GAGA.A..............ACC.UCCGGU.C..C...............................................................UUUAAU................................................GGAAGAA...............AU.UGUG.GUGG.AA...UAACCGGGAAACU....AUGAAA..UUACC
ABEF01042698.1/1163-1079                    ..CGCAC.A..C.A.G..U....UUUU............G....G..U..............................U..GAGA.A..............ACC.UCCGGU.C..C...............................................................UUAAAU................................................GGAAAAAAA.............AU.UGUG.GUGG.AA...UAACCGGGAAACU....AUGAAA..UUACC
JCVI_SCAF_1096628250705/812-895             ..CGCAC.A..C.A.G..U....UUUU............G....G..U..............................U..GAGA.A..............ACC.UCCGGU.C..C...............................................................UUAAAU................................................GGAAAAAA..............AU.UGUG.GUGG.AA...UAACCGGAAAAUU....AUGAAA..UUACC
JCVI_SCAF_1101668527083/173-89              ..CGCAC.A..C.A.G..U....UUUU............G....G..U..............................U..GCGA.A..............ACC.UCCGGU.C..C...............................................................UUAAAU................................................GGAAAAAAA.............AU.UGUG.GUGG.AA...UAACCGGAAAAUU....AUGAAA..UUACC
JCVI_SCAF_1096628121498/610-526             ..CGCAC.A..C.A.G..U..C.UUU.............G....G..U..............................U..GAAA.A..............ACC.UCCGGU.C..C...............................................................UUAAAU................................................GGAAAAAA............G.AU.UGUG.GUGG.AU...UAACCGGGAAAUU....AUGAAA..UUAGC
JCVI_SCAF_1101668491210/170-255             ..CGCAC.A..C.A.A..U....UUUC............G....G..U..............................U..GAAA.A..............ACC.UCCGGU.C..C...............................................................UUAAAU................................................GGAAAAAA..............AU.UGUG.GAGG.AA...UAACCGGAAAAAAAC..AUGAAG..CUACC
JCVI_SCAF_1096627336463/960-1032            ..CACAC.A..C.G.G..A....aguu......................................................gcua....................accggu.c..u.a.............................................................uuuuu................................................uagauguu...............UC.CGUG.GAGG.UA...AAACCGGAUA.......AGGAGG..UAAAU
ABEF01014458.1/903-977                      ..CACAC.A..C.G.G..A....AACU...................................................g..cuaa.c...................CCGGU.C..C.A.A............................................................UUUU...............................................UUGGAUUA................UC.CGUG.GAGG.UA...AAACCGGAUA.......AGGAGGUAUAUA.
ABEF01014458.1/903-976                      ..CACAC.A..C.G.G..A....AACU...................................................g..cuaa.c...................CCGGU.C..C.A.A............................................................UUUU...............................................UUGGAUUA................UC.CGUG.GAGG.UA...AAACCGGAUA.......AGGAGG..UAUAU
ABEF01014458.1/903-974                      ..CACAC.A..C.G.G..A....aac....................................................u..gcua.a..................cccggu.c..c.a.a............................................................uuuu...............................................uuggauua................UC.CGUG.GAGG.UA...AAACCGGAUA.......AGGA....GGUAU
JCVI_SCAF_1101668036780/59-131              ..CACAC.A..C.G.A..A....cau.............u....g......................................c..................ua.accggu.c..c...............................................................uuaauu................................................ggauuuag..............UU.CGUG.GAGG.UU...UAACCGGAAA.......AGGAGG..UAAAC
JCVI_SCAF_1096628217344/281-215             ..AGCAC.A..C.A.G..A....AAAA..............................................................................ACCGGU.G....................................................................uu...................................................UUUAUU...............UC.UGUG.GAGG.UU...UAACCGGAGAAAAAG..AUGAAU..UUACC
JCVI_SCAF_1096628209581/1170-1103           ..AGCAC.A..C.A.G..A....AAAA..............................................................................ACCGGU.G....................................................................uu...................................................UUUAUU...............UC.UGUG.GAGG.UU...UAACCGGAGACAAAUU.AUGAAU..UUACC
JCVI_SCAF_1096628081473/296-230             ..AGCAC.A..C.A.G..A....GAAA..............................................................................ACCGGU.G....................................................................uuu..................................................UUGUU................UC.UGUG.GAGG.UU...AAACCGGGAGUUAUU..AUGAAU..UUACC
JCVI_SCAF_1096628169987/288-354             ..AGCAC.A..C.A.G..A....AAAA..............................................................................ACCGGU.G....................................................................uuu..................................................UUGUU................UC.UGUG.GAGG.UU...AAACCGGGAGUUAUU..AUGAAU..UUACC
JCVI_SCAF_1096627256949/495-561             ..AGCAC.A..C.A.G..A....AAAA..............................................................................ACCGGU.G....................................................................uuu..................................................UUGUU................UC.UGUG.GAGG.UU...AAACCGGGAGUUAUU..AUGAAU..UUACC
JCVI_SCAF_1096628211562/1281-1347           ..AGCAC.A..C.A.G..A....AAAA..............................................................................ACCGGU.G....................................................................uuu..................................................UUGUU................UC.UGUG.GAGG.UU...AAACCGGGAGUUAUU..AUGAAU..UUACC
JCVI_SCAF_1101668469918/508-442             ..AGCAC.A..C.A.G..A....AAAA..............................................................................ACCGGU.G....................................................................uuu..................................................UUGUU................UC.UGUG.GAGG.UU...AAACCGGGAGUUACU..AUGAAU..CUACC
JCVI_SCAF_1096628212767/257-323             ..AGCAC.A..C.A.G..A....AAAA..............................................................................ACCGGU.G....................................................................uu...................................................UUUAUU...............UC.UGUG.GAGG.UU...AAACCGGGAGUAAAU..AUGAAU..UUACC
JCVI_SCAF_1096627832383/709-775             ..AGCAC.A..C.A.G..A....AAAA..............................................................................ACCGGU.G....................................................................uu...................................................UUUAUU...............UC.UGUG.GAGG.UU...AAACCGGGAGUAAAU..AUGAAU..UUACC
JCVI_SCAF_1101668229619/748-814             ..AGCAC.A..C.A.G..A....AAAA..............................................................................ACCGGU.G....................................................................uu...................................................UUUAUU...............UC.UGUG.GAGG.UU...AAACCGGGAGUAAUU..AUGAAU..UUACC
JCVI_SCAF_1096627190138/660-726             ..AGCAC.A..C.A.G..A....AAAA..............................................................................ACCGGU.G....................................................................uu...................................................UUUAUU...............UC.UGUG.GAGG.UU...AAACCGGGAGUUAUU..AUGAAU..UUACC
JCVI_SCAF_1096627834325/1145-1079           ..AGCAC.A..C.A.G..A....AAAA..............................................................................ACCGGU.G....................................................................uu...................................................UUUAUU...............UC.UGUG.GAGG.UU...AAACCGGGAGUUAUU..AUGAAU..UUACC
JCVI_SCAF_1101668539650/75-141              ..AGCAC.A..C.A.G..A....AAAA..............................................................................ACCGGU.G....................................................................uu...................................................UUUAUU...............UC.UGUG.GAGG.UU...AAACCGGGAGUUAUU..AUGAAU..UUACC
JCVI_SCAF_1096628073050/1581-1647           ..AGCAC.A..C.A.G..A....AAAA..............................................................................ACCGGU.G....................................................................uu...................................................UUUAUU...............UC.UGUG.GAGG.UU...AAACCGGGAGUUAUU..AUGAAU..UUACC
JCVI_SCAF_1096627732035/1525-1459           ..AGCAC.A..C.A.G..A....AAAA..............................................................................ACCGGU.G....................................................................uu...................................................UUUAUU...............UC.UGUG.GAGG.UU...AAACCGGGAGUUAUU..AUGAAU..UUACC
JCVI_SCAF_1101668760475/474-540             ..AGCAC.A..C.A.G..A....AAAA..............................................................................ACCGGU.G....................................................................uu...................................................UUUAUU...............UC.UGUG.GAGG.UU...AAACCGGGAGUUAUU..AUGAAU..UUACC
JCVI_SCAF_1096628381218/457-524             ..AGCAC.A..C.A.G..A....AAAA..............................................................................ACCGGU.G....................................................................uuu..................................................UUUAUU...............UC.UGUG.GAGG.UU...AAACCGGGAGUUAUU..AUGAAU..UUACC
JCVI_SCAF_1096628243985/528-594             ..AGCAC.A..C.A.G..A....AAAA..............................................................................ACCGGU.G....................................................................uu...................................................UUUAUU...............UC.UGUG.GAGG.UU...GAACCGGGAGUAAAU..AUGAAU..UUACC
JCVI_SCAF_1096628098036/1112-1178           ..AGCAC.A..C.A.G..A....AAAA..............................................................................ACCGGU.G....................................................................uu...................................................UUUAUU...............UC.UGUG.GAGG.UU...AAACCGGGAGUUAUU..AUGAAU..CUACC
JCVI_SCAF_1096627073232/812-746             ..AGCAC.A..C.A.G..A....AAAA..............................................................................ACCGGU.G....................................................................uu...................................................UUUAUU...............UC.UGUG.GAGG.UU...AAACCGGGAGUAAAU..AUGAAU..UUGCC
JCVI_SCAF_1101667349450/654-588             ..AGCAC.A..C.A.G..A....AAAA..............................................................................ACCGGU.G....................................................................uu...................................................UUUAUU...............UC.UGUG.GAGG.UU...AAACCGGAGGUACAU..AUGAAU..UUACC
JCVI_SCAF_1096627619954/283-217             ..AGCAC.A..C.A.G..A....AAAA..............................................................................ACCGGU.G....................................................................uuu..................................................UUGUU................UC.UGUG.GAGG.UU...AAACCGGGAGUUAAA..AUGAAU..AUACC
JCVI_SCAF_1096627574001/965-898             ..AGCAC.A..C.A.G..A....AAAA............a.................................................................CCCGGU.G....................................................................uu...................................................UUUAUU...............UC.UGUG.GAGG.UU...AAACCGGGAGUAACU..AUGAAU..UUACC
JCVI_SCAF_1096628200673/874-808             ..AGCAC.A..C.A.G..A....AAAA..............................................................................ACCGGU.G....................................................................uuu..................................................UUGUU................UC.UGUG.GAGG.UU...UAACCGGAGAAAAUA..AUGAAU..UUACC
JCVI_SCAF_1096628173278/274-340             ..AGCAC.A..C.A.G..A....AAAA..............................................................................ACCGGU.G....................................................................uuu..................................................UUGUU................UC.UGUG.GAGG.UU...UAACCGGAGAAAAUA..AUGAAU..UUACC
JCVI_SCAF_1096628183125/1225-1159           ..AGCAC.A..C.A.G..A....AAAA..............................................................................ACCGGU.G....................................................................uuu..................................................UUGUU................UC.UGUG.GAGG.UU...UAACCGGAGAAAAUA..AUGAAU..UUACC
JCVI_SCAF_1101668375354/200-134             ..AGCAC.A..C.A.G..A....AAAA..............................................................................ACCGGU.G....................................................................uuu..................................................UUGUU................UC.UGUG.GAGG.UU...UAACCGGAGAAAAUA..AUGAAU..UUACC
JCVI_SCAF_1101668458853/228-162             ..AGCAC.A..C.A.G..A....AAAA..............................................................................ACCGGU.G....................................................................uuu..................................................UUGUU................UC.UGUG.GAGG.UU...AAACCGGAGAAAAUA..AUGAAU..UUACC
JCVI_SCAF_1096627685891/1248-1314           ..AGCAC.A..C.A.G..A....AAAA..............................................................................ACCGGU.G....................................................................uuu..................................................UUGUU................UC.UGUG.GAGG.UU...AAACCGGAGAAAAUA..AUGAAU..UUACC
JCVI_SCAF_1101667492712/458-524             ..AGCAC.A..C.A.G..A....AAAA..............................................................................ACCGGU.G....................................................................uuu..................................................UUGUU................UC.UGUG.GAGG.UU...AAACCGGAGGAAAUU..AUGAAU..UUACC
JCVI_SCAF_1101668672702/513-578             ..AGCAC.A..C.A.G..A....AAAA..............................................................................ACCGGU.G....................................................................uuu..................................................UUGUU................UC.UGUG.GAGG.UU...AAACCGGAGGAAAU...AUGAAU..UUACC
JCVI_SCAF_1096628002883/493-558             ..AGCAC.A..C.A.G..A....AAAA..............................................................................ACCGGU.G....................................................................uuu..................................................UUGUU................UC.UGUG.GAGG.UU...AAACCGGAGGAAAU...AUGAAU..UUACC
JCVI_SCAF_1101667244107/483-548             ..AGCAC.A..C.A.G..A....AAAA..............................................................................ACCGGU.G....................................................................uuu..................................................UUGUU................UC.UGUG.GAGG.UA...AAACCGGAGGAAAU...AUGAAU..UUACC
JCVI_SCAF_1096628282567/41-107              ..AGCAC.A..C.A.G..A....AAAA..............................................................................ACCGGU.G....................................................................uuu..................................................UUGUU................UC.UGUG.GAGG.UU...GAACCGGAGAUAAUU..AUGAAU..UUACC
JCVI_SCAF_1101668662367/289-223             ..AGCAC.A..C.A.G..A....AAAA..............................................................................ACCGGU.G....................................................................uu...................................................UUAAUU...............UC.UGUG.GAGG.UA...AAACCGGAGGAAUAU..AUGAAU..UUACC
JCVI_SCAF_1096627898916/1381-1314           ..AGCAC.A..C.A.G..A....AAAA..............................................................................ACCGGU.G...................................................................uuuu..................................................UUGUU................UC.UGUG.GAGG.UU...AAACCGGAGGUUAAU..AUGAAU..UUACC
JCVI_SCAF_1096627913382/1370-1305           ..AGCAC.A..C.A.G..A....AAAA..............................................................................ACCGGU.G....................................................................uuu..................................................UUGUU................UC.UGUG.GAGG.UU...UAACCGGGGGAAUU...AUGAAG..UUACC
JCVI_SCAF_1096627254306/358-423             ..AGCAC.A..C.A.G..A....AAAA..............................................................................ACCGGU.G....................................................................uu...................................................UUAUUU...............UC.UGUG.GAGG.UU...GAACCGGAGGAAAU...AUGAAU..UUACC
JCVI_SCAF_1096628186922/453-519             ..AGCAC.A..C.A.G..A....AAAA..............................................................................ACCGGU.G....................................................................uu...................................................UUUAUU...............UC.UGUG.GAGG.UU...UAACCGGAGUUAAGA..AUGAAU..CUGCC
JCVI_SCAF_1101667549016/461-395             ..AGCAC.A..C.A.G..A....AAAA..............................................................................ACCGGU.G....................................................................uu...................................................UUUAUU...............UC.UGUG.GAGG.UU...UAACCGGAGUAAAGA..AUGAAU..CUUCC
JCVI_SCAF_1096627194950/1290-1222           ..AGCAC.A..C.A.G..A....AAAA............a.................................................................ACCGGU.G....................................................................uuu..................................................UUGUU................UC.UGUG.GAGG.UU...GAACCGGAGAAAAGUU.AUGAAU..UUGCC
JCVI_SCAF_1101667395274/638-571             ..AGCAC.A..C.A.G..A....AAAA..............................................................................ACCGGU.G....................................................................uu...................................................UUAGUU...............UC.UGUG.GAGG.UAU..UAACCGGAGGAAAAA..AUGAAU..CUACC
JCVI_SCAF_1096627190248/1049-1110           ..AGCAC.A..C.A.G..A....aaaa..............................................................................accggu.g..u................................................................uuuu.................................................guu...................UC.UGUG.GAGG.UU...AAACCGGAGA.......AAAAAA..UGAAU
JCVI_SCAF_1096627839429/803-864             ..AGCAC.A..C.A.G..A....aaaa..............................................................................accggu.g..u................................................................uuuu.................................................guu...................UC.UGUG.GAGG.UU...AAACCGGAGA.......AUACUA..UGAAA
JCVI_SCAF_1101668479726/834-772             ..AGCAC.A..C.A.G..A....AAAA..............................................................................ACCGGU.G..U................................................................UUUU.................................................GUU...................UC.UGUG.GAGG.UU...UAACCGGAGG.......AUUAAAA.UGAAU
JCVI_SCAF_1101668452881/101-162             ..AGCAC.A..C.A.G..A....aaaa..............................................................................accggu.g..u................................................................uuuu.................................................auu...................UC.UGUG.GAGG.UA...UAACCGGAGG.......AUAAAA..UGAAU
JCVI_SCAF_1096628174255/492-574             ..CGCAC.A..C.A.G..C....AUCU............A....A..G...........................G..U.UUAAACAC.............cuu.ACCGGU.C..C.U.U........U..................................................................................................A...AAGGUAAA................GC.UGUG.GUGG.AU...UAACCGGAAAAUAAA..AUGAAU.......
JCVI_SCAF_1101667177419/362-272             ..CGCAC.A..U.A.G..A....GUAA............A....G..C..............................a..GCAA.U..............gCU.CCCGGU.C..C.U.U........G..................................................GUUUA...........................................U...AAGGCAGUU...............UC.UAUG.GUGG.AUG..UAACCGGAAAAAAGA..AUGGAA..AUACC
JCVI_SCAF_1101668459271/837-914             ..CGCAC.A..C.A.G..u....uauug...........a....u..c.................................guga................gaucaccggu.c..c................................................................uuaagu...............................................gguaag................aC.UGUG.GUGG.AA...UAACCGGAAAAUUA...UGGAGC.......
JCVI_SCAF_1096628050822/1364-1437           ..CGCAC.A..C.A.A..U.AC.AAGU....................U.....................................................A....CCGGU.G..Ua....................................................................................................................AUUAAAC.............GUAU.UGUG.GAGG.UA...UAACCGGAGAAAAACU.AUGAACUUGGA..
JCVI_SCAF_1101667550930/355-430             ..CGCAC.A..C.A.G..c....auug............a....g..c.................................uaaau...............gcu.cccggu.c..c................................................................gaaa.................................................ggcagaa...............gC.UGUG.GUGG.AUA..AAACCGGAAAUGAA...........UGUAC
JCVI_SCAF_1101667535169/362-273             AU..CAC.A..C.A.A..C....GAU.............A....G..C.................................UUCUA...............GCUGUCCGGU.C..C.U.............................................................auaaua...............................................AGGUCAAAUU.............GU.UGUG.GAUG.UA...CAACCGGAGAAAAAAUUAUGACA..AUACC
JCVI_SCAF_1096627198609/1163-1078           AU..CAC.A..C.G.G..C....GAU.............A....G..C.................................UAAU................GCUGUCCGGU.C..C.U.U.............................................................UUU...............................................AAGGUCAAAUU.............GC.UGUG.GAUG.AA...UAACCGGAGAAAAUAAAAUGA....CGAUA
JCVI_SCAF_1096627886347/1428-1341           AU..CAC.A..C.A.G..C....GAU.............A....G..C.................................UUACU...............GCUGUCCGGU.C..C.U.U............................................................AAAA...............................................AAGGUCAAAUU.............GC.UGUG.GAUG.UU...UAACCGGAGAAAAUU..AUGGAU..UUACC
JCVI_SCAF_1101668549585/430-344             AU..CAC.A..C.A.G..C....GAU.............A....G..C.................................UUACU...............GCUGUCCGGU.C..C.U.U.............................................................ACA...............................................AAGGUCAAAUU.............GC.UGUG.GAUG.UU...UAACCGGAGAAAAUU..AUGAGU..UUACC
JCVI_SCAF_1101668579679/478-391             UU..CAC.A..C.A.G..C....GAU.............A....G..C.................................UUACU...............GCUGUCCGGU.C..C.U.U.............................................................AAA...............................................AAGGUCAAAUU.............GC.UGUG.GAUG.UU...UAACCGGAGAAAAUUU.AUGAGU..UUACC
JCVI_SCAF_1101668458203/148-60              AU..CAC.A..C.A.G..C....GAU.............A....G..C.................................UUACU...............GCUGUCCGGU.C..C.U.U.............................................................AUA...............................................AAGGUCAAAUU.............GC.UGUG.GAUG.CU...UAACCGGAGAAAUAAUUAUGAGU..UUACC
JCVI_SCAF_1096627603942/227-142             AU..CAC.A..C.A.G..C....GAU.............A....G..C.................................UAAU................GCUGUCCGGU.C..C.U.U.............................................................AAU...............................................AAGGUCAAAUU.............GC.UGUG.GAUG.AA...CAACCGGAGAAAAAA..AUGACU..AUACC
JCVI_SCAF_1096627601915/291-375             AU..CAC.G..C.A.G..C....GAU.............A....G..C.................................UAAU................GCUGUCCGGU.C..C.U..............................................................AUAA................................................AGGUCAAAUU.............GC.UGUG.GAUG.AA...UAACCGGAGAAAAAA..AUGAGU..AUACC
JCVI_SCAF_1101668232604/748-833             AU..CAC.A..C.A.G..C....GAU.............A....G..C.................................UAAU................GCUGUCCGGU.C..C.U.............................................................uaauc................................................AGGUCAAAUU.............GC.UGUG.GAUG.AA...UAACCGGAGAAAAAA..AUGAGU..AUACC
JCVI_SCAF_1096628267491/63-148              AU..CAC.A..C.A.G..C....GAU.............A....G..C.................................UAAU................GCUGUCCGGU.C..C.U.............................................................uaauc................................................AGGUCAAAUU.............GC.UGUG.GAUG.AA...CAACCGGAGAAAAAA..AUGACU..AUACC
JCVI_SCAF_1101668189020/814-899             AU..CAC.A..C.A.G..C....GAU.............A....G..C.................................UAAU................GCUGUCCGGU.C..C.U.............................................................Uaauc................................................AGGUCAAAUU.............GC.UGUG.GAUG.AA...CAACCGGAGAAAAAA..AUGACU..AUACC
JCVI_SCAF_1096627322045/979-1064            AU..CAC.A..C.A.G..C....GAU.............A....G..C.................................UAAU................GCUGUCCGGU.C..C.U.............................................................uaauc................................................AGGUCAAAUU.............GC.UGUG.GAUG.AA...CAACCGGAGAAAAAA..AUGACU..AUACC
JCVI_SCAF_1096627518257/308-223             AU..CAC.A..C.A.G..C....GAU.............A....G..C.................................UAAU................GCUGUCCGGU.C..C.U.............................................................uaauc................................................AGGUCAAAUU.............GU.UGUG.GAUG.AA...UAACCGGAGAAAAAA..AUGACU..AUACC
JCVI_SCAF_1096628214958/1509-1595           AU..CAC.A..C.A.G..C....GAU.............A....G..C.................................UAAU................GCUGUCCGGU.C..C.U.............................................................gauua................................................AGGUCAAAUU.............GC.UGUG.GAUG.AA...CAACCGGAGAAAGAAA.AUGAGU..AUACC
JCVI_SCAF_1101668350779/13-99               AU..CAC.A..C.A.G..C....GAU.............A....G..C.................................UGAUU...............GCUGUCCGGU.C..C.U..............................................................UUUU................................................AGGUCUAAUU.............GC.UGUG.GAUG.UA...UAACCGGAGAAAAUAA.AUGAGU..AUACC
JCVI_SCAF_1096627910471/1086-1172           AU..CAC.A..C.A.G..C....GAU.............A....G..C.................................UGAUU...............GCUGUCCGGU.C..C.U..............................................................UUUU................................................AGGUCUAAUU.............GC.UGUG.GAUG.UA...UAACCGGAGAAAAUAA.AUGAGU..AUACC
JCVI_SCAF_1096627605373/1625-1537           AU..CAC.A..C.A.G..C....GAU.............A....G..C.................................UAAAA...............GCUGUCCGGU.C..C.U.............................................................acaaa................................................AGGUCAAAUU.............GC.UGUG.GAUG.AA...UAACCGGAGAAAAUAAUAUGAGU..UUACC
JCVI_SCAF_1096627908696/995-907             AU..CAC.A..C.A.G..C....GAU.............A....G..C.................................UUACU...............GCUGUCCGGU.C..C.U.............................................................aacuaa...............................................AGGUCAAAUU.............GC.UGUG.GAUG.UU...UAACCGGAAAAAAUUU.AUGGAU..UUACC
JCVI_SCAF_1101668757514/382-295             AU..CAC.A..C.A.A..C....GAUA....................G...............................CUUUUGC...............U..GUCCGGU.C..C.U.U............................................................AUUU...............................................AAGGUCAAAUU.............GU.UGUG.GAAG.UA...CAACCGGAGAAAUUAU.AUGAGU..AUACC
JCVI_SCAF_1096628179678/1308-1225           ..AUCAC.A..C.G.G..C....GAUA....................G...............................CUUUUGC...............U..GUCCGGU.C..C.U.U............................................................GAUA...............................................AAGGUCAAAUU.............GC.UGUG.GAUG.AA...UAACCGGAGAAAAUGUAAUGAGU.......
JCVI_SCAF_1101668079700/465-550             ..AACAC.G..U.A.A..C....GAU.............A....G..C.................................UAACU...............GCUGUCCGGU.C..C.C.A.............................................................a.................................................UGGGGUCAAAUU............GU.UACG.GAUG.AA...UAACCGGAGAAAUAUAUAUGACU..AUA..
JCVI_SCAF_1101668444562/126-212             AA..CAC.G..U.A.A..C....GAU.............A....G..C.................................UAACU...............GCUGUCCGGU.C..C.C.A.............................................................u.................................................UGGGGUCAAAUU............GU.UACG.GAUG.UA...CAACCGGAGAAAAUAU.AUAUGA..CUAUA
JCVI_SCAF_1096627362358/23904-23986         ..CGCAC.G..C.A.G..G....CGAU............G....G..c.................................auuu................gcCCUCCGGUAC..C.G.G...........................................................CUUAGU..............................................CCGGGUAGG...............UC.UGCG.GUGG.UC...CAACCGGUAA.......ACUAA...GGAUU
JCVI_SCAF_1096627355677/14341-14423         ..CGCAC.G..C.A.G..G....CGAU............G....G..c.................................auuu................gcCCUCCGGUAC..C.G.G...........................................................CUUUGU..............................................CCGGGUAGG...............UC.UGCG.GUGG.UC...CAACCGGUAA.......ACUAA...GGAUU
JCVI_SCAF_1096627358812/2230-2154           ..CGCAC.G..U.A.G..G....GUUU............G....G..U..............................g..uuua.c..............GCCUUCCGGU.C..C.C.U............................................................UGUU...............................................AGGGUUUC................CC.UGCG.GUGG.UC...CAACCGGUAA.......AUGAG.......G
JCVI_SCAF_1096627624070/595-514             ..CGCAC.A..C.A.G..C....AAUA............G....A..G..............CA........U...............GUG..........CUC.ACCGGU.C..C.................................................................gaaa................................................GGAAU.................GC.UGUG.GAGG.UU...UAACCGGGAAACUAUGAAUAUAC..CAAA.
JCVI_SCAF_1096627852616/119-194             CUCA..G.A..C.G.C..G..C.GAAA.......................................................aau....................UUCGGU.C..C.A..............................................................UAAU................................................UGGAGU...............G.UG.CGUU.AAGG.UU...AAACCGAAAAGGAAA..AGGCAA..UGAAU
JCVI_SCAF_1101668330640/183-258             ..CACAG.A..C.GUG..C....GAAU.......................................................aau....................uuCGGU.C..C.A..............................................................UGAG................................................UGGAAU.................GCGCGUU.UAGG.UA...AAACCGAAAAGGAUA..AGAUAA..UGAAU
JCVI_SCAF_1101668724513/112-182             ..CUCAG.A..C.G.c..g.cg.aauaau............................................................................uucggu.c..c.a..............................................................aaca................................................uggaau................gug.CGUU.AAGG.UA...AAACCGAAAAGGAAAAGAUAA.........
JCVI_SCAF_1096627239684/1470-1541           ..CGCAA.A..C.G.c..a.u..agaaaa..........................................................................u.uucggu.c..c.a..............................................................uaauu...............................................uggaac................gug.CGUU.AAGG.CA...AAACCGAAAAGGAUAAUAGAA.........
JCVI_SCAF_1101667583759/463-534             ..CGCAA.A..C.G.c..a....uga.............a....u..a.....................................................ugu.uucggu.c..c.a..............................................................aaau................................................uggaaug................ug.CGUU.AAGG.CU...AAACCGAAAAGGAAAAUAGAA.........
JCVI_SCAF_1096626997018/515-444             ..CGCAA.A..C.G.c..a.u..agaa......................................................aguu.....................ucggu.c..c.a..............................................................uuauu...............................................ugggaa................gug.CGUU.AAGG.CA...AAACCGAAAAGGAAA..A.......CAUAA
JCVI_SCAF_1101668726330/257-328             ..CACAG.A..C.G.c..a....uaa......................................................uuaua.................uu..ucggu.c..c.a..............................................................uaau................................................uggaaug................ug.CGUU.AAGG.UA...AAACCGAAAAGGAAA..A.......AAUAA
JCVI_SCAF_1096627521531/141-65              ..CGCAA.A..C.G.C..A....UAGA......................................................aaau....................uuCGGU.C..C.A.............................................................UAAUU................................................UGGAAAG................UG.CGUU.AAGG.CA...AAACCGAAAAGGAAA..AUAAAA..UGAAU
JCVI_SCAF_1096627521531/141-64              ..CGCAA.A..C.G.C..A....UAGA.....................................................aaauu.....................uCGGU.C..C.A.............................................................UAAUU................................................UGGAAAG................UG.CGUU.AAGG.CA...AAACCGAAAAGGAA...AAUAAAAUGAAUU
JCVI_SCAF_1096628010058/1527-1456           ..CACAA.A..C.G.c..a....uaa......................................................gaacu....................uucggu.c..c.a.............................................................uauuu................................................uggaaag................ug.CGUU.UAGG.CA...AAACCGAAAAGGAAA..A.......AGAAU
JCVI_SCAF_1096627825513/1137-1059           ..CACAG.A..C.G.C..A....UCAA.....................................................cauau....................uuCGGU.C..C.A.U.............................................................AA................................................GUGGCAUG................UG.CGUU.AAGG.UA...AAACCGAAAAGGAAA..AUUAAAAUGAAUU
JCVI_SCAF_1096627074486/1381-1455           ..CG..G.A..C.G.C..G....CG..............A....A....................................caa..................uu..uCGGU.C..C.A..............................................................UAAG................................................UGGAAUG................UG.CGUU.UAGG.UA...AAACCGAAAAGGAUUAAAUAAUGAAUU...
JCVI_SCAF_1096628106504/584-505             ..CGCAG.A..G.G.A..A....AAU.............G....G..U................................UUUUa................ACC.CCCGGU.C..C.A.C............................................................UUUU...............................................GUGGUAGU................UU.CCUCGGUGG.AG...UAACCGGUUAAA.....AUUA....UGAAU
NZ_ABEQ01000062.1/19978-19903               ..CGCAC.G..C.A.U..G..C.AUAA..............................................................................CUUGGU.G..G.A.A..U.A...U...................................................UUUA...........................................AUA.UUUCUUA...............G.CA.UGCG.GAGG.UA...UAACCUAAGG.......AGGAUA..AAAAU
JCVI_SCAF_1096627605787/875-942             C.AA.AC.A..C.G.U..A.GC.AUC...............................................................................Ucuggu.g..................................................................aacacc.................................................c..................GCUA.CGUG.AAUG.UA...CAACCGGAGAAAAU...AUGAAA..AAAAU
JCVI_SCAF_1096628040683/1251-1330           ..CACAC.A..A.C.A..A....AUA.............G....G..U.................................UCAUA...............ACCAUCUGGU.G..A.G.C............................................................AAUU...............................................GCUUGUAU................UU.GUUG.GAGG.UU...UAACCAGAAA.......AGGAAAAAUUA..
JCVI_SCAF_1101668360703/991-1074            ..CACAC.A..A.C.A..A....AAA.............G....G..U................................UCUUUA...............ACCGUCUGGU.G..A.G.C........U...................................................AUUA...........................................G...GCUUAAUUU...............UU.GUUG.GACG.UA...UAACCAGAAA.......AGGAAAAUUUA..
JCVI_SCAF_1096627067245/317-234             ..CACAC.A..A.C.A..A....AAU.............G....G..U.................................UCUUUa..............ACCAUCUGGU.G..A.G.C..U.........................................................UUUA.............................................G.GCUUAAUUU...............UU.GUUG.GACG.UA...UAACCAGAAA.......AGGAAA..AUUUA
JCVI_SCAF_1096628388433/1100-1016           ..CACAC.A..A.C.A..A....AUA.............G....G..U.................................UUUUA...............ACCAUCUGGU.G..A.G.C............................................................AAUU...............................................GCUUGUAU................UU.GUUG.GAGG.UU...UAACCAGAAAAGGUAAAAUUA....UGACA
JCVI_SCAF_1096628070585/1502-1585           ..CACAC.A..A.C.A..A.AA.AAAU..................................................UUUAUAaccau.................uCuggu.g..a.g.c..u.........................................................uAAA.............................................a.GCUUAAA...............UUUU.GUUG.GACG.UU...AAACCAGAAA.......AGGAAAUUUUA..
JCVI_SCAF_1101668214387/1167-1246           ..CACAC.A..a.c.a..a....aua.............g....g..u................................uuuua................acc.aucugg.u..g.a.g..c.........................................................uauu.............................................g.cuuguau.................uu.guUG.GAGG.UU..UAACCAGAAA........AGGAAA..AAUUA
NC_005085.1/2367355-2367432                 ..CGCAC.A..U.C.C..G..C.GCCA..............................................................................AAGGGU.G..C.C.U..G.A.......................................................AUCG............................................UC.AGGUUGUCUGC...........G.CG.GAUG.GAGG.CU...UAACCCUUUU.......AGGAGU..UUUUG
JCVI_SCAF_1096627737308/225-308             ..CACAC.A..U.C.U..G.AC.AGUU..............................................................................UCGGGU.G..A.U.U..U.A...U..................................................UAAUA...........................................AU..AAUUCCCC..............GUCA.GAUG.GAGG.C....UAACCCGAAACCCUUC.UUUAAA..UUAUG
JCVI_SCAF_1101668202723/1487-1406           ..CACAC.A..U.C.U..G.AC.AGUU..............................................................................UCGGGU.G..A.U.U..U.U...C...................................................UUAA...........................................GUA.AAUUCCCA..............GUCA.GAUG.GAGG.C....UAACCCGAAACCUU...UUUAAA..UUAUG
JCVI_SCAF_1096627733208/1418-1337           ..CACAC.A..U.C.U..G.AC.AGUU..............................................................................UCGGGU.G..A.U.U..U.A...U...................................................UAAC...........................................GUG.AAUUCCCA..............GUCG.GAUG.GAGG.C....UAACCCGAAACCUU...UUUAAA..UUAUG
JCVI_SCAF_1101668292010/535-453             ..CACAC.A..U.C.U..G.AC.AGUU..............................................................................UCGGGU.G..A.U.U..U.A...U...................................................UAAU...........................................GUA.AAUUCCCC..............GUCA.GAUG.GAGG.C....AAACCCGAAACCUUU..UUUAAA..UUAUG
JCVI_SCAF_1096627728497/394-476             ..CACAC.A..U.C.U..G.AC.AGUU..............................................................................UCGGGU.G..A.U.U..U.A...U...................................................UAAU...........................................AUA.AAUUUCCC..............GUCA.GAUG.GAGG.C....UAACCCGAAACCCUU..UCUAAA..UUAUG
JCVI_SCAF_1101667157519/506-588             ..CACAC.A..U.C.U..G.AC.AGUU..............................................................................UCGGGU.G..A.U.U..U.A...U...................................................UAAU...........................................AUU.AAUUUCCC..............GUCA.GAUG.GAGG.C....UAACCCGAAACCCUU..UUUAAA..UUAUG
JCVI_SCAF_1096627775046/578-661             ..CACAC.A..U.C.U..G.AC.AGUU..............................................................................UCGGGU.G..A.U.U..U.A...U...................................................UAAU...........................................AUU.AAUUUCCC..............GUCA.GAUG.GAGG.C....UAACCCGAAACCCUUU.UUUAAA..UUAUG
JCVI_SCAF_1096627779829/615-697             ..CACAC.A..U.C.U..G.AC.AGUU..............................................................................UCGGGU.G..A.U.U..A.A...U...................................................UAAU...........................................AUU.AAUUCCCC..............GUCA.GAUG.GAGG.C....UAACCCGAAACCCUU..UUUAAA..UUAUG
JCVI_SCAF_1096627597359/617-699             ..CACAC.A..U.C.U..G.AC.AGUU..............................................................................UCGGGU.G..A.U.U..U.A...U...................................................UAAU...........................................AUU.AAUUCCCC..............GUCA.GAUG.GAGG.C....UAACCCGAAACCUUU..UUUAAA..UUAUG
JCVI_SCAF_1096627305131/338-256             ..CACAC.A..U.C.U..G.AC.AGUU..............................................................................UCGGGU.G..A.U.U..U.A...U...................................................UAAC...........................................AUU.AAUUUCCC..............GUCA.GAUG.GAGG.C....AAACCCGAAACCCUU..UUUAAA..UUAUG
JCVI_SCAF_1096627621105/859-940             ..CACAC.A..U.C.U..G.AC.AGUU..............................................................................UCGGGU.G..A.U.U..U.A...U...................................................UAAU...........................................AUU.AAUUCCCC..............GUCA.GAUG.GAGG.C....UAACCCGAAACCCU...UUUAAA..UUAUG
JCVI_SCAF_1096627769791/478-397             ..CACAC.A..U.C.U..G.AC.AGUU..............................................................................UCGGGU.G..A.U.U..U.A...U...................................................UAAU...........................................AUU.AAUUUCCC..............GUCA.GAUG.GAGG.C....AAACCCGAAACCUU...UUUAAA..UUAUG
JCVI_SCAF_1101668185351/1368-1450           ..CACAC.A..U.C.U..G.AC.AGUU..............................................................................UCGGGU.G..A.A.U..U.A...U...................................................UAAU...........................................AUU.AAUUACCC..............GUCA.GAUG.GAGG.C....UAACCCGAAACCCCU..UUUAAA..UUAUG
JCVI_SCAF_1096628070423/343-425             ..CACAC.A..U.C.U..G.AC.AGUU..............................................................................UCGGGU.G..A.U.U..A.A......................................................UUAAUU...........................................UU.AAUUCCCC..............GUCA.GAUG.GAGG.C....UAACCCGAAACCCUU..UUUAAA..UUAUG
JCVI_SCAF_1101668224409/875-793             ..CACAC.A..U.C.U..G.AC.AGUU..............................................................................UCGGGU.G..A.U.U..U.A...U...................................................UAAC...........................................AUA.AAUUCCCC..............GUUA.GAUG.GAGG.C....UAACCCGAAACCCUU..UUUAAA..UUAUG
JCVI_SCAF_1101667386201/565-647             ..CACAC.A..U.C.U..G.AC.AGUU..............................................................................UCGGGU.G..A.U.U..U.A......................................................UUAAUAU..........................................UA.AAUCCCC...............GUCA.GAUG.GAGG.C....UAACCCGAAACCCUU..UUUAAA..UUAUG
JCVI_SCAF_1096627268324/2211-2129           ..CACAC.A..U.C.U..G.AC.AGUU..............................................................................UCGGGU.G..A.A.U..U.A......................................................UUAAUAU..........................................UA.AUUCCCC...............GUCA.GAUG.GAGG.C....UAACCCGAAACCUUU..UUUAAA..UUAUG
JCVI_SCAF_1101668219956/600-682             ..CACAC.A..U.C.U..G.AC.AGUU..............................................................................UCGGGU.G..A.A.U..U.A......................................................UUAAUAU..........................................UA.AUUCCCC...............GUCA.GAUG.GAGG.C....UAACCCGAAACCCUU..UUUAAA..UUAUG
JCVI_SCAF_1096627581523/903-821             ..CACAC.A..U.C.U..G.AC.AGUU..............................................................................UCGGGU.G..A.A.U..U.A......................................................UUAAUAU..........................................UA.AUUCCCC...............GUCA.GAUG.GAGG.C....UAACCCGAAACCCUU..UUUAAA..UUAUG
JCVI_SCAF_1096627522132/779-697             ..CACAC.A..U.C.U..G.AC.AGUU..............................................................................UCGGGU.G..A.A.U..U.A......................................................UUAAUAU..........................................UA.AUUCCCC...............GUCA.GAUG.GAGG.C....UAACCCGAAACCCUU..UUUAAA..UUAUG
JCVI_SCAF_1096627616438/46-128              ..CACAC.A..U.C.U..G.AC.AGUU..............................................................................UCGGGU.G..A.A.U..U.A......................................................UUAAUAU..........................................UA.AUUCCCC...............GUCA.GAUG.GAGG.C....UAACCCGAAACCCUU..UUUAAA..UUAUG
JCVI_SCAF_1096627050544/454-372             ..CACAC.A..U.C.U..G.AC.AGUU..............................................................................UCGGGU.G..A.A.U..U.A......................................................UUAAUAU..........................................UA.AUUCCCC...............GUCA.GAUG.GAGG.C....UAACCCGAAACCCUU..UUUAAA..UUAUG
JCVI_SCAF_1096626982448/1082-1164           ..CACAC.A..U.C.U..G.AC.AGUU..............................................................................UCGGGU.G..A.A.U..U.A......................................................UUAAUAU..........................................UA.AUUCCCC...............GUCA.GAUG.GAGG.C....UAACCCGAAACCCUU..UUUAAA..UUAUG
JCVI_SCAF_1096627753819/1565-1647           ..CACAC.A..U.C.U..G.AC.AGUU..............................................................................UCGGGU.G..A.A.U..U.A......................................................UUAAUAU..........................................UA.AUUCCCC...............GUCA.GAUG.GAGG.C....UAACCCGAAACCCUU..UUUAAA..UUAUG
JCVI_SCAF_1096626253067/288-206             ..CACAC.A..U.C.U..G.AC.AGUU..............................................................................UCGGGU.G..A.A.U..U.A......................................................UUAAUAU..........................................UA.AUUCCCC...............GUCA.GAUG.GAGG.C....UAACCCGAAACCCUU..UUUAAA..UUAUG
JCVI_SCAF_1096627590177/189-271             ..CACAC.A..U.C.U..G.AC.AGUU..............................................................................UCGGGU.G..A.A.U..U.A......................................................UUAAUAU..........................................UA.AUUCCCC...............GUCA.GAUG.GAGG.C....UAACCCGAAACCCUU..UUUAAA..UUAUG
JCVI_SCAF_1101668307720/1439-1357           ..CACAC.A..U.C.U..G.AC.AGUU..............................................................................UCGGGU.G..A.A.U..U.A......................................................UUAAUAU..........................................UA.AUUCCCC...............GUCA.GAUG.GAGG.C....UAACCCGAAACUCUU..UUUAAA..UUAUG
JCVI_SCAF_1096627551259/900-982             ..CACAC.A..U.C.U..G.AC.AGUU..............................................................................UCGGGU.G..A.A.U..U.A......................................................UUAAUAC..........................................UA.AUUCCCC...............GUCA.GAUG.GAGG.C....UAACCCGAAACUCUU..UUUAAA..UUAUG
JCVI_SCAF_1096627623740/546-628             ..CACAC.A..U.C.U..G.AC.AGUU..............................................................................UCGGGU.G..A.A.U..U.A......................................................UUAAUAU..........................................UA.AUUCCCA...............GUCA.GAUG.GAGG.C....UAACCCGAAACCCUU..UUUAAA..UUAUG
JCVI_SCAF_1096627619904/377-295             ..CACAC.A..U.C.U..G.AC.AGUU..............................................................................UCGGGU.G..A.A.U..U.A......................................................UUAAUAU..........................................UA.AUUCCCC...............GUCA.GAUG.GAGG.C....UAACCCGAAACCCUU..UUAAAA..UUAUG
JCVI_SCAF_1096626933746/1773-1691           ..CACAC.A..U.C.U..G.AC.AGUU..............................................................................UCGGGU.G..A.A.U..U.A......................................................UUUAUAU..........................................UA.AUUCCCC...............GUCA.GAUG.GAGG.C....UAACCCGAAACCCUU..UUUAAA..UUAUG
JCVI_SCAF_1096627279735/513-430             ..CACAC.A..U.C.U..G.AC.AGUU..............................................................................UCGGGU.G..A.A.U..U.A......................................................UUAAUAU..........................................UA.AUUCCCC...............GUCA.GAUG.GAGG.C....UAACCCGAAACCCUUU.UUUAAA..UUAUG
JCVI_SCAF_1096627586894/470-551             ..CACAC.A..U.C.U..G.AC.AGUU..............................................................................UCGGGU.G..A.A.U..U.A......................................................UUAAAU...........................................UA.AUUCCCC...............GUCA.GAUG.GAGG.C....UAACCCGAAACCCUU..UUUAAA..UUAUG
NC_008816.1/700879-700960                   ..CACAC.A..U.C.U..G.AC.AGUU..............................................................................UCGGGU.G..A.A.U..U.A......................................................UUAAUU...........................................UA.AUUCCCC...............GUCA.GAUG.GAGG.C....UAACCCGAAACCCUU..UUUAAA..UUAUG
JCVI_SCAF_1096626975830/2910-2828           ..CACAC.A..U.C.U..G.AC.AGUU..............................................................................UCGGGU.G..A.A.U..U.A......................................................UUAAAAU..........................................UA.AUUCCCC...............GUUA.GAUG.GAGG.C....UAACCCGAAACCCUU..UUUAAA..UUAUG
JCVI_SCAF_1101668178395/1416-1334           ..CACAC.A..U.C.U..G.AC.AGUU..............................................................................UCGGGU.G..A.A.U..U.A......................................................UUAAUU...........................................UAAAUUUCCC...............GUCA.GAUG.GAGG.C....UAACCCGAAACCCUU..UUUAAA..UUAUG
JCVI_SCAF_1096627057930/849-766             ..CACAC.A..U.C.U..G.AC.AGUU..............................................................................UCGGGU.G..A.A.U..U.A......................................................UUAAUAC..........................................UU.AUUCCCC...............GUCA.GAUG.GAGG.C....AAACCCGAAACCCCUU.UUUAAA..UUAUG
JCVI_SCAF_1101667087753/759-677             ..CACAC.A..U.C.U..G.AC.AGUU..............................................................................UCGGGU.G..A.A.U..U.A...A..................................................UAAUA...........................................UUA.AUUCCCC...............GUCA.GAUG.GAGG.C....UAACCCGAAACCCUU..UUUAAA..UUAUG
JCVI_SCAF_1096627717774/1439-1357           ..CACAC.A..U.C.U..A.AC.AGUU..............................................................................UCGGGU.G..A.A.U..U.A...U..................................................UAAUA...........................................AUA.AUUCCCC...............GUUA.GAUG.GAGG.C....UAACCCGAAACCCUU..UUUAAA..UUAUG
JCVI_SCAF_1096627615059/1284-1366           ..CACAC.A..U.C.U..G.AC.AGUU..............................................................................UCGGGU.G..A.A.U..U.A....................................................UCAAUAU............................................UA.AUUCCCC...............GUCA.GAUG.GAGG.C....UAACCCGAAACCCUU..UUUAAA..UUAUG
JCVI_SCAF_1096626926715/173-255             ..CACAC.A..U.C.U..G.AC.AGUU..............................................................................UCGGGU.G..A.A.U..U.A......................................................UUAAUAU..........................................UA.AUUCCCC...............GUCA.GAUG.GAGG.C....UAACCCGAAACCCUUU.UUUAAUUAUG...
NC_009091.1/700553-700635                   ..CACAC.A..U.C.U..G.AC.AGUU..............................................................................UCGGGU.G..A.A.U..U.A......................................................UUAAUAU..........................................UA.AUUCCCC...............GUCA.GAUG.GAGG.C....UAACCCGAAACCCCUU.UUUAAUUAUG...
JCVI_SCAF_1096628357672/1388-1306           ..CACAC.A..U.C.U..G.AC.AGUU..............................................................................UCGGGU.G..A.U.U..U.A......................................................CUAACA...........................................UA.AAUUCCCC..............GUCA.GAUG.GAGG.C....CAACCCGAAACCCUU..UUUAAA..CUAUG
JCVI_SCAF_1101667561031/499-580             ..CACAC.A..U.C.U..G.AC.AGUU..............................................................................UCGGGU.G..A.U.U..U.A......................................................CUAACA...........................................UA.AAUUUCCC..............GUCG.GAUG.GAGG.C....UAACCCGAAACCCU...UUUAAA..UUAUG
JCVI_SCAF_1096628242563/456-374             ..CACAC.A..U.C.U..G.AC.UGUU..............................................................................UCGGGU.G..A.A.U..U.A......................................................UUAAUAU..........................................UA.AUUCCCC...............GUCG.GAUG.GAGG.C....UAACCCGAAACCUUUUUAAAAAUUAU....
JCVI_SCAF_1096627527058/48-125              ..CACAC.A..U.C.U..G.AC.AGUU..............................................................................UCGGGU.G..A.U.U..U.U...U...................................................UAAU...........................................AGA.AAUUCCCC..............GUCA.GAUG.GAGG.C....UAACCCGAAACCUUUUU........UAAU.
JCVI_SCAF_1096627724043/1574-1649           ..CACAC.A..U.C.U..G.AC.AGUU..............................................................................UCGGGU.G..A.U.U..U.A......................................................UUAGA............................................CA.AAUUCCCC..............GUCA.GAUG.GAGG.C....UAACCCGAAACCUUU..........UUAAU
JCVI_SCAF_1096627904121/127-202             ..CACAC.A..U.C.U..G.AC.UGUU..............................................................................UCGGGU.G..A.U.U..U.A...A...................................................AUAU...........................................UUA.AAUUUCCC..............GUCG.GAUG.GAGG.C....UAACCCGAAACUUUUUAAA...........
NC_008817.1/754119-754039                   ..CACAC.A..U.C.U..G.AC.UGUU............u.................................................................UCGGGU.G..A.U.U..U.A...A...................................................AUAU...........................................UUA.AAUUCCCC..............GUCG.GAUG.GAGG.C....UAACCCGAAACUAUUUAA.......ACAUG
JCVI_SCAF_1096628277200/1444-1368           ..CACAC.A..U.C.U..G.AC.UGUU..............................................................................UCGGGU.G..A.U.U..U.A...A...................................................AUAU...........................................UUA.AAUUUCCC..............GUCG.GAUG.GAGG.C....UAACCCGAAACUUAU..........UUAAA
NC_005072.1/713400-713476                   ..CACAC.A..U.C.U..G.AC.UGUU..............................................................................UCGGGU.G..A.U.U..U.A...A...................................................AUAU...........................................UUA.AAUUUCCC..............GUCG.GAUG.GAGG.C....UAACCCGAAACUUAU..........UCAAA
JCVI_SCAF_1096627752430/1345-1264           ..CACAC.A..U.C.U..G....AUA....................................................G.......U.................UUCGGGU.G..A.U.U..U.A...U...................................................UAAA...........................................AUA.AAUUCCCAAU..............CA.GAUG.GAGG.C....UAACCCGAAACCUU...UUUAAA..UUAUG
NC_007577.1/705461-705541                   ..CACAC.A..U.C.U..G....AUA....................................................G.......U.................UUCGGGU.G..A.U.U..U.A...U...................................................UAAU...........................................AUA.AAUUCCCAGU..............CA.GAUG.GAGG.C....UAACCCGAAACCU....UUUAAA..UUAUG
JCVI_SCAF_1096627059668/50-130              ..CACAC.A..U.C.U..G....ACC....................................................G.......U.................UUCGGGU.G..A.U.U..U.A...U...................................................UAAA...........................................AUA.AACCCCGU................CA.GAUG.GAGG.C....UAACCCGAAACCCCU..UUUAAA..UUAUG
JCVI_SCAF_1096627380972/7154-7088           ..CACAC.A..U.C.U..G.AC.AGUU..............................................................................UCGGGU.G..A.U.U..U.A......................................................CUAACA...........................................UA.AAUUUCCC..............GUCA.GAUG.GAGG.C....UAACCCGAAA....................
JCVI_SCAF_1096626930917/457-391             ..CACAC.A..U.C.U..G.GC.AGUU..............................................................................UCGGGU.G..A.U.U..U.A......................................................CUAAGA...........................................UA.AAUUCCCC..............GUCA.GAUG.GAGG.C....UAACCCGAAA....................
JCVI_SCAF_1096627764028/1165-1099           ..CACAC.A..U.C.U..G.AC.AGUU..............................................................................UCGGGU.G..A.U.U..U.A......................................................AUAAUA...........................................UU.AAUUCCCC..............GUCA.GAUG.GAGG.C....UAACCCGAAA....................
JCVI_SCAF_1101667089420/93-175              ..CACAC.A..U.C.U..G.AC.AGUU..............................................................................UCGGGU.G..A.A.U...........................................................UAUUA...............................................AUUUUAAUUCCCC.........GUCA.GAUG.GAGG.C....UAACCCGAAACCCUU..UUUAAA..UUAUG
JCVI_SCAF_1096627309460/851-768             ..CACAC.A..U.C.U..G.AC.AGUU..............................................................................UCGGGU.G..A.A.U...........................................................UAUUA...............................................AUUUUAAUUCCCC.........GUCA.GAUG.GAGG.C....UAACCCGAAACCCUUU.UUUAAA..UUAUG
JCVI_SCAF_1096627334892/488-562             ..CGCAC.A..U.C.U..G.AC.AGUU..............................................................................UCGGGU.U..A.U.U.............................................................UUU...............................................AAUACCC...............GUCA.GAUG.GAGG.C....UAACCCGAAACCUUA..AAAAAA..UGGCU
JCVI_SCAF_1101668424778/870-796             ..CGCAC.A..U.C.U..G.AC.AGUU..............................................................................UCGGGU.U..A.U.U.............................................................UUU...............................................AAUACCC...............GUCA.GAUG.GAGG.C....UAACCCGAAACCUUA..AAAAAA..UGGCU
JCVI_SCAF_1096627999020/1546-1472           ..CGCAC.A..U.C.U..G.AC.AGUU..............................................................................UCGGGU.U..A.U.U.............................................................UUU...............................................AAUACCC...............GUCA.GAUG.GAGG.C....UAACCCGAAACCUAA..AAAAAU..GGCUG
NC_003272.1/5710578-5710498                 ..CGCAC.A..U.C.U..G.GG.AAUU...............................................................................cgggu.g..u.u.U..C.C...U...................................................GGUG...........................................AGG.AAAUACA...............CCCA.GGUG.GAGG.UU...UAACCCGAAUAGGAGUUAUAAAAAU.....
NC_007413.1/2552333-2552249                 ..CGCAC.A..U.C.U..G.GG.AAUU...............................................................................cgggu.g..u.u.U..C.C...U...................................................GGUG...........................................AGG.AAAUACA...............CCCA.GGUG.GAGG.UU...UAACCCGAAUAGGAGUUAUAAAAUAUAUG.
NZ_AAVW01000038.1/15117-15193               ..CGCAC.A..U.C.C..A.GU.AAuu...............................................................................cgggu.g..u.U.U..C.C...U...................................................GAUG...........................................GGG.AAAUACA...............ACUG.GGUG.GAGG.UU...UAACCCGAAU.......AGGAGU..UCAAA
NZ_AAXW01000009.1/35750-35829               ..CGCAC.A..U.u.c..a.ga.acuu...............................................................................cgggu.g..u.u.u..c.......................................................gaucaaa............................................g.aaauaca...............ucug.gAUG.GAGG.AU...UAACCCGAAAUAGG...AGAAAAAUUAA..
NZ_AADV02000008.1/55156-55077               ..CGCAC.A..U.U.C..A.GG.ACU...............................................................................uCGGGU.G..U.U.U..C.U...U...................................................CGC............................................AAG.AAAUACA...............CCUG.AAUG.GAGG.AU...UAACCCGAAACAGG...AGAAAA..UUUAA
NZ_AAAY02000012.1/95418-95337               ..CGCAC.A..U.C.U..A....AGAAU.............................................................................UCGGGU.G..U.U.U..C.C...C...................................................GAUU...........................................GGG.AAAUACACU...............UG.GAUG.GAGG.UU...UAACCCGAAUUGGAG..UUGAAAAAUAU..
NC_000911.1/1723053-1722974                 ..CGCAC.A..U.C.C..A....AGCUU.............................................................................UCGGGU.G..U.U.U..C.U...G....CC..............................................ACA........................................GG.CGG.AAAUUCCCU...............UG.GAUG.AAGG.AU...AAACCCGAAU.......AGGAGAAAAUU..
JCVI_SCAF_1096626909145/1035-961            ..CGCAC.A..U.C.C..G.AU.UUgu..............................................................................uggGGU.G..C.U.C..U.........................................................AUAAC............................................G.GAGUUCC...............GUCG.GAUG.GAGG.CA...UAACCCAAAC.......AGGAGU..AAAAA
JCVI_SCAF_1101668011960/1061-1135           ..CGCAC.A..U.C.C..G....AUUUgu............................................................................uagGGU.G..C.U.C..C.U........................................................UGA............................................AG.GAGUUCCAU...............CG.GAUG.GAGG.CA...UAACCCAAAC.......AGGAGU..AGAAA
JCVI_SCAF_1101668058706/499-577             ..CACAU.A..C.U.C..G.CC.AAUCC.............................................................................AAGGGU.G..C.U.C...........................................................AUUAAA..............................................GAGUGACUA.............GGCG.GGUU.GAGG.CU...CAACCCUACAGG.....AGAAAU..UUAUG
NZ_AAVU01000017.1/89028-89116               ..CGCAC.A..U.c.c.ag.gg.uu.u...............................................................................cgggu.g..u.u.u..c.u...g..a.g.........................................c...aaugagc.......................................uucag.aaaucaacc.............cccg.gAUG.GAGG.AU...UAACCCGAAAGGAGUUAAAUAAU.......
NC_007775.1/1638301-1638379                 ..CACAC.G..C.C.C..G....AACUA.............................................................................CCGGGU.G..U.C.C..U.C........................................................AAC............................................GG.GGAUCCGUU...............CG.GGCG.GAGG.C....UAACCCGUAGGAGAUA.ACCAAC..UCAUG
JCVI_SCAF_1096627382233/15302-15384         ..CGCAC.A..U.G.A..A....uaua.................g..c...........................u..u..uucc.ag.............gcaauccggu.g..c.c..............................................................aaua................................................gguaaaua...............UU.CAUG.GAGG.UU...UAACCGGUAAAGGAGGA........UAAAU
JCVI_SCAF_1096627390491/40303-40221         ..CGCAC.A..U.G.A..A....uau.............a....g..c...........................u..u..uucc.ag.............gcaauccggu.g..c.c..............................................................auua................................................gguaugua...............UU.CAUG.GAGG.UU...UAACCGGUAAAGGAGGA........UAAAU
JCVI_SCAF_1101668469437/327-245             ..CGCAC.A..C.G.A..A....ua..............u....a..g........................c..u..u..uucc.agg............caa.uccggu.g..c.c..............................................................auua................................................gguaaaug...............UU.CGUG.GAGG.UU...UAACCGGUAAAGGAGGA........UAAAU
NC_005125.1/1949330-1949252                 ..UGCAC.A..C.C.C..U....GAAAU.............................................................................UCGGGU.G..C.G.C........C...................................................UUCG...........................................G...GCGUGUCUUC..............GG.GGUG.GAAG.UU...CAACCCGAUUGGAGA..ACAAUA..UGAGC
NZ_AAQZ01000001.1/190586-190508             ..CACAC.A..C.G.A..C....AAUC......................................................CUAAA...................UUUGGUUG..U.G.C............................................................GAAA...............................................GCAUUAAUG...............GU.CGUG.GAGG.AU...AAAACUAAAUUCA....AGGCAAAAUGC..
NC_008312.1/1821879-1821793                 ..CGCAC.A..U.C.U..A....GGUAA.............................................................................UCGGGU.G..U.U.C..U.A...............................GAGAU...................AAAAA.....................AUCUG.................UGGGAAUACAUC...............UG.GAUG.GAGG.AU...UAACCCGAAUAGGAGAUAGAA.........
JCVI_SCAF_1096628033571/1828-1794           CUCUCAug...............................................................................................................................................................................................................................................................GAGG.UU...UAACCGGAAA.......AGGAGU..UUAAU
soil_XZS41339_x1/402-446                    ..CGCAU.G..C.G.Ggu..............................................................................................................................................................................................................................................C.CGCG.GAGG.GC...UAACCCGAAAGG.....AGUAGA..UCAUG
NC_007958.1/3184571-3184530                 ..CACAC.G.................................................................................................cuuc......................................................................................................................................................CG.GAGG.AA...CAACCGGAGAAUAAACCUAUGGC......G
JCVI_SCAF_1096627602430/1310-1393           ..CACAG.A..U.G.A..A....AUGa............a....g..a........................u..u..a..uuuu.uaa............ucuaACCGGU.U..G.C.A............................................................AAAU...............................................UGCAU...................UU.CAUC.GAGG.UUAU.AAACCGGAAAGGAAA..........CGAAU
JCVI_SCAF_1096627724020/476-559             ..CACAG.A..U.G.A..G....AUGa............a....g..a........................u..u..a..uuuu.uaa............ucuaACCGGU.U..G.C.............................................................UAGAUU...............................................GCAU...................UU.CAUC.GAGG.UUAU.AAACCGGAAAGGAAA..........UGAUU
JCVI_SCAF_1101668192712/678-761             ..CACAG.A..U.G.A..G....AUGa............a....g..a...........................u..u.auuuuuaa.............ucuaACCGGU.U..G.C.U..A.........................................................GAU..............................................U..GCAU...................UU.CAUC.GAGG.UUAU.AAACCGGAAAGGAAA..........CGAUU
NC_009715.1/382761-382833                   ..CACAC.A..C.A.C..C....AGU.....................................................CCUAAAA...................UUUGGUUG..C.A.A..A.A...U..U................................................UCAA..........................................AAUU.UUGUUAAUG...............GG.UGUG.GAGG.AU...AAACCUAAA.....................
NC_004842.2/721407-721349                   ..CGCAC.A..U.A.G..C....CGUA....................................................caau.........................GGU.C..C.C.G..U.A.......................................................UUUAU..........................................AUG.CGGGUUGG................GC.UAUG.GAGG.UU...UAAC..........................
NC_004917.1/1045590-1045501                 ..CACAC.A..U.A.C..C....AAU.....................................................ccuuau.....................gagguug..c.a.a..g.g..................................................g...uuuaaugag........................................uc.uugcuaagg...............GG.UAUG.GAGG.AU...AAACCAAAAUUUACA..AGGAGAACCUA..
JCVI_SCAF_1101668248826/523-606             ..CACAC.A..C.C.U..G.CC.GAC....................................................G.......U.................UAAGGGU.G..C.C.C..G.G...A....................................................UAC...........................................UCC.GGGUUCG...UUUCG.......GGCA.GGUG.GCGG.AU...UAACCCUAAC.......AGGAGAAAUAC..
NC_006512.1/902553-902458                   ..CACAC.A..U.A.C..A.UC.GACA...................................................c.auaag.g..................cggggu.g..c.u.u..g.u......c.................................................uaa..........................................gaac.aGGUCGGCUU.AUGG.......GAUG.UAUG.GAGG.CU...UAACCCCCUAAAA....AGGAAAAUAUUA.
JCVI_SCAF_1101667378685/385-284             ..CACAC.A..U.A.C..A.UC.GACA....................................................CAUAAGC...................CGGGGU.G..C.U.G..C.A...A..C.UC..............................................AUU........................................GAGUUA.CAGUCGGUUUUAUGG.......GAUG.UAUG.GAGG.CC...CAACCCCAUUACUA...AGGAAUAUUUA..
JCVI_SCAF_1101668040936/880-793             ..CACAC.G..U.A.U..A.CC.GACA....................................................CAUUUCA...................CUGGGU.G..C.C.U............................................................AGUUAAAA...........................................AGGUUGUGG.GAUGG.......GGUA.UGCG.GAGG.CC...UAACCCGG.........AGAAAU..CGAUA
NC_009438.1/1529224-1529330                 ..CACAC.A..C.G.U..G.UC.GACA....................................................cauucuuc...................ggGGU.G..C.C.C..U.....C..A.G.........................................C...UGUUAA........................................CUGCG.GGGUCGAAGACAUGG.......GAUA.CGUG.GAGG.UC...UAACCCCCUAAAUUUUAAGGUAAUAGAAA.
NC_009052.1/1682811-1682917                 ..CACAC.A..C.G.U..G.UC.GACA....................................................CAUUCUU...................CGGGGU.G..C.C.C..U.C...A....GU............................................UAUCA........................................AU.UGCGGGGUCGAAGACAUGG.......GAUG.CGUG.GAGG.UC...UAACCCCCUAAAUUUUAAGGUAAUAGAAA.
NZ_AATK01000014.1/1470-1364                 ..CACAC.A..C.G.U..G.UC.GACA....................................................CAUUCUU...................CGGGGU.G..C.C.C..U.C...A....GU............................................UAUCA........................................AU.UGCGGGGUCGAAGACAUGG.......GAUG.CGUG.GAGG.UC...UAACCCCCUAAAUUUUAAGGUAAUAGAAA.
NC_009665.1/1745135-1745241                 ..CACAC.A..C.G.U..G.UC.GACA....................................................CAUUCUU...................CGGGGU.G..C.C.C..U.C...A....GU............................................UAUCA........................................AU.UGCGGGGUCGAAGACAUGG.......GAUG.CGUG.GAGG.UC...UAACCCCCUAAAUUUUAAGGUAAUAGAAA.
NZ_ABAU01000008.1/6330-6224                 ..CACAC.A..C.G.U..G.UC.GACA....................................................CAUUCUU...................CGGGGU.G..C.C.C..U.C...A....GU............................................UAUUA........................................AU.UGCGGGGUCGAAGACAUGG.......GAUG.CGUG.GAGG.UC...UAACCCCCUAAAUUUUAAGGUAAUAGAAA.
JCVI_SCAF_1096627390132/78349-78454         ..CACAC.A..C.G.U..G.UC.GACA....................................................CAUUCUU...................CGGGGU.G..C.C.C..U.C........AG..........................................CUGUUAA........................................CU..GCGGGGUCGAAGACAUGG.......GAUA.CGUG.GAGG.UC...UAACCCCCUAAAUUUUAAGGUAAUAGAA..
JCVI_SCAF_1096627389620/231622-231727       ..CACAC.A..C.G.U..G.UC.GACA....................................................CAUUCUU...................CGGGGU.G..C.C.C..U.C........AG..........................................CUGUUAA........................................CU..GCGGGGUCGAAGACAUGG.......GAUG.CGUG.GAGG.UC...UAACCCCCUAAAUUUUAAGGUAAUAGAA..
JCVI_SCAF_1096627203343/727-832             ..CACAC.A..C.G.U..G.UC.GACA....................................................CAUUCUU...................CGGGGU.G..C.C.C..U.C........AG..........................................CUGUUAA........................................CU..GCGGGGUCGAAGACAUGG.......GAUG.CGUG.GAGG.UC...UAACCCCCUAAAUUUUAAGGUAAUAGAA..
NC_008322.1/3203762-3203656                 ..CACAC.A..C.G.U..G.UC.GACA....................................................CAUUCUU...................CGGGGU.G..C.C.C..U.C........AG..........................................CUGUUAA........................................CU..GCGGGGUCGAAGACAUGG.......GAUG.CGUG.GAGG.UC...UAACCCCCUAAAUUUUAAGGUAAUAGAAA.
NC_008321.1/3146602-3146496                 ..CACAC.A..C.G.U..G.UC.GACA....................................................CAUUCUU...................CGGGGU.G..C.C.C..U.C........AG..........................................CUGUUAA........................................CU..GCGGGGUCGAAGACAUGG.......GAUG.CGUG.GAGG.UC...UAACCCCCUAAAUUUUAAGGUAAUAGAAA.
NC_009092.1/3110489-3110396                 ..CACAC.A..C.G.U..A.UC.GACAC...........G.........................................UUCUU.................C..GGGGU.G..C.C.U............................................................AUUU...............................................AGGUCGGAGAUAUGG.......GAUG.CGUG.GAGG.UC...UAACCCCCAAUUUUUUAAGGUAAAAAAA..
NZ_AAVJ01000003.1/216353-216448             ..CACAC.A..C.A.U..A.UC.GACA....................................................cguucuu...................cggGGU.G..C.C.C............................................................UUAUU..............................................GGGUCGAAGAUAUGG.......GAUA.UGUG.GAGG.UC...UAACCCCUAAUUUAUUUAAGGUAAAUAAA.
NC_007954.1/1807913-1808004__t44            ..CACAC.A..C.G.U..A.UC.GACA....................................................cauucu...................ucggGGU.G..C.C.U.............................................................UUUU..............................................AGGUCGAAGACAUGG.......GAUG.CGUG.GAGG.UC...UAACCCCUUAAUUAAGGUAUUAAAAU....
NC_007954.1/1807913-1808003                 ..CACAC.A..C.G.U..A.UC.GACA....................................................cauucuu...................cggGGU.G..C.C.U.............................................................UUUU..............................................AGGUCGAAGACAUGG.......GAUG.CGUG.GAGG.UC...UAACCCCUUAAUUA...AGGUAU..UAAAA
NZ_AAUO01000046.1/3744-3651                 ..CACAC.A..C.G.U..G.UC.GACA....................................................cauucuc...................cggGGU.G..C.C.U............................................................CUAGA..............................................AGGUCGGAGAUAUGG.......GAUA.CGUG.GAGG.UC...UAACCCCUAAAUUAUUAAGGUAU..UAAA.
NZ_ABDD01000002.1/118563-118656             ..CACAC.A..C.G.U..U.UC.GACA....................................................cauucuu...................cggGGU.G..C.C.U..A..........................................................CA..............................................U.AGGUCGAAGAUAUGG.......GAAG.CGUG.GAGG.UC...UAACCCCUAACAAUUUAAGGUAA..UAAAA
NC_004631.1/251074-251158                   ..CACAC.A..C.G.U..A.UC.GGCA....................................................CAUAUUC...................CGGGGU.G..C.C.C............................................................UUUG...............................................GGGUCGGUAAUAUGG.......GAUA.CGUG.GAGG.CA...UAACCCCAACUUAUCU.AUA..........
BABC01001355.1/1141-1047                    ..CACAC.A..C.G.U..A.UC.GGCA....................................................CAUAUUC...................CGGGGU.G..C.C.C............................................................UUUG...............................................GGGUCGGUAAUAUGG.......GAUA.CGUG.GAGG.CA...UAACCCCAACUUUUAUAUAGAGGUUUUAA.
BAAW01012785.1/240-334                      ..CACAC.A..C.G.U..A.UC.GGCA....................................................CAUAUUC...................CGGGGU.G..C.C.C............................................................UUUG...............................................GGGUCGGUAAUAUGG.......GAUA.CGUG.GAGG.CA...UAACCCCAACUUUUAUAUAGAGGUUUUAA.
BABF01001591.1/1860-1954                    ..CACAC.A..C.G.U..A.UC.GGCA....................................................CAUAUUC...................CGGGGU.G..C.C.C............................................................UUUG...............................................GGGUCGGUAAUAUGG.......GAUA.CGUG.GAGG.CA...UAACCCCAACUUUUAUAUAGAGGUUUUAA.
NC_009778.1/3089284-3089193                 ..CACAC.A..C.G.U..A.UC.GGCA....................................................CAUAUUC...................CGGGGU.G..C.C.C..U...........................................................UC.............................................G.GGGUCGGUAAUAUGG.......GAUA.CGUG.GAGG.CA...UAACCCCAACUUUUA..AACAGA..GGUUU
NC_007484.1/881342-881435                   ..CACAC.G..C.G.C..A.UC.GGCA....................................................CAUACUAU..................CGGGGU.G..C.C.U............................................................UUGGUC.............................................AGGUCGGU.AUAUGG.......GAUG.CGCG.GAGG.AA...UAACCCCAAUAUACA..UCGAGG..UAAAA
NC_009656.1/1505780-1505870                 ..CACAC.A..U.G.C..A.UC.GACA....................................................cgaugac...................cugGGU.G..C.C.C............................................................GCAA...............................................GGGUUGGU.CAUUGG.......GAUG.CGUG.GAGG.CC...UAACCCGACUUAUCG..AGGAACUAUCA..
NC_009439.1/3380199-3380109                 ..CACAC.A..C.G.U..A.UC.GACA....................................................cgguuuc...................cugGGU.G..C.C.C............................................................GCAA...............................................GGGUUGGAA.GCUGG.......GAUA.CGUG.GAGG.CC...UAACCCGACUUAUCA..AGGAACUAUCA..
NC_004578.1/1693457-1693557                 ..CACAC.A..C.G.U..G.UC.GACAC..................................................G.augac.c...................ugggu.g..c.c.c..u.u...g..g.c..............................................agau.........................................gcCAC.UGGUUGGU.CAUUGG.......GAUA.CGUG.GAGG.CC...UAACCCGACUUAUCA..AGGAACUAUCA..
NC_007492.1/1274957-1275059                 ..CACAC.A..C.G.U..G.UC.GACAC..................................................G.AUGGC.C...................UGGGU.G..C.C.U..U.U...G..A.UC.............................................CUCG........................................GAUCAA.UGGUUGGU.CAUUGG.......GAUA.CGUG.GAGG.CC...CAACCCGACUUAUCA..AGGAACUAUCA..
NC_005773.3/4395787-4395687                 ..CACAC.A..C.G.U..G.UC.GACA....................................................cgaugac...................cugggu.g..c.c.c..u.u...g..g.c..............................................agaU.........................................GCC.AUUGGUUGGU.CAUUGG.......GAUA.CGUG.GAGG.CC...UAACCCGACUUAUCA..AGGAACUAUCA..
NC_007005.1/1523116-1523216                 ..CACAC.A..C.G.U..G.UC.GACA....................................................cgaugac...................cugggu.g..c.c.c..u.u...g..g.c..............................................agaU.........................................GCC.AUUGGUUGGU.CAUUGG.......GAUA.CGUG.GAGG.CC...UAACCCGACUUAUCA..AGGAACUAUUU..
NC_004129.6/1347804-1347904                 ..CACAC.A..C.G.U..G.UC.GACA....................................................cgaugac...................cugggu.g..c.c.c..u.c...a..g.c..............................................acaa.........................................gcugu.uGGUUGGU.CAUUGG.......GAUA.CGUG.GAGG.CC...UAACCCGACUUAUUA..AGGAACUAUCA..
NC_002947.3/1785140-1785243                 ..CACAC.A..C.G.U..G.UC.GACA....................................................cgaugac...................cugggu.g..c.c.c..c.g...a..G.U.............................................CGCAGA........................................AUUCGCGGGUUGGU.CAUUGG.......GAUA.CGUG.GAGG.CC...CAACCCGACUUAUCA..AGGAACUAUCA..
NC_009512.1/4685634-4685531                 ..CACAC.A..C.G.U..G.UC.GACA....................................................cgaugac...................cugGGU.G..C.C.C..C.G...A..G.UU..............................................GCAG.......................................AAUUCGCGGGUUGGU.CAUUGG.......GAUA.CGUG.GAGG.CC...CAACCCGACUUAUCA..AGGAACUAUCA..
NC_008027.1/4503593-4503490                 ..CACAC.A..C.G.U..G.UC.GACA....................................................cgauggc...................cugGGU.G..C.C.C..G.....G..U.UU......................................C......CUCG......................................G.AGAUGC.GGGUUGGU.CAUUGG.......GAUA.CGUG.GAGG.CC...CAACCCGACUUAUCA..AGGAACUAUCA..
NZ_AAAU03000005.1/143987-143895             ..CACAC.A..C.G.C..A.UC.GGCAC...........G....G.................................U.......A...............UC.CUGGGU.G..C.C.C............................................................GCAA...............................................GGGUUGGAU.AUCGG.......GAUG.CGUG.GAGG.CC...UAACCCGAUUCGAACG.AGGAAUU.GAAAU
NZ_AAAU03000005.1/143987-143896             ..CACAC.A..C.G.C..A.Uc.ggca....................................................cgguauc...................cugggu.g..c.c.c............................................................gcaa...............................................ggguuggau.aucgg.......gaUG.CGUG.GAGG.CC...UAACCCGAUUCGAACG.AGGAAU..UGAAA
NZ_AAVY01000013.1/25275-25159               ..CACAC.A..C.G.U..G.UC.GACA....................................................cgaugac...................cugggu.g..c.c.c..c.g...c..a.uu.....................cuc..............gaa...guucuug.........................uu.........caGGUGCGUGGGUUGGU.CAUUGG.......GAUA.CGUG.GAGG.CC...CAACCCGACUUAUCA..AGGAACUAUCA..
NC_002516.2/4095072-4094928                 ..CACAC.A..U.G.C..A.UC.GACAC..................................................GAUGGC..C...................UGGGU.G..C.C.C............................................................GCAA...............................................GGGUUGGU.CAUUGG.......GAUG.CGUG.GAGG.CC...UAACCCGACUUAUCGAGGAACUAUCAUGUC
NC_009434.1/1649482-1649573                 ..CACAC.A..C.G.U..G.UC.GACAC...........G....G.................................U.......A...............UC...CUGGGU.G..C.U.C.............................................................GCAA..............................................GAGUUGG.AUAUCGG.......GGCG.CGUG.GAGG.CC...UAACCCGACUUAUUCG.AGGACUUAUCA
NZ_AAOE01000005.1/109436-109525             ..CUCAC.A..U.G.C..U.UC.GACA....................................................caugguu...................cugGGU.G..C.C.C............................................................GAAAG..............................................GGGU.UGGAUCAUGG.......GAAG.UGUG.GAGG.CC...UAACCCGAAUACG....AGGAAA..UUAUG
JCVI_SCAF_1096628057861/1038-938            ..CACAC.A..C.G.U..A.UC.GACAC...........G....G....................................UUU..................CC..UGGGU.G..C.C.U..Uucgacaaguucg..............................................................................................A.GGGUUGGAA.GCUGG.......GAUA.CGUG.GAGG.CC...UAACCCGACUUAUCA..AGGAACUAUCA..
JCVI_SCAF_1096628070677/1540-1640           ..CACAC.A..C.G.U..A.UC.GACAC...........G....G....................................UUU..................CC..UGGGU.G..C.C.U..Uucgacaaguucg..............................................................................................A.GGGUUGGAA.GCUGG.......GAUG.CGUG.GAGG.CC...UAACCCGACUUAUCA..AGGAAUUAUCA..
NZ_AAUN01000026.1/42168-42269               ..CACAC.A..C.G.U..A.UC.GGCA....................................................cauccgc...................cggggu.g..c.c.c..u.g...a....gg.....................uga.....................uuua..........................u.c.........a.ccgcca.gGGUCGGCGUUAUGG.......GAUA.CGUG.GAGG.CA...UAACCCCAACUAACUCUAU...........
JCVI_SCAF_1101668550395/348-258             ..CGCAC.A..U.C.U..A.UC.GACA....................................................CAUCAUC...................CUGGGU.G..C.C.C............................................................UUCG...............................................GGGUUGGUU.GAUGG.......GAUA.GGUG.GAGG.CU...CAACCCGUUACAAAU..AGGUAA..AUACU
NZ_AAOW01000001.1/281317-281402             ..CACAC.A..C.G.U..U.CC.GUCA....................................................caaugcu...................cagGGU.G..C.C.U.............................................................UC................................................GGGUUGGG.UGUUGG.......GGGU.CGUG.GAGG.UU...UAACCCAAUUUU.....AGGAAAUACAA..
NC_009727.1/589376-589471                   ..CACAC.A..C.U.U..A.UC.GGCA....................................................caugauc...................cCGGGU.G..C.C.C..U........................................................GUUUCG............................................ACGGGUCGGGUC.AUGG.......GGUA.GGUG.GAGG.UU...UAACCCGGAGAUAAA..AAUGAC..UGAUA
NZ_AAMX01000008.1/91364-91452               ..CACAC.A..U.A.U..A.UC.GACA....................................................CAUACCA...................cGGGGU.G..C.C..............................................................AAUCG...............................................GGUCGU.GCUAUGG.......GGUA.UAUG.GAGG.CU...UAACCCCUACAAA....AGGAAA..AGUAU
NC_007645.1/5396471-5396377                 ..CACAC.A..U.G.C..G.UC.GACA....................................................cauguuu...................c.gggu.g..c.c.g..c........................................................ucaaau............................................g.CGGUUGGAGC.AUGG.......GAUG.CAUG.GAGG.UU...AAACCCAAACACAUUA.AAGAGU..AUAAG
NC_006300.1/1915835-1915751                 ..CACAC.A..C.A.u..a.uc.guuc............g....g...................................guaaa.................uc..ggggu.g..c.c..............................................................aaac................................................ggucgau..uugcuu......gaua.UGUG.GAGG.CA...AAACCCCA.........AUUAAAAAGGAAA
NC_008309.1/1218740-1218830                 ..CACAC.A..C.G.U..A.UC.AUGA............G....a..................................aguaaa.................uc..ggggu.g..c.C..............................................................AAAC................................................GGUCGAU..UUGCUU......GAUA.UGUG.GAGG.CU...AAACCCCAAACAAA...AGGAAAAUUAUC.
NC_002663.1/2224798-2224886                 ..CACAC.A..C.A.U..A.UC.GUGA............G....G...................................guaaa.................uc..ggggu.g..C.C..............................................................AAAC................................................GGUCGAU..UUGCUU......GGUA.UGUG.GAGG.CU...AAACCCCAAUUAAA...AGGAAAUAUUA..
NC_009655.1/835009-835096                   ..CACAC.A..C.A.U..A.UC.GUUC............G....G...................................guaa..................uc..ggggu.g..C.C..............................................................AAAC................................................GGUCGGU..UUACUU......GGUA.UGUG.GAGG.CU...CAACCCCAAUAA.....AAGGAAAAUAUU.
NC_009566.1/1479685-1479544                 ..CACAC.A..C.A.U..A.UC.AACAA...........G....G...................................CUUAA.................UC..GGGGU.G..C.C..............................................................AAAC................................................GGUCGAU..UAGCU.......GAUA.UGUG.GAGG.CU...CAACCCCAACAAAAGGAAAAUAUUAUGGCA
NZ_AAZD01000001.1/402468-402381             ..CACAC.A..C.A.U..A.UC.AACAA...........G....G...................................Cuuaa.................uc..ggggu.G..C.C..............................................................AAAC................................................GGUCGAU..UAGCU.......GAUA.UGUG.GAGG.CU...CAACCCCA...ACAAA..AGGAAA.AUAUU
NZ_AAZH01000007.1/28495-28408               ..CACAC.A..C.A.U..A.UU.AAcaa...........g....g..................................cuuaa..................uc..ggggu.g..c.c..............................................................aaaC................................................GGUCGAU..UAGCU.......GAUA.UGUG.GAGG.CU...CAACCCCA..ACAAA..AGGAAA..AUAUU
NC_008570.1/1271279-1271417                 ..CACAC.A..C.A.C..A.UC.GACA............C....A..U.....................................................AUGCCGGGGU.G..C.C.U............................................................UAAC...............................................GGGUCGGUUACAUGG.......GAUG.UGUG.GAGG.CC...UAACCCCAAUAGAGGUAUAAAAUGGCUAAA
JCVI_SCAF_1096627183053/17085-17173         ..CACAC.A..C.A.C..A.UC.GACA............c....A.................................U.......A...............ugCCGGGGU.G..C.C.U............................................................UAAC...............................................GGGUCGGUUAUAUGG.......GAUG.UGUG.GAGG.CC...UAACCCCAAUAG.....AGGUAU..AAAAU
NC_007712.1/3348439-3348337                 ..CACAC.A..C.G.U..A.UC.Ggca....................................................caugcgc...................cggggu.g..c.u.c..u.g...a..a.uc.............................................acaa........................................gg.ucg.gggucggccguaugg.......GAUA.CGUG.GAGG.CA...UAACCCCAAACAGACAUAGAGGU..UUA..
NC_005966.1/2240276-2240186                 ..CGCAC.A..U.A.U..G.UC.GUCA...................................................cauuacuc....................ugGGU.G..C.C.U..A.........................................................GCAA.............................................U.AGGU.GGAGAAUGCG.......GACA.UAUG.GAGG.CC...UAACCCAAUUUUA....AGGUAA..AGAAA
NC_009085.1/2690471-2690380                 ..CGCAC.A..U.A.U..A.UC.GUCA...................................................cauuacuc....................ugGGU.G..C.C........................................................CG...UAAAAA...............................................GGU.GGAGAAUGCG.......GAUA.UAUG.GAGG.CC...UAACCCAACUUUUA...AGGUAA..AGAAA
JCVI_SCAF_1101667460195/773-670             ..CACAC.A..U.A.U..A.CC.GAca....................................................cuucguau..................cggggu.g..u.u.c..a.g...u..u.ca.....................ac.................u...uag..............................g.........u.uggucu.gaaucgaua.caagg.......GGUA.UAUG.GAGG.CC...UAACCCCAAGAGGAA..AAUAAAA......
JCVI_SCAF_1096628149160/160-253             ..CACAC.A..U.A.U..A.CC.GAca....................................................cuucgua..................ucggggu.g..u.u.c..a.g...c..c.................................................ua...........................................ggcu.gaaucgaua.caagg.......GGUA.UAUG.GAGG.CC...UAACCCCAAGAGGAA..AAUAAAA......
NC_005139.1/2587120-2587024                 ..CACAC.A..C.A.U..U.CC.GACA...................................................cauguuc....................cggggu.g..c.c.c..a.g...c..............................................g...auuag...........................................gcuagGGUCGGAUACAUGG.......GGGA.UGUG.GAGG.CC...UAACCCCAUAGAGGAUU........UUAAA
NZ_AAPS01000002.1/102316-102409             ..CACAC.A..C.A.U..U.CC.GUCA....................................................cauauuc...................cggGGU.G..C.U.G..A.G...C...................................................AGAA...........................................GCU.UGGUCGGAGUUAUGG.......GGAA.UGUG.GAGG.CC...UAACCCCAUAGAGGAUU........UUAAA
NC_009783.1/3264341-3264248                 ..CACAC.A..C.A.U..U.CC.GUCA...................................................cauguuc....................cggGGU.G..C.U.G..A.G...C...................................................AGAA...........................................GCU.UGGUCGGAAUUAUGG.......GGGA.UGUG.GAGG.CC...UAACCCCAUAGAGGAUU........UUAAA
NZ_AAKK02000106.1/8113-8207                 ..CACAC.A..C.A.U..U.CC.GUCA....................................................cauauuc...................cggggu.g..c.u.g..a.g...c...................................................agaa...........................................gcu.uGGUCGGAGUUAUGG.......GGAA.UGUG.GAGG.CC...UAACCCCAUAGAGGA..AUUUAAAA.....
NZ_AAKH02000454.1/1235-1146                 ..CACAC.A..C.A.U..U.CC.GACAC................G....................................UAUU.................C..CGGGGU.G..C.U.C..C.........................................................AAGU.............................................G.GAGUCGGAUAUACGG.......GGGA.UGUG.GAGG.CC...UAACCCCAUAGAGGAUU........UUAAA
JCVI_SCAF_1096627004214/2256-2171           ..CACAC.G..C.A.C..U.UC.GACAC...........G....A..U.....................................................AUC.CUGGGU.G..C.C.U............................................................AAGA...............................................AGGUUGGUU.AUCGG.......GGGG.UGCG.GAGG.UU...UAACCCAAGG.......AGUAAA..AUUAU
JCVI_SCAF_1096627732205/1380-1295           ..CACAC.G..C.A.C..U.UC.GACAC...........G....A..U.....................................................AUC.CUGGGU.G..C.C.U............................................................GAGA...............................................AGGUUGGUU.AUUGG.......GGGG.UGCG.GAGG.UU...UAACCCAAGG.......AGUAAA..AUUAU
JCVI_SCAF_1096627349082/98-184              ..CACAC.A..C.A.C..U.UC.GUCA....................C..............................G..UU...U..............G..UCUGGGU.G..C.C.C............................................................UAAG...............................................GGGUUGAUA.AAUGG.......GGGG.UGUG.GAGG.UUU..AAACCCAUAG.......AGGAAAUACUA..
NC_009381.1/1871316-1871204                 ..CACAC.A..C.G.U..G.UC.GACA....................................................CAUACAC...................CGGGGU.G..C.C.C..U.A......A.AG.............UUUUUGAUUG......................UUAU.........................CAAU.........CGCUUAUG.GGGUCGGUGUUAUGG.......GACA.CGUG.GAGG.CA...UAACCCCAACUGAUACUAUA..........
NZ_ABCD01000003.1/32524-32412               ..CACAC.A..C.G.U..G.UC.GACA....................................................CAUACAC...................CGGGGU.G..C.C.C..U.A......A.AG.............UUUUUGAUUG......................UUAU.........................CAAU.........CGCUUAUG.GGGUCGGUGUUAUGG.......GACA.CGUG.GAGG.CA...UAACCCCAACUGAUACUAUA..........
NC_008150.1/601280-601392                   ..CACAC.A..C.G.U..G.UC.GACA....................................................CAUACAC...................CGGGGU.G..C.C.C..U.A......A.AG.............UUUUUGAUUG......................UUAU.........................CAAU.........CGCUUAUG.GGGUCGGUGUUAUGG.......GACA.CGUG.GAGG.CA...UAACCCCAACUGAUACUAUA..........
NC_004088.1/3449554-3449442                 ..CACAC.A..C.G.U..G.UC.GACA....................................................CAUACAC...................CGGGGU.G..C.C.C..U.A......A.AG.............UUUUUGAUUG......................UUAU.........................CAAU.........CGCUUAUG.GGGUCGGUGUUAUGG.......GACA.CGUG.GAGG.CA...UAACCCCAACUGAUACUAUA..........
NZ_AAOS01000015.1/20379-20491               ..CACAC.A..C.G.U..G.UC.GACA....................................................CAUACAC...................CGGGGU.G..C.C.C..U.A......A.AG.............UUUUUGAUUG......................UUAU.........................CAAU.........CGCUUAUG.GGGUCGGUGUUAUGG.......GACA.CGUG.GAGG.CA...UAACCCCAACUGAUACUAUA..........
NZ_AAKS01000040.1/8581-8693                 ..CACAC.A..C.G.U..G.UC.GACA....................................................CAUACAC...................CGGGGU.G..C.C.C..U.A......A.AG.............UUUUUGAUUG......................UUAU.........................CAAU.........CGCUUAUG.GGGUCGGUGUUAUGG.......GACA.CGUG.GAGG.CA...UAACCCCAACUGAUACUAUA..........
NC_006155.1/3542902-3542790                 ..CACAC.A..C.G.U..G.UC.GACA....................................................CAUACAC...................CGGGGU.G..C.C.C..U.A......A.AG.............UUUUUGAUUG......................UUAU.........................CAAU.........CGCUUAUG.GGGUCGGUGUUAUGG.......GACA.CGUG.GAGG.CA...UAACCCCAACUGAUACUAUA..........
NC_005810.1/3117844-3117732                 ..CACAC.A..C.G.U..G.UC.GACA....................................................CAUACAC...................CGGGGU.G..C.C.C..U.A......A.AG.............UUUUUGAUUG......................UUAU.........................CAAU.........CGCUUAUG.GGGUCGGUGUUAUGG.......GACA.CGUG.GAGG.CA...UAACCCCAACUGAUACUAUA..........
NC_008149.1/3318621-3318509                 ..CACAC.A..C.G.U..G.UC.GACA....................................................CAUACAC...................CGGGGU.G..C.C.C..U.A......A.AG.............UUUUUGAUUG......................UUAU.........................CAAU.........CGCUUAUG.GGGUCGGUGUUAUGG.......GACA.CGUG.GAGG.CA...UAACCCCAACUGAUACUAUA..........
NC_009708.1/1215568-1215680                 ..CACAC.A..C.G.U..G.UC.GACA....................................................CAUACAC...................CGGGGU.G..C.C.C..U.A......A.AG.............UUUUUGAUUG......................UUAU.........................CAAU.........CGCUUAUG.GGGUCGGUGUUAUGG.......GACA.CGUG.GAGG.CA...UAACCCCAACUGAUACUAUA..........
NC_003143.1/1185239-1185351                 ..CACAC.A..C.G.U..G.UC.GACA....................................................CAUACAC...................CGGGGU.G..C.C.C..U.A......A.AG.............UUUUUGAUUG......................UUAU.........................CAAU.........CGCUUAUG.GGGUCGGUGUUAUGG.......GACA.CGUG.GAGG.CA...UAACCCCAACUGAUACUAUA..........
wf3_AHAI4557_b1/949-839                     ..CACAC.A..C.G.U..A.UC.GUCA....................................................CAUACAC...................UUGGGU.G..C.A.U..U.G...A....AG............................................UUUAAAAUA....................................UU.UCG.GUGUUGGUGCUAUGG.......GAUA.UGUG.GAGG.CC...UAACCCUAAACAACUAUAGAGGAUCUAUAA
NC_006368.1/1888311-1888222                 ..CACAC.A..C.G.U..U.UC.GUCA....................................................caugcga...................uagGGU.C..C.C..............................................................UUGGU...............................................GGGUUUCG.UAUGG.......GAAG.CGUG.GAGG.CU...UAACCCUGGAGAUAUAUAUAUGA..ACA..
NC_006369.1/1867482-1867394                 ..CACAC.A..C.G.U..U.UC.GUCA...............................................ca..u..gcg..au..................agGGU.C..C.C..............................................................UUGGU...............................................GGG.UUUCGUAUGG.......GAAG.CGUG.GAGG.CU...UAACCCUGGAGAUAUAUAUA.....UGAAU
NC_008228.1/1498400-1498503                 ..CACAC.A..U.A.C..A.UC.GACA....................................................caguuuu...................cggggu.g..u.u.u..g.u...g..c.aa.....................gau......................uc...........................g.u.........c..ugcac.agaucgaga.ccugg.......GAUG.UAUG.GAGG.CC...UAACCCCAUAUUA....AGGAAA..CUAAU
JCVI_SCAF_1096626982692/316-217             ..CGCAU.A..U.A.C..A.CC.GACA....................................................CAUGUAA..................UCUGGGU.G..C.C.U........U.............................................GGUAGUUUUUA..........................................A...AGGUUGAUU.GAUGG.......GGUG.UUUA.GAGG.CU...UAACCCAAACAAAA...AGGUAA..GAACA
NZ_AAOF01000008.1/66738-66824               ..CACAC.A..U.A.C..A.UC.GUCA.....................................................cacgcg..................acCGGGU.G..C.C.C..A.........................................................AUG..............................................U.GGGUUGUCGCGUGCG.......GGUG.UAUG.GAGG.CU...CAACCCGAAUGAGG...AGACAC.......
JCVI_SCAF_1096627913138/659-746             ..CACAC.G..C.A.U..G..C.UUUA............A.......................................CCAUAUA.................U..GGGGU.G..C.C.U........A...................................................AAAU...........................................U...AGGUUGAUAUAUGGG.......G.GG.UGCG.GAGG.CU...UAACCCUAAU.......AGGAGAUUUUA..
JCVI_SCAF_1101668017043/858-952             UA..CAC.A..U.A.U..G.UC.GUCA....................................................CACACUU...................CAGGGU.G..C.C.U..A.A...U...................................................AUUU...........................................AAU.GGGUUGAAUUGUGG........GAUA.UAUG.GAAG.CC...UAACCCUAACAAA....AGGAAU..UAAUA
JCVI_SCAF_1101668740387/654-758             ..CGCAC.A..U.G.C..A.CC.GACA....................................................CAUCUUU...................CUGGGU.G..C.C.C..G.G......................................................UUUAUCCUUGGUAAG..................................GC.GGGUUGAGA.GAUGG.......GGUG.UAUG.GAGG.CC...UAACCCAACAGAAA...AGGUAC..CAACA
JCVI_SCAF_1096627132885/4605-4514           ..CGCAC.A..C.G.C..U.UC.GACAC...........G.......C..................................CU.................G.C.CGGGGU.G..C.C.C............................................................UACG...............................................GGGUCGGUAAGUGG........GAAG.CGUG.GAGG.CC...UAACCCGGAGAAAACC.UGUGAC..UGAUA
NC_004547.2/1154285-1154391                 ..CACAC.A..C.A.U..G.UC.GGCA....................................................CGUUCGC...................CGGGGU.G..C.U.C..C....................................UG...........AGGU....GUUU........................C..AC.........CGGAU..G.GGGUCGGCGUAAUGG.......GACA.UGUG.GAGG.CA...UAACCCCAUACUUAAUUAAUAGA..GG...
NZ_ABCH01000022.1/1789-1688                 ..CACAC.A..C.A.U..U.UC.GUCA....................................................cauguucc...................ggGGU.G..C.U.U..G.....A..G.U.......................................A.......AUCAU....................................U.CAUACC.AAGUCGGAUUCAUGG.......GAAA.UGUG.GAGG.CC...UAACCCCAUAGAGGA..AUUUAAAA.....
NZ_AAVT01000006.1/21249-21345               ..CGCAC.A..U.A.U..A.CC.GUCA....................................................caaaggu..................c.agGGU.G..C.U.C..U.G......................................................UUAAGU...........................................CA.GGGUUGAU.CGAUGG.......GGUA.UAUG.GAGG.CC...UAACCCUUAAAAGGU..AUAACUA.UGAC.
JCVI_SCAF_1101668036098/684-592             ..CACAC.G..C.G.C..G.CC.AAGAA...................C.................................UGUAA...............G...CCGGGU.G..C.C.A........G...................................................GUAU...........................................C...UGGUUGGUUUUACAG.......GGUG.UGCG.GAGG.CCA..AAACCCAAACAA.....AGGAAA..CUUAA
JCVI_SCAF_1096627149034/557-653             ..CACAC.G..U.C.U..A.UC.AUAUAA..........C.......U...........................G...........C.............A.GACCGGGU.G..C.U.G........G...................................................AUAA...........................................C...UGGUUGGUUUUGCAG.......GAUA.GGCG.GAGG.CCA..AAACCCAAACCGACA..AGGAUAUUUCA..
NZ_AAPG01000059.1/7547-7445                 ..CACAC.A..C.G.U..A.UC.GACAC...........G.........................................UAACU.................C..GGGGU.G..C.U.G..U.U...U..U.UA........................................A...CUUGU........................................UAAAGA.UGGUCGAGUUUAUGG.......GGUA.CGUG.GAAG.CU...UAACCCCUAUAA.....AGGAAA..AUUAA
NZ_AALF01000027.1/34156-34044               ..CACAC.A..C.G.U..G.UC.GACA....................C.................................AUAC................G..CCGGGGU.G..C.C.C..U.A......a.ag.....................u................uuu...ugaugauua.............uc..aauu.............u.cuuaUG.GGGUCGGCGUUAUGG.......GGCA.CGUG.GAGG.CA...UAACCCCAACUGAUACUAUA..........
NZ_AALD01000005.1/32952-32840               ..CACAC.A..C.G.U..G.UC.GACA....................C.................................AUAC................G..CCGGGGU.G..C.C.C..U.A......a.ag.....................U................uuu...ugauuaaua.............uc..aauc.............g.cuuaUG.GGGUCGGCGUUAUGG.......GACA.CGUG.GAGG.CA...UAACCCCAACUGAUACUAUA..........
NZ_AALE01000027.1/22050-22162               ..CACAC.A..C.G.U..G.UC.GACA....................C.................................AUAC................G..CCGGGGU.G..C.C.C..U.A......a.ag.....................u................uuu...ugauuauua.............uc..aauc.............g.cuuaUG.GGGUCGGCGUUAUGG.......GACA.CGUG.GAGG.CA...UAACCCCAACUGAUACUAUA..........
NC_008800.1/3586838-3586726                 ..CACAC.A..C.G.U..G.UC.GACA....................C.................................AUAC................G..CCGGGGU.G..C.C.C..U.A......a.ag.....................u................uuu...ugauuauca.............uc..aauc.............g.cuuaUG.GGGUCGGCGUUAUGG.......GACA.CGUG.GAGG.CA...UAACCCCAACUGAUACUAUA..........
NC_002940.2/1322386-1322290                 ..CACAC.A..C.A.U..A.UC.AUAA....................G...............................CCGAAAA...............U....CGGGU.G..C.U.U..A.U...G....................................................UAA...........................................UUU.AAGUUGAUUUAUCGG.......GAUA.UGUG.GAGG.CU...AAACCCCAUUCUGUUGGAUAAAAUA.....
NC_005126.1/772239-772348                   ..CACAC.A..C.G.G..G.UC.GGCA....................................................cauacac...................cggggu.g..c.u.c..u.....c..a..u......................................gca....gaaca..........................ug.........caGCUAAA.GAGUCGGUGUUAUGG.......GGCU.CGUG.GAGG.CA...UAACCCCAACUUAAU..AUUUUA..CAGAG
NC_007797.1/409491-409570                   ..CGCAC.A..C.A.G..C....UGC.............G...............................................................C.AAUGGU.C..C.U.A..C.........................................................UUAGCC...........................................G.UAGGUUGU................GC.UGUG.GAGG.UU...GAACUAUUGUAGUUUG.AGGAGU..UUUCU
NZ_AAFK01000001.1/131011-131083             ..CACAC.G..C.A.U..U....AAUU...................................................uccuuauu....................aGGUU.G..C.U.U.............................................................AU................................................GGGUUAAAG...............AA.UGCG.GAGG.AA...UAAACCUA.........AUUAUU..UUAUU
NC_007604.1/2611297-2611381                 ..CGCAC.A..C.U.U..C....GAC....................................................G.......U..................UCGGGU.G..U.U.C..A.U...U....CC.............................................GGU.........................................GG.AAU.GAAUCCUGUC..............GA.GGUG.GAGG.CUU..AAACCCGACCUGG....AGUCAA..AUAAU
NC_006576.1/1705489-1705405                 ..CGCAC.A..C.U.U..C....GAC....................................................G.......U..................UCGGGU.G..U.U.C..A.U...U....CC.............................................GGU.........................................GG.AAU.GAAUCCUGUC..............GA.GGUG.GAGG.CUU..AAACCCGACCUGG....AGUCAA..AUAAU
JCVI_SCAF_1101668634507/465-386             ..CACAC.G..C.G.G..C.C..UGA.......................................................UGcCA...................UCCGGU.G..C.C.G..G.A.......................................................UUU.............................................UC.CGGUUCCAG..............GGC.CGCG.GAGG.AU...CAACCGGAGAA......AGGAACAUUAA..
NZ_AAMU01000001.1/427794-427725             ..CUCAC.G..C.G.G..G....GACCA.....................................................uacu.....................uCGGU.G..G.C.G..G.C...C...................................................UUG............................................GGC.UGUCCCCUC...............CC.CGCG.GCGG.CU...CAACCGAAGGAA..................
NC_007298.1/1873575-1873665                 ..CACAC.A..U.C.C..G.CC.GAUU..............................................................................AAGGGU.G..U.U.C..G.U...C....................................................AAAACUCAAUAAU.................................GAC.GGGCGUUUCC............GGCG.GGUG.GAGG.UU...CAACCCUUAAU......AGGAAUAUUGC..
NC_008709.1/3669627-3669522                 ..CACAC.A..C.A.C..G.UC.GACAC...........G.......U........C............................................A.CUCGGGGU.G..C.C.U..G.A...U..U.UC.....................AAA.....................UGA...........................U.U.........U.GAAAUU.CGGUCGAGUGUAUGG.......GAUG.UGUG.GAGG.CC...UAACCCCUUAAA.....AGGAAA..UUCUC
NC_007614.1/752841-752930                   CACACAu.c..u.g.c..cugu.uuc......................................................gaaa......................agggu.g..c.u.c..u.g...c...................................................auugaa.........................................gcg.gagcgacu..............augg.cgaugGAGG.UU...CAACCCUUAAAGG....AGGAAU..UCAUG
NC_008570.1/1271347-1271436__o              ..CACAC.A..C.A.C..A.UC.GACA......................................................cauaug.................ccggGGU.G..C.C.U............................................................UAAC......................................GGGUCGGUUACAUGG................GAUG.UGUG.GAGG.CC...UAACCCCAAUAGAGGU.AUAAAA..UG...
NZ_AAFF01000001.1/96017-96092               ..CACAC.G..U.A.A..G....AUAU...............................................................................aaGUUAG..U.U..............................................................CAUU................................................GGUAUGAG.CAU...........CU.UACG.GAGG.UA...UAAACUAACAAUU....AGGAGAAUGUAAA
NZ_AAUY01000001.1/112853-112928             ..CACAC.G..U.A.A..G....AUAUau...........................................................................GUUAGUU.C..A.U.U.............................................................AG................................................AAUGGA....CAU...........CU.UACG.GAGG.UA...UAAACUAACAAUU....AGGAGAAUUUAAA
JCVI_SCAF_1101668071507/467-568             ..CGCAC.A..U.G.C..A.cc.gucac..................................................aucgaauc....................ugggu.g..c.c.c..g....................................................a...acugaaaaa.............gc..g.......................c.ggguugauucaugg........ggUG.UGUG.GAGG.CU...CAACCCAAAAAAAU...AGGAAA..CAAUA
NZ_ABBZ01002027.1/267-363                   ..CACAC.A..U.A.C..A.CC.GUCACA.................................................G..AGA..U..................UGGGGU.G..C.U.C............................................................AUAGCCA............................................GAGUCAAU.CUUUGG.......GGUG.UGUG.GAGG.CG...UAACCCAAUCGGAGUCAAAUUAAAUUUAU.
JCVI_SCAF_1101668571031/831-732             ..CACAC.A..C.A.C..A.UC.GGCAC...........G................A..................G..G.......UC...............C..GGGGU.G..C.U.U..G.G.......................................................UUCGU...........................................CC.AAGUCGGUC.GUCGG.......GAUG.UGUG.GAGG.UU...UAACCCCAACGUUUAUUUAAGGUCGUAAAA
BAAV01013959.1/576-490                      ..CACAC.A..U.C.A..U....GGAU..............................................................................UCGUGU.G..C.C.C..G.U...G....CA............................................CAUCAGUGU....................................UG.CAU.GCGUCUGAA...............AU.GAUG.GAGG.AG...AAACGGAAAGGU.....AGGACU..AUUAU
NZ_AAPI01000002.1/32884-32989               ..CACAC.A..C.G.U..U.CC.GACACA..........G.........................................UGAU..................C..UGGGU.G..C.C.u..a.a...a..g.gc......................uag...............u...uu..........................u..u.a...........gcuugguuGGUUGAUUUACUGG.......GGUA.CGUG.GAGG.CU...UAACCCCUAAA......AGGAAAAAUUA..
NZ_ABCP01000001.1/175043-174920             ..CGCAC.A..C.A.C..G.UC.GGCAC...........G.........................................UUGUC.................C.CAGGGU.G..C.C.U..G.C...U..Caug.............uugucucuauaua...........aagg...caacg..........................................GAGCCAGGUUGGGGCAAUCG.......GACG.UGUG.GAGG.AC...UAACCCGAAGCUAAAA.AGGUAA..AUAUC
NC_008740.1/2851125-2851018                 ..CACAC.A..C.G.U..G.UC.AGCAC...........G.........................................UUGUC.................C.CAGGGU.G..C.C.G..G.C...U....CC......................................UGU...UUAAA........................................GGAGGC.UGGUUGGGGCAAUCG.......GACG.CGUG.GAGG.AC...UAACCCGAAGCUAAA..AGGUAA..AUAUC
NZ_AAXY01000005.1/223827-223717             ..CACAC.A..C.G.G..G.UC.GACA....................................................CGUUGCUC..................CAGGGU.G..C.C.U..G..................................CGGU...........UGUU.....GAA...........................AA.........CCGCACAU.AGGUUGGUGCAAUCG.......GAUU.CGUG.GAGG.UC...UAACCCGAAGUUACA..AGGUAA..CUAUA
NZ_AAQH01000009.1/27899-28003               ..CGCAC.A..U.A.U..A.UC.GGCA...................................................cauuguu....................cagGGU.G..U.C.U..U.A...A..A.AA.....................CU.......................C..............................A.........G.UUUUU.AGGAUUGGAUA.AUGG.......GAUA.UAUG.GAGG.CU...UAACCCUUUAAAAUAU.AGGUAU..UUAAU
NC_009053.1/638676-638750                   ..CACAC.A..C.A.U..A.UC.GCAA....................G..............................C..UAAUGG..............U...CGGGGU.G..C.U.A..C....................................................G...UAA...............................................G.UGGUUGAUUUAUUAG.......GAUA.UGUG.GAGG.CU...AAACC.........................
NZ_ABCJ01000007.1/53379-53464               ..CUCAC.C..U.C.U..C....AAUC....................................................cuugg.....................ACGGGUUG..C.A.A..G.C.......................................................AUUU............................................GC.UUGUUAAUG...............GG.GAGG.GAGG.CU...AAACCCAAUCCAAG...AUAAAAAAUAAUU
NC_008345.1/1504137-1504246                 ..CACAC.A..C.G.U..A.UC.GACA...................................................cauuuuu....................cggggu.g..c.u.u..u.c...u...........................cauuc...................uuaaca.........................ga.........aguu.aga.aaGUCGAAACAUGG........GAUG.CGUG.GAGG.UC...UAACCCCUUACAUUA..AGGUAAAUACA..
NC_006138.1/1288063-1288145                 ..CACAC.A..U.C.U..U.C..aucu.....................................................acu.......................cuggu.g..u.u.a..u.c...u..c..................................................aa..........................................gaga.ugacuac................GAA.GAUG.GCGG.AA...AAACCAGAACGGAGA..ACUAUUA.UGAG.
NZ_AAMR01000080.1/1387-1264                 ..CACAC.A..C.A.U..U.CC.GACA....................................................cauguuc...................cggggu.g..c.c.u..c.....a..a.ca.....................acaca...........gaua...acggcugaa.............aa..GUGGUUAG.........U.UGUUAG.GGGUCGGAUUCAUGG.......GGAG.UGUG.GAGG.CC...UAACCCCAUAGAGGAUU........UUAAA
NZ_AAND01000014.1/59575-59452               ..CACAC.A..C.A.U..U.CC.GACA....................................................cauguuc...................cggggu.g..c.c.u..c.....a..a.ca.....................acaca...........gaua...acggcugaa.............aa..GUGGUUAG.........U.UGUUAG.GGGUCGGAUUCAUGG.......GGGA.UGUG.GAGG.CC...UAACCCCAUAGAGGAUU........UUAAA
NZ_AAZW01000105.1/7822-7945                 ..CACAC.A..C.A.U..U.CC.GUCA....................................................cauguuc...................cggggu.g..c.u.u..c.....a..a.ca.....................acaca...........gaua...acggcugaa.............aa..GUGGUUAG.........U.UGUUAG.GGGUCGGAUUCAUGG.......GGGA.UGUG.GAGG.CC...UAACCCCAUAGAGGAUU........UUAAA
JCVI_SCAF_1101667022567/342-442             ..CACAC.A..C.A.U..G.UC.GGCACAAU........G......................................G.......U................C..UGGGU.G..C.C.U..................................UGAAGCA...................AUAA......................UGCGGAU..................AGGUUGAUU.AUUGG.......GAUA.UGUG.GAGG.CU...UAACCCCCAAG......AGGAAA..UUAUU
JCVI_SCAF_1096628190427/131-40              ..CGCAC.A..U.G.A..A....UAU.............G....G..C..............UU........U..a..a..uuua.uuaau..........GCCUUCCGGU.G..C.U.G..U..........................................................UUU.............................................A.CAGCUCAAAU..............UU.CAUG.GCGG.UU...CAACCGGAUA.......AGGAGA..AAAAU
NZ_AAIF01000045.1/5764-5679                 ..CACAC.A..U.G.A..U....AUAA......................................................caua.....................auggu.c..c.U.G..U.U...G..................................................UAUU............................................UAG.CAGGUUGUU...............AU.CAUG.GAGG.GG...UAACUAUUAUGAAAUU.AGGAGAA.UGAAA
NC_007354.1/748503-748416                   ..CACAC.A..U.G.A..U....GUAA......................................................caua.....................auGGU.C..C.U.G..U.U...A..................................................UACAU...........................................UAG.CAGGUAGUU...............GU.CAUG.GAGG.GG...UAACUGUUAUGAAAUU.AGAGGAAUAAAAU
JCVI_SCAF_1096628374049/1321-1410           ..CUCAC.A..C.G.G..A....CACGUG..........G....C..G........GCUAG.GC...........G..G.......UC.GU..........CGC.UCCGGU.C..U.C.G.............................................................GUAA..............................................CGGGAACAG...............UU.CGUG.GCGG.CA...UAACCGGAAAAGAA...AGGACA.......
NC_009662.1/1556451-1556371                 ..CACAC.G..C.A.G..U....AAUCcu..........................................................................ugacgGGUUG..C.G.G..C..........................................................AUGA............................................G.CCGUUGAUG...............AC.UGCG.GAGG.CAA..AAACCUAAACAAAACA.AGGAGCAA.....
NC_008343.1/1419438-1419369                 ..CGCAC.G..C.G.G..G....gcgcuu.............................................................................cuggu.g..c...c..a.a.......................................................aagcc...........................................uu.gagc....................CC.CGCG.GAGG.UG...UAACCAGAAGACGAA..AGGAGC.......
NC_000915.1/1635590-1635684                 ..CACAC.A..U.G.C..U....AAUCCU..................U..............................G.......U..............A...UUAGGU.G..U.U.C..U.U...A..A................................................GAAAA.........................................UUAA.GAAUCAAAUG..............AG.CAUG.GAGG.AAGA.GAACCAAAAUAACUUUAAGGAGAAUUCU..
NC_008229.1/238321-238224                   ..CACAC.A..U.G.C..U....AAUC....................................................CUUGAUA..................UUUAGGU.G..U.U.C..U.U...A....AG.............................................AAAU........................................UU.UAA.GAAUUGAAUG..............AG.CAUG.GAGG.AAGA.GAACCAAAAUAACUUUAAGGAGAAUUCU..
NC_000921.1/1592215-1592120                 ..CACAC.A..U.G.C..U....AAUC....................................................CUUGUAU...................UUAGGU.G..U.U.C..U.U...A..A.G...............................................AAA.........................................UUUAA.GAAUCAAAUG..............AG.CAUG.GAGG.AAGA.GAACCAAAAUAACUUUAAGGAGAAUUCU..
NC_008086.1/1566673-1566767                 ..CACAC.A..U.G.C..U....AAUC....................................................CUUGUAU...................UUAGGU.G..U.U.C..U.U...A..A................................................GAAU..........................................UUAA.GAAUCAAAUG..............AG.CAUG.GAGG.AAGA.GAACCAAAAUAACUUUAAGGAGAAUUCU..
JCVI_SCAF_1096627788933/603-702             ..CGCAC.G..U.u.u..a.uc.gaca....................................................caccaua...................aagggu.g..c.u.u..a.a...u..a.u..............................................aa...........................................auauu.gaguuuuauguugg........ggua.aACG.GAGG.AA...UAACCCGGAGAAAAAU..AUGAAA.GAAAU
JCVI_SCAF_1096627250707/818-916             CA..CAC.G..U.U.U..A.UC.GACA....................C.................................AUCAU...............G...AAGGGU.G..C.U.C..C.G......................................................UUAAUC...........................................UG.GAGUUUUGUGGUGG........GGUA.AACG.GAAG.AA...UAACCCGGAGAAAAAAUAUGAAA..GAUAU
JCVI_SCAF_1096627019460/1691-1605           ..CGCAC.G..C.G.G.......aaca..................................................cgacgcuucacu.................acggu.g..g.c.c..c.c........................................................uc.............................................gg.ggucgugaaagcgcc..........C.CGCG.GUGG.AA...CAACCGUGUA.......AGGAGA..GCUAU
JCVI_SCAF_1101667341147/644-565             ..CACAC.U..C.G.U..A.U..GCAU............A......................................G..AGUA.U................U..AGGGU.G..C.U.G..A.U...A....UU.............................................GCUC........................................AA.UAU.CAGUUUAGUACUUAG........ACA.CGAG.GAGG.AA...UAACCC........................
NZ_AAVC01000030.1/40502-40584               ..CACAC.G..C.A.U..U....UUCA...........................................................................gguuaaagu.g..u.c.g..g.a.......................................................cagg............................................uc.cgauggaacaGG............AA.UGCG.GAGG.UAU..UAACUUUAACGG.....AGGUGU..UUAUA
JCVI_SCAF_1101668186042/865-799             AACACAC.A.............gaaaaa.............................................................................accggu.................................................................guuuuuuguuucug......................................................................UG.GAGG.AA...GAACCGGAGGAGAA...AUGAAU..AUACC
JCVI_SCAF_1101668508966/1086-1153           AACACAC.A.............gaaauu.............................................................................accggu.................................................................guuauuuuguuucug.....................................................................UG.GAGG.UA...GAACCGGAGGAAAU...AUGGAA..UUACC
NZ_AAOH01000002.1/194122-194009             CACACAC.A..C.A.C..A.UC.GUCA....................................................cauaca...................cuugGGU.G..C.G.U..U.U...A..U.AU.........................C...........ACAA...AAAUGAUUU.............AA.....................AUGUUG.GUGUUAUGG.............GAUG.UGUG.GAGG.CU...UAACCCUAAACUUUUAAAGGAAA..UUUAA
JCVI_SCAF_1096627348867/1213-1316           ..CGCAC.G..U.U.U..A.UU.GCAA....................................................CAUCAAA...................CGGGGU.G..C.A.U..C.A...A..U.CA.............................................UAAA........................................UGAUCG.AUGUUCGACUUGAUG.......GAUA.AACG.GAGG.CU...UAACCCUAAAUGGAGA.AUAAAAAAUG...
NC_007520.2/1401229-1401132                 ..CACAC.G..C.C.U..G.CC.GACA...................................................caucaaac....................ggGGU.G..C.C.A..G.U...U..U...............................................CAUUU..........................................AAUC.UGGUUCGUUUGAUG........GGCA.GGCG.GAGG.CA...UAACCCAAUAUGG....AGAAAA..UCAUG
JCVI_SCAF_1101668305403/755-852             ..CACAC.A..C.G.A..G....UGU.............G....C..G.........cgau.c.........u..u..u..aacuuaaaugaug.......CGC.UCCGGU.G..C.C.G..C..........................................................GGCU............................................G.CGGCAAGG................CU.CGUG.GCGG.AC...UAACCGGAGAAAGAUAA........UGAGU
NC_009446.1/777257-777166                   ..CACAC.A..A.A.U..A....CCAA............a........................................acaucgc................u.UCGGGU.G..C.G.C............................................................UGCG...............................................GCGUUGAAGCAUGGG.........UA.UUUG.GAGG.AA...CAACCCUAUUUUUUUGGAGUAAC..UUAUG
BAAU01005755.1/311-232                      ..CACAC.G..C.A.G..C....GUUU.....................................................gacgu....................accugu.c..c.u..............................................................uUUU................................................AGGAGAUUCGGAAAAUA......GC.UGCG.GAGG.AAA..AAACAGGAGGAAAUAAAA............
NC_009484.1/1874338-1874410                 ..CGCAC.A..C.G.A..A....GCGCCUU.............................au.cc........a..g..c..gc...gcuggu.............UCCGGU.G..C.C.G..C.A.......................................................AGGC............................................U..CGGC....................UU.CGUG.GAGG.UU...CAACCGGA......................
ABEF01045249.1/1280-1372                    ..CACAU.G..G.A.A..G....GCGCacau..........................................................................ACCGGU.G..C.C.C..G....................................CC...........GCGG....GACAUGAC.............CG......................CAUAC.GGGUUCCAGC..............UU.UCCA.GAGG.CA...UAACCGGAAAGGAAUU.........CUACU
JCVI_SCAF_1096627425264/1409-1327           ..CUCAU.G..G.G.A..A....GCAAauca..........................................................................UCCGGU.G..C.C.G..C.A.......................................................GCCUAG..........................................UG.CGGUUCUCGC..............UU.CCCA.GCGG.AC...CAACCGGUAAGG.....AGAA....CUACU
NC_007794.1/1416440-1416529                 ..CACAC.G..G.G.A..A....GCAAG.....................................................UUCA.....................CCggu.g..C.C.A..G.C...A..G.CG........................................G...GAUCUCCGC.............A..........................GC..GGUUCCAGC..............UU.CCCG.GAGG.CG...AAACCGGAAAGGAA...AUA.....CCUAU
NC_008048.1/2067393-2067301                 ..CACAU.G..G.A.A..G....GCGCacauaa........................................................................ACCGGU.G..C.C.G..G.A...U..C.AU......................................CCG....CCCCG..........................CG.........GAAC...C.CGGUUCUUG...............CUUUCCA.GAGG.AC...CAACCGGA.........AGGAGAA.AGACC
JCVI_SCAF_1096626916153/945-859             ..UACAC.A..U.G.A..G....uauuaaacuccgccu....................................................................acggu.g..a.g.a..u.u...u..................................................uuau............................................aaa.ucuuuuauu...............CU.CAUG.GAAG.UU...UAACCGAUUAU......AGGAGA..AAAAA
NC_005090.1/196660-196572                   ..CACAC.A..C.G.C..C....AAUccuugaa.........................................................................aagguug..c.g.a..a.a...a..g.................................................uca...........................................uuu.ucguuagagg..............GG.CGUG.GAGG.CAU..AAACCAAAAAACAUACCAAGG....AGACA
NC_007722.1/780058-780146                   ..CACAU.G..G.A.G..A.GC.ACacau............................................................................ACCGGU.G..C.C.G..C.A...G....CG......................................GG......CGA............................U.........C.CGCUUG..GGUUCCA..............GCUC.UUCA.GAGG.CU...UAACCGGAAAGGAAUUA........UCUAU
JCVI_SCAF_1096628076790/788-715             ..CACAG.G..U.A.C..G.A..agaagauauug.......................................................................ugcggu.u..g.....................................................................................................................caaaaaaaau...........UCG.UGCU.GAGG.UUA..AAACCGUAAAGGAAA..........UAAAA
NZ_AAXG02000042.1/10995-10903               ..CGCAC.A..C.C.g..u.u..guga....................................................cggagcgc...................cuugu.g..c.c.c..............................................................cau..............................................gggcuggcgggcuccggaug...aacuGGUG.GAGG.UAA..UAACUAUAAAGG.....AGGAAA..CAAAA
NC_009707.1/495292-495367                   ..CACAC.A..C.A.U..C....AAUC....................................................CUUUUU.....................AGCUU...................................................................GUGuaaAUUAAAG................................................................GA.UGUG.GAGG.AA...UAAAGCUAAAUUUAUA.AGGAGAAACU...
NZ_AANK01000001.1/199581-199656             ..CACAC.A..C.A.U..C....aauc....................................................cuuuuu.....................agcuu...................................................................guguaaauuaagg................................................................GA.UGUG.GAGG.AA...UAAAGCUAAAUUUAUA.AGGAGAAACU...
NC_002163.1/1109660-1109585                 ..CACAC.A..C.A.U..C....aauc....................................................cuuuuu.....................agcuu...................................................................guguaaauuaagg................................................................GA.UGUG.GAGG.AA...UAAAGCUAAAUUUAUA.AGGAGAAACU...
NZ_AAFL01000002.1/230529-230606             ..CACAC.G..C.A.U..C.aa.gucc.....................................................uuuu......................agcuugu..u.u.u..a........................................................uaga..............................................u.aagg....................GA.UGCG.GAGG.AA...UAAAGCUAAAUUAUA..AGGAGAAACUC..
NC_002977.6/596814-596894                   ..CACAC.A..U.G.C..A.UC.GUCA............C....G..............................G...........C..............CGGUGGGGU.G..C.C.G..U.U...C..C................................................GUCG..........................................GGAA.CGGUCGCCG.GCCGG.......GAUG.CGUG.GAGG.CG...CAACCCUA......................
NC_009328.1/1163706-1163805                 ..CACAC.G..C.C.U..G....AUGA......................................................uuucagc.................AACGGU.G..C.U.G..G.C........................................................GAG............................................GC.CAGUCUUGCUGAAAGAUGAGA...CA.GGCG.GAGG.UACAAAAACCACAAGGAAAC..AGGAGG..AGCAU
NC_006510.1/1262480-1262580                 ..CACAC.G..C.C.U..G....GUGA............u........................................uucagc.................A..ACGGU.G..C.U.G..G.C........................................................AAC............................................GC.CAGUCUUGCUGAAAGAUGAGG...CA.GGCG.GAGG.ACCAAAAACCACUGAGGAAAC.AGGAGG..AGCAU
NZ_AATV01000004.1/54719-54634               ..CACAC.G..C.C.U..A....AUGA............u....U.....................................GCA.................AA.AAGGGU.G..C.C.U............................................................GAAA...............................................AGGUCUUUUUGCAAGAGGAUU...UA.GGCG.GAGG.AA...UAACCAUAGG.......AGGUGUAU.....
NZ_AAKQ01000012.1/30672-30757               ..CACAC.G..C.C.U..A....AUGA............u....u.....................................GCA.................AA.AAGGGU.G..C.C.U............................................................GAAA...............................................AGGUCUUUUUGCAAGAGGAUU...UA.GGCG.GAGG.AA...UAACCAUAGG.......AGGUGUAU.....
NC_003869.1/1392461-1392368                 ..CACAC.G..C.C.U..G....AGGA............u....u.....................................GCA.................aA.AAGGGU.G..C.C.C..G.U........................................................GAA............................................AA.GGGUCUUUUUGCAAGAUGAAU...CG.GGCG.GAGG.AA...UAACCAUUCAGG.....AGGUGUAUUUA..
NC_007503.1/1600241-1600150                 ..CGCAC.U..C.C.C..G....GCGA....................................................CCGGCUA...................AAGGGU.G..C.C.A............................................................GCGA...............................................UGGUCUUUAGCCUGGAUGAAC...CG.GGCG.GAGG.AA...AAAACCAAAAGG.....AGGAUUCUUAAA.
NC_006270.2/1822262-1822370                 ..CACAC.G..C.U.U..A....acga............u....u...................................uaugc.................aa..gcggu.g..c.u.g.ug.c...g................................................auucucg...........................................cgugcaguccugcauaaaaaugacc...UA.AGCG.GAGG.AAAA.AAACCAUUAUAUUAGG.AGGAAA..UAACA
NC_006322.1/1823114-1823222                 ..CACAC.G..C.U.U..A....acga............u....u...................................uaugc.................aa..gcggu.g..c.u.g.ug.c...g................................................auucucg...........................................cgugcaguccugcauaaaaaugacc...UA.AGCG.GAGG.AAAA.AAACCAUUAUAUUAGG.AGGAAA..UAACA
NC_009725.1/1632908-1633008                 ..CACAC.G..C.U.U..A....acga............u....u...................................uaugc.................ag..agggu.g..c.u.g..c.........................................................aaacg............................................g.caguucugcacaaaaaugacc...UA.AGCG.GAGG.AAAA.AAACCAUUUUAUUAGG.AGGAAA..UCACA
NC_007481.1/2151910-2151802                 CACACAC.A..C.G.U..A.UC.GUCA...................................................cauacacu....................ugGGU.G..C.A.U..U.A...G...............................A...........AGUU...UAAAUACUU.............CG..G......................UU.GUGCUAUGG.............GAUA.UGUG.GAGG.CC...UAACCCUAAACAACU..AUAGAG..GAUCU
NC_006677.1/88496-88420                     ..CGCAC.G..C.A.U..G.G..cucu....................................................aggguuu...................ucuggu.g..u.c.c..c.c.........................................................uc............................................gg.ggacguug...............CCA.UGCG.GAGG.UU...CAACCAGA............CGCAAGGAAU
ABEF01009487.1/267-364                      ..CUCAC.A..C.G.C..U.CC.AUU....................................CA................ACGUCA...UG..............CGGGGU.G..U.U.C..C.G.......................................................UUCG............................................CG.GAAUCGGCAUGGCGG.......GCAG.CGUG.GAGG.CC...CAACCCCGUACAAAC..AGGACUAAUCA..
sludgeOz_Contig11520/765-874                ..CACAC.A..C.G.U..A.UC.GGCACA..........Ggcug...........................................................C.AAGGGU.G..C.U.U..A.A...G.........................UUUAGCG..................UAAAG......................CAGAAAA..............CUU.AAGUAAGCAGUUUGG.......GGUA.CGUG.GAGG.CG...UAACCCAAAUC......AGGAGA..UUUAC
NZ_AAQG01000008.1/78367-78274               ..CACAU.G..G.G.A..A....UCaccaua..........................................................................UCCGGU.G..C.C.G..G.A...C....CG.....................G................CCU.....UC............................AG.........GCCGUGCGACGGUUCCCGA..............UU.CCCA.GAGG.UAG..CAACCGGAAGGAGAAAGAUUA.........
NC_009698.1/2412493-2412409                 ..CACAC.A..U.U.A..U.CU.AAUU......................................................UUAUA...................AAUGGU.G..C.C.U............................................................UAAG...............................................GGGUAGUUUAUAAAUAUAA...GGGU.AAUG.GAGG.AA...AAACCAAGGAGGUAAAU.............
NC_009697.1/2440148-2440064                 ..CACAC.A..U.U.A..U.CU.AAUU......................................................UUAUA...................AAUGGU.G..C.C.U............................................................UAAG...............................................GGGUAGUUUAUAAAUAUAA...GGGU.AAUG.GAGG.AA...AAACCAAGGAGGUAAAU.............
NC_009495.1/2568125-2568041                 ..CACAC.A..U.U.A..U.CU.AAUU......................................................UUAUA...................AAUGGU.G..C.C.U............................................................UAAG...............................................GGGUAGUUUAUAAAUAUAA...GGGU.AAUG.GAGG.AA...AAACCAAGGAGGUAAAU.............
NC_009699.1/2616808-2616724                 ..CACAC.A..U.U.A..U.CU.AAUU......................................................UUAUA...................AAUGGU.G..C.C.U............................................................UAAG...............................................GGGUAGUUUAUAAAUAUAA...GGGU.AAUG.GAGG.AA...AAACCAAGGAGGUAAAU.............
NC_004557.1/1351106-1351202                 ..CACAC.A..U.A.G..C.CU.AAUU......................................................UUAUA...................AAUGGU.G..C.U.U..U.U........................................................UUA............................................AA.AAGUAAUUUAUAUAUAUGA...GGGU.UAUG.GAGG.UA...AAACCAAGGAGGUAA..AAUAAUAUGUC..
NC_008593.1/1356665-1356579                 ..CACAC.A..U.U.G..C.U..UGAU....................U..............UA.........................UG..........A...AUUGGU.G..C.C.U........A....................................................AAA...........................................U...AGGUUUUCAUGACAA........AGC.AAUG.GAGG.UA...AAAACCAAUGGG.....AGGUAAUAUUA..
JCVI_SCAF_1096627150050/2525-2418           ..CGCAG.G..C.G.G..G....GGC.............G....G..G.........CGGC.CC........G..G..A.CAGACAUCCCGGGCGCG....UCC.ACCGGUUG..G.G.C..C.C........................................................CGA............................................GG.GCCCUGUUCC..............CC.CGCC.GAGG.CUC..AAACCGGAAACGAAGGA........CCAAA
JCVI_SCAF_1101668621709/852-745             ..CGCAG.G..C.G.G..G....GGC.............G....G..G.........CGGC.CC........G..G..A.CAGACAUCCCGGGCGCG....UCC.ACCGGUUG..G.G.C..C.C........................................................CGA............................................GG.GCCCUGUUC...............CC.CGCC.GAGG.CUC..AAACCGGAAACG.....AAGGAC..CAAAG
JCVI_SCAF_1101668606561/680-581             ..CACAG.G..C.G.G..G....GCA.............G....G..G.........CCCG.CG........G..G..G..GUA..UCCCGCGCGG.....UCC.ACCGGUUG..G.G.C............................................................GAAA...............................................GCCCUGACG...............CC.CGCU.CAGG.CGC..AAACCGGAA........AGGAACA.CGAUA
JCVI_SCAF_1101668634567/74-179              ..CACAG.G..C.A.G..G....GCUU............G....G..G......CC..CCG.CG........G..G..G..AGACAUCCCGCGACGG....UCC.GCCGGUUG..G.G.G..C..........................................................UGA.............................................G.CCCCUGAUGC..............CC.UGCC.GCGG.CGC..AAACCGGAAAGGAAC..AUGGAA.......
NZ_AAIT01000010.1/112010-112113             ..CACAG.G..C.G.G..G....GUC.............G....G..G......CC..CCG.GA........G..G..G..AGACAUCCUUCGACGG....UCC.ACCGGU.U..G.G.G..G.........................................................CAAGC............................................C.CCUGAAAGC...............CC.CGCC.AAGG.CGC..AAACCGGAAAGGAC...AUGGAC.......
NC_009428.1/1548422-1548528                 ..CACAG.G..C.G.G..A....GCCC............G....G..G........CUCGC.GG........G..G..G..AGACAUCCCCGUUGG.....UCC.ACCGGU.U..G.G.G..G.G..........................................................AACAC........................................CC.UCUACAAGGC..............UU.CGCC.GAGG.CGC..AAACCGGAAAGGAC...AUGGAC.......
NC_007493.1/1441172-1441066                 ..CACAG.G..C.G.A..A....GUCC............G....G..G........CUUUC.GG........G..G..G..AGACAUCCCCGCAGG.....UCC.ACCGGU.U..G.G.G..G.G.......................................................CACAC...........................................CC.UCUACAAGGC..............UU.CGCC.GAGG.CGC..AAACCGGAAAGGAC...AUGGAC.......
JCVI_SCAF_1096627134082/900-798             ..CACAG.G..C.G.A..A....GGC.............G....G..G........CUUGC.GG...........G..A.CAGACAUC.CCCCGAAG....UCC.ACCGGU.U..G.G.G..G...........................................................AAA............................................C.CCUGAACC................UU.CGUCCGAGG.CGC..AAACCGGAAAGGAUAUUUGGCA........
JCVI_SCAF_1096627141538/644-748             ..CACAC.G..C.G.G..G....GGC.............G....G..G........CGCGC.CG........G..G..G..AGACAUCCCGGCGUCG....UCC.ACCGGU.U..G.G.G..G.C...C....................................................GAC...........................................GGC.CCUGGAACC...............CC.CGCG.GCGG.CG...AAACCGGGAAGGAG...ACGCGC.......
NZ_AAYA01000010.1/1481-1371                 ..CGCAG.G..C.G.G..G....GGC.............G....G..G.......CCUUAU.GG........G..G..G..AGACAUCCCCAUGGG.....UCC.ACCGGU.U..G.G.C..C.C...G..G.A...............................................AUGA........................................UCCGG.ACAAAUCC................CC.CGCC.GAGG.CU...AAACCGGAAAGGAUAGAAGGCA........
JCVI_SCAF_1096627955982/86-197              ..CGCAG.G..C.G.G..G....GUC.............G....G..G........CCUUU.GG........G..G..G..AGACAUCCUCAAACG.....UCC.ACCGGU.U..G.U.C..C.C...G..G.A..............................................CUUGA........................................UCCGG.GAUGAUACC...............CC.CGCU.GAGG.CUU.GAAACCGGAAAGGAAA..........CGACA
NZ_AAMS01000005.1/177310-177411             ..CGCAA.G..C.G.G..G....GGCG............G....G.UG........U..CU.UG........G..G..G..AGAAAUCCCAAGCCA.....UCC.ACCGGU.U..G.G.G..C.........................................................AAAU.............................................G.CCUGAUCC................CC.UGCU.GAGG.CUG..AAACCGGAAAAGGAA..ACGACC.......
NZ_AAYB01000007.1/66050-66151               ..CGCAG.G..C.G.G..G....GGC.............G....G..G........UGUGU.UG........G..G..G..AGAAAUCCCAAGGCA.....UCC.ACCGGU.U..G.G.C............................................................AAAAC..............................................GCUGAUCC................CC.CGCU.GAGG.CUU.GAAACCGGAAAAGGAAAUACGA.........
NZ_AAOT01000005.1/53176-53276               ..CGCAG.G..C.G.G..G....GGC.............G....G..G........CUUCC.GG........G..A..G..AGACAUCCCCGGCAG.....UCC.ACCGGU.U..G.G.C............................................................AUCAC..............................................GCUGAUCC................CC.CGCC.GAGG.CUC..AAACCGGAAAGAAGGAUAGCA.........
JCVI_SCAF_1096626618318/395-499             ..CGCAG.G..U.G.G..G.G..UUU.............G....G..G........CCUUU.GA........G..G..G..AGAAAUCCUCAAAAG.....UCC.GCCGGU.U..G.A.G..A.G.......................................................CAAU............................................CU.CUGACAU................cCC.CGCC.CAGG.CAU..AAACCGGAAAGGAA...AUGGCA......A
JCVI_SCAF_1096626880196/3198-3302           ..CGCAG.G..U.G.G..G.G..UUU.............G....G..G........CCUUU.GA........G..G..G..AGAAAUCCUCAAAAG.....UCC.UCCGGU.U..G.A.G..A.G.......................................................CAAU............................................CU.CUGACAU................cCC.CGCC.GAGG.CAU..AAACCGGAAAGGAA...AUGGCA......A
JCVI_SCAF_1101668568444/583-688             ..CGCAG.G..C.G.G..G.G..UUC.............G....G..G........CCAUU.GG........G..G..G..AGACAUCCCCAAGCG.....UCC.ACCGGU.U..G.A.G..G.C.......................................................AUCU............................................GC.CUAACAC................cCU.CGCC.AAGG.CAU.GAAACCGGAAAGGAA...ACGGAA......A
NZ_AAVE01000005.1/158345-158450             ..CACAG.G..A.G.G..G....GCUU............G....G..G........CCCUU.GG........G..G..G..AGACAUCCCCAAGACG....UCC.GCCGGUUG..A.G.C.............................................................AUAU..............................................GCUCUGUGGC..............CC.CUCU.CAGG.CGC..AAACCGGAAAGGAACCUUGGAA........
JCVI_SCAF_1096627379729/1617-1519           ..CGCAG.G..U.G.G..G.G..UU..............G....G..G........CCUUU.GA........G..G..G..AGAAAUCCUCAAAACG....UCC.GCCGGUUU..G.A.A..............................................................CA...............................................UUCGUUCAUCAC...........cCC.CACC.AAGG.CG...AAACCGGAAAAAGGAA..............
NC_003911.11/2106834-2106726                ..CGCAG.G..C.G.G..G....GUUUU...........G....G..U.......CCGUUU.GG........G..G..G..AGACAUCCCCAUCCGA....ACC.GCCGGU.U..G.G.A.............................................................GCA...............................................UCCGCUUCUUCUCC..........CC.CGCC.AAGG.CGC..AAACCGGAAAAGGAAAUACCG.........
NZ_AAMO01000004.1/337401-337296             ..CGCAG.G..C.G.G..G....GUC.............G....G..G........CCCUU.GG........G..A..G..AGACAUCCCCAUUCGG....UCC.ACCGGU.U..G.A.A.............................................................GCA...............................................UCCGCUUCUCACC...........CC.CGCC.GAGG.CGU..AAACCGGAAAGGAUA..UAGGACA......
NZ_AATQ01000028.1/59364-59472               ..CGCAG.G..C.G.G..G....GUC.............G....G..G........CCUAU.GG........G..G..G..AGACAUCCCCACAGCG....UCC.ACCGGUUG..C.C.C...........................................................CAUUUC..............................................GGGUCAAGCC..............CC.CGCC.GAGG.AUAUGAAACCGGAAAGGAUA..UAGGACA......
NZ_AALY01000002.1/752459-752354             ..CGCAG.G..U.A.U..G.G..GC..............G....G..G.......CUGAUC.GG........G..G..G..AGACAUCCCCGGCGG.....UCC.ACCGGUUG..A.A.G..C..........................................................GCC.............................................G.CUUCUCACC..............CCA.UGCC.GAGG.CGA..AAACCGGAAAAGGAA..AA......AGACA
NZ_AAMV01000001.1/380012-379907             ..CGCAG.G..U.A.U..G.G..GC..............G....G..G........CUGAC.AG........G..G..G..AGACAUCCCUGUCCG.....UCC.ACCGGUUG..A.A.G..C..........................................................ACCC............................................G.CUUCUCUUC..............CCA.UGCC.GAGG.CGA..AAACCGGAAAAGGAAA.ACGAGA.......
NZ_ABCR01000006.1/24826-24722               ..CGCAG.G..C.A.U..G.G..GC..............G....G..G........CUGUC.AG........G..G..G..AGACAUCCCUGUCGG.....UCC.ACCGGUUG..A.A.G..C..........................................................AAAC............................................G.CUCUCAUC...............CCG.UGCC.GAGG.CUU..AAACCGGAAAGGAA...ACGGACA......
NZ_ABCL01000004.1/154339-154233             ..CGCAG.G..C.A.U..G.G..GC..............G....G..G........CUGUU.GG........G..G..G..AGACAUCCCCAACCG.....UCC.ACCGGUUG..A.A.G..C..........................................................AUCC............................................G.CUUCUCUUC..............CCG.UGUC.GAGG.CGA..AAACCGGAAA.......AGGAACUUUGUAA
NZ_AATR01000001.1/13947-14051               ..CACAG.G..C.G.G..A....GCUUGA..........G....G..G.........UUAU.UG........G..G..G..AGAAAUCCUAAUAAC.....UCC.ACCGGUUG..G.A.C..A.........................................................UAA..............................................U.GUCCUUCAC...............UU.CGCU.GAGG.CA...AAACCGGAAAAGGAAU.AUUACA.......
NC_008209.1/2533083-2532976                 ..CGCAG.G..C.G.G..G....GUUU............G....G..G.......CUUGAU.GG........G..G..G..AGACAUCCCUGUCGG.....UCC.GCCGGUUG..G.C.A.............CC..............................................AAAC.......................................GGUGUCAUGCC....................CC.CGCC.GAGG.AUU..AAACCGGAAAGGUAG..ACUAAC.......
JCVI_SCAF_1096628371390/1622-1517           ..UGCAG.A..U.G.G..A....GUUU............G....G..G.......CGUUUA.AG...........G..G..AUACAUC.CUCUAAAG....UCC.ACCGGUUG..G.A.G..C.........................................................GUCU.............................................G.CUCUUACAGC..............UC.UGUC.AAGG.CGA..AAACCGGAAAGGAAA..A.......AUCAU
JCVI_SCAF_1101667066087/281-386             ..CGCAG.A..C.G.G..A....GUUC............G....G..G.......CAUUUA.AG...........G..G..AUACAUC.CUUAAAG.....UCC.ACCGGUUG..G.A.G..C.........................................................AUCC.............................................G.CUCUUACAGC..............UC.UGUC.AAGG.CGA..AAACCGGAAAGGAAAGA........AUAUG
JCVI_SCAF_1101667592692/654-758             ..CGCAG.A..U.G.G..A....GUUU............G....G..G........CGUUU.AA........G..C..G..AUACAUCCUUAAAG......UCC.ACCGGUUG..G.A.G..C.........................................................AUCC.............................................G.CUCUUAAGC...............UC.UGUC.AAGG.CGA..AAACCGGAAAGGAAA..A.......AUCAU
NZ_AANB01000008.1/163928-164035             ..CGCAG.G..U.G.G..G....GUUU............G....G..C.......CUGUCU.GG........G..G..G..AGAAAUCCCCAAAUCG....GCC.GCCGGU.U..G.G.A..G.C........................................................AAAU...........................................GC.UCUGAA.CC...............CC.CACC.GAGGACUG..AAACCGGAAACA.....AGGA....AUAUU
NZ_AAYC01000002.1/269375-269268             ..CGCAG.G..U.G.G..G....GUUU............G....G..C.......CUGAUU.GG........G..G..G..AGACAUCCCCGACAG.....ACC.GCCGGU.U..G.G.A..G.C........................................................ACAC...........................................GC.UCUGAGACC...............CC.CACC.GAGGACUG..AAACCGGAAACA.....AGGA....AUAAA
NC_008044.1/1298973-1299081                 ..CGCAG.G..C.G.G..G....GUUU............G....G..C.......CUGUUC.AG........G..G..G..AGACAUCCCUGACAG.....ACC.GCCGGUUG..G.A..............................................................CACAU...............................................UCCUGUCUGAACC..........CC.CGCU.GAGG.AUA..AAACCGGAAAGGAA...AGA.....AUAGC
JCVI_SCAF_1096627141939/2113-2221           ..CGCAG.G..C.G.G..G....GUUU............G....G..G........UCGUC.GG........G..G..G..AGACAUCCCCGCCGG.....UCC.GCCGGU.U..G.G.A..G...................................................CA...UUCGCUCC..........................................U.UUCAUGC.................CC.CGCC.AAGG.CGAC.AAACCGGAAAGGAA...ACGACA..C....
NC_009667.1/2119942-2120043                 ..CACAC.A..C.G.G..G....AUUG............G....G.cu.........uuug.uc........g..g..g..agaaauccggcaaaa.....ACC.UCCGGU.G..G.C.G..A.........................................................GAAA.............................................U.CGCCUCAG................CC.CGUG.GAGG.UU...AAACCGGAAAAGGAAA.AUAAA........
NC_006932.1/1159763-1159661                 ..CACAC.A..C.G.G..G....AUCAG...........G....G..C........UUUug.cc........g..g..g..agaaauccggccuca.....GCC.UCCGGU.G..G.C.G..A.........................................................GCAA.............................................U.CGCCUCAG................CC.CGUG.GAGG.UU...AAACCGGAAAAGGAA..AAUAAG.......
NC_007618.1/1156915-1156813                 ..CACAC.A..C.G.G..G....AUCAG...........G....G..C........UUUug.cc........g..g..g..agaaauccggccuca.....GCC.UCCGGU.G..G.C.G..A.........................................................GCAA.............................................U.CGCCUCAG................CC.CGUG.GAGG.UU...AAACCGGAAAAGGAA..AAUAAG.......
NC_003317.1/846231-846333                   ..CACAC.A..C.G.G..G....AUCAG...........G....G..C........UUUug.cc........g..g..g..agaaauccggccuca.....GCC.UCCGGU.G..G.C.G..A.........................................................GCAA.............................................U.CGCCUCAG................CC.CGUG.GAGG.UU...AAACCGGAAAAGGAA..AAUAAG.......
NC_009505.1/1145143-1145041                 ..CACAC.A..C.G.G..G....AUCAG...........G....G..C........UUUug.cc........g..g..g..agaaauccggccuca.....GCC.UCCGGU.G..G.C.G..A.........................................................GCAA.............................................U.CGCCUCAG................CC.CGUG.GAGG.UU...AAACCGGAAAAGGAA..AAUAAG.......
NC_004310.3/1142401-1142299                 ..CACAC.A..C.G.G..G....AUCAG...........G....G..C........UUUug.cc........g..g..g..agaaauccggccuca.....GCC.UCCGGU.G..G.C.G..A.........................................................GCAA.............................................U.CGCCUCAG................CC.CGUG.GAGG.UU...AAACCGGAAAAGGAA..AAUAAG.......
JCVI_SCAF_1096627162821/726-832             ..CAUAG.G..U.A.G..C....UUUU............G....G..U........UCUCU.AG........A..G..G..AGAAAUUUCUAGUUA.....ACCGGCCGGU.U..G.G.A..G.C........................................................AAC............................................GC.UCUGCAAUUG..............GC.UGCC.GAGA.UAC..AAACCGGGAA.......AGGAAA..UGAAA
JCVI_SCAF_1096628005514/1771-1665           ..CAUAG.G..U.A.G..C....UUAU............G....G..U........UCUCU.AG........A..G..G..AGAAAUUUCUAGUUA.....ACCCGCCGGU.U..G.G.A..G.C........................................................AAC............................................GC.UCUGCAAUUG..............GC.UGCC.GAGA.UAC..AAACCGGGAA.......AGGAAA..UGAAA
JCVI_SCAF_1096627334722/1138-1244           ..CAUAG.G..U.A.G..C....UUAU............G....G..U........UCUCU.AG........A..G..G..AGAAAUUUCUAGUUA.....ACCCGCCGGU.U..G.G.A..G.C........................................................AAC............................................GC.UCUACAAUUG..............GC.UGCC.GAGA.UAC..AAACCGGGAA.......AGGAAA..GGAAA
JCVI_SCAF_1096627785516/1297-1403           ..CAUAG.G..U.A.G..C....UUAU............G....G..U........UCUCU.AG........A..G..G..AGAAAUUUCUAGUUA.....ACCCGCCGGU.C..G.G.A..G.U........................................................AAC............................................GC.UCUGCAAUUG..............GC.UGCC.GAGA.UAC..AAACCGGGAA.......AGGAAA..UGAAA
JCVI_SCAF_1096627064860/1086-980            ..CAUAG.G..C.A.G..C....UUAU............G....G..U........UCACU.AG........A..G..G..AGAAAUUUCUAGUUA.....ACCGGCCGGU.U..G.G.A..G.C........................................................CAU............................................GC.UCUGCAAUUG..............GC.UGCC.GAGA.UAC..AAACCGGGAA.......AGGAAA..AGAAA
JCVI_SCAF_1101668015319/1312-1418           ..CAUAG.A..U.A.G..C....GUAU............G....G..C........UUUCU.GG........A..A..G..AGAAAUAUCCAGAGU.....GCCGGCCGGU.U..G.G.A..G.C........................................................CAA............................................GC.UCUGCAAUUC..............GC.UGUC.GAGA.UAC..AAACCGGGAA.......AGGAAA..UUAAA
JCVI_SCAF_1101667040208/239-345             ..CAUAG.A..U.A.G..C....GUAU............G....G..C........UUUCU.GA........A..A..G..AGAAAUAUUCAGACU.....GCCGGCCGGU.U..G.G.A..G.C........................................................CAA............................................GC.UCUGCAAUUC..............GC.UGUC.GAGA.UAC..AAACCGGGAA.......AGGAAA..UUAAA
JCVI_SCAF_1096627504459/1099-1203           ..CGUAG.G..C.A.G..C....UUUC............G....G..U........UAGAU.AG........A..A..G..AGACAUUUUUAUUUA.....ACCAGCCGGU.U..G.G.A..G.C........................................................CUU............................................GC.UCUGAUUU................GC.UGCU.GAGA.UAC..AAACCGGGAA.......AGGAAA..UUAAA
NZ_AALZ01000003.1/109402-109509             ..CGCAG.U..C.G.G..G....GUU.............G....G..G........CCUUU.GA........G..G..G..AGAAAUCCUUGAACG.....UCC.GCCGGU.U..G.G.U..C.C...C...................................................AUUCC..........................................GGG.AUCGAGACC...............CC.CGAC.GAGG.CA...AAACCGGAA........AGGUAUAAAGACA
JCVI_SCAF_1096627380315/3726-3620           ..CGCAG.A..U.G.G..G....UUGA............G....G..G........UUCUU.AA........G..A..G..AGAAAUUCUUAUGUGA....UCC.GCCGGU.U..G.A.A..G.U........................................................UUA............................................ACUUUCAAU..................CC.CAUC.AAGG.CAAU.AAACCGGAAAGGAAAU.........UUAAA
JCVI_SCAF_1096627300988/617-723             ..CGCAG.A..U.G.G..G....UUGA............G....G..G........UUCUU.AA........G..A..G..AGAAAUUCUUAUGUGA....UCC.GCCGGU.U..G.A.A..G.U........................................................UUA............................................ACUUUCAAU..................CC.CAUC.AAGG.CUAU.AAACCGGAAAGGAAAU.........UUAAA
JCVI_SCAF_1101668416623/771-664             ..CGCAG.A..U.G.G..G....UUGA............G....G..G........CUUUU.AA........G..G..G..AGACAUCCUUAUAAGG....UCC.ACCGGU.U..G.A.A..G.U........................................................UUA............................................ACUUUCAAU..................CC.CAUC.AAGGCAUU..AAACCGGAAAGGAUUUA........AAAAU
JCVI_SCAF_1096627168096/1130-1235           ..CGCAG.A..U.G.G..G....UUGA............G....G..G........CUUUU.AA........G..G..G..AGACAUCCUUAUAAAG....UCC.ACCGGU.U..G.A.A..G.U........................................................UUA............................................ACUUUCACA..................UC.CAUC.AAGG.CAU..AAACCGGA.........AAGGAUUUUAAAA
JCVI_SCAF_1101668362459/855-961             ..CGCAG.A..U.G.G..G....UUGA............G....G..G........CUUUU.AA........G..G..G..AGACAUCCUUGUAAAG....UCC.ACCGGU.U..G.A.A..G.U........................................................UUA............................................ACUUUCAAU..................CC.CAUC.AAGGCAUU..AAACCGGA.........AAGGAUUUUAAAA
JCVI_SCAF_1096627822787/1433-1327           ..CGCAG.A..U.G.G..G....AUGA............G....G..G........CUUUU.AA........G..G..G..AGACAUCCUUAUAAAG....UCC.ACCGGU.U..G.A.A..G.U........................................................UUA............................................ACUUUCAAU..................CC.CAUC.AAGGCAUU..AAACCGGA.........AAGGAUUUUAAAA
JCVI_SCAF_1096627099994/1201-1094           ..CGCAG.A..U.G.G..G....AUGA............G....G..G.......CUUUUU.AA........G..G..G..AGACAUCCUUAUAAAG....UCC.ACCGGU.U..G.A.A..G.U........................................................UUA............................................ACUUUCAAU..................CC.CAUC.AAGGCAUU..AAACCGGA.........AAGGAUUUUAAAA
JCVI_SCAF_1096627158868/990-884             ..CGCAG.A..U.G.G..G....UUGA............G....G..G........CUUUU.AA........G..A..G..AGACAUUCUUAUAUAG....UCC.ACCGGU.U..G.A.A..G.U........................................................UUA............................................ACUUUCAAU..................CC.CAUC.AAGGCAUU..AAACCGGA.........AAGGAUUUUAAAA
JCVI_SCAF_1101667529613/957-854             .....AG.A..U.G.G..G....AUUA............G....G..G........CUUCU.AA........G..A..G..AGACAUCCUUAGAUAG....UCC.ACCGGU.U..G.A.G..G.U........................................................UUU............................................ACUUUCAAGCU................CC.CAUC.AAGGCAUU..AAACCGGA.........AAGGAUUUUAAAA
JCVI_SCAF_1096628284331/1092-986            ..CGCAG.A..U.G.G..G....AUUA............G....G..G........CUACU.AG........G..A..G..AGACAUUCCUGGCCAG....UCC.ACCGGU.U..G.A.G..G.U........................................................UUA............................................ACUUUCAAU..................CC.CAUC.AAGGCAUA..AAACCGGA.........AAGGAUUUUGAAA
JCVI_SCAF_1101668371980/26-134              ..CGCAG.A..U.G.G..G....UUU.............G....G..G.......GCGUCU.AA........G..A..G..AGAAAUUCUUGGUUAG....UCC.ACCGGU.U..G.A.A..G.U........................................................UUA............................................ACUUUCAAU..................CC.CAUC.AAGGCAUU..AAACCGGAAAGGAUAUUAGGAU.......G
NC_002678.2/514372-514255                   ..CACAC.A..C.G.G..A....CUUU............g....g..u.......gucugc.cc........g..g..g..agaaauccggcugaa.....acc.uccggu.g..g.c.g..u.u........cg.....................a......................ggacugaa...................................GUCCAAAAAUGCCUGUG................UC.CGUG.GAGG.C....UAACCGGAAAGGAAA..AUGAGA.......
JCVI_SCAF_1101668067203/666-571             ..CACAC.A..U.G.A..A....GUC.............G....G..U........GGUGU.UU........G..G..C.GAGAAAGCCGGAUACG.....ACCAUCUGGU.G..G.G.G.............................................................UUU...............................................CCCCUUUGAC..............UU.CAUG.GAGG.C....UAACCGGAAAAGGAGC..............
NZ_AAXZ01000003.1/215964-215856             ..CACAG.G..C.A.G..G....GUAU............G....G..U.......CUGGUU.AG........G..G..G..AGAAAUCCUUAAUCAA....GCC.GCCGGUUG..G.G.C............................................................AUCA...............................................GCCCUUGCACC.............CC.UGCC.GAGG.AUU.GAAACCGGAAA.......AAGGAUAUAAGA.
NC_008254.1/1474318-1474423                 ..CACAC.G..C.G.G..A....ucaug...........g....g..u.......uuccgu.cc........g..g..g..agaaauccggcggac.....gcc.uccggu.g..g.c.g..g.c.......................................................acu.............................................gc.cgccugagga..............UC.CGCG.GAGG.C....UAACCGGA.........AAGGACAUAGAAU
NC_005955.1/830920-830816                   ..CACAC.G..C.G.G..A....UUUU............G....G..G.......UGUUUg.ca........a..g..a...gaaaucuagcagau....gUCC.GCCGGU.A..G.U.A..G.G.......................................................UUCU............................................CC.UACUUUUU................UU.CGCG.GAGG.UU...GAACCGGA.........AAGGAUAAACUAU
NC_008783.1/596249-596349                   ..CGCAC.G..C.G.A..A....AUUU............G....G..G.........UAcu.ua........c..u..g..caauauuagguaaua.....UCC.GCCGGU.A..G.U.A..G.G...G....................................................UU............................................UCU.UACUUUU.................UU.CGCG.GAGG.UU...AAACCGGAAAGGAUAAGAUA..........
NC_005956.1/729120-729220                   ..CACAC.G..C.G.G..A....gcuu............g....g..gug.......uuug.ca........a..g..g...aaagucuagcaagcg....ucc.gccggu.a..g.u.a..g.g...g....................................................uu............................................ccc.uacuuuu.................UC.CGCG.GAGG.UU...AAACCGGAAAGGAUAAAU............
NZ_AAMT01000004.1/306702-306582             ..CACAG.G..C.G.G..G....GUC.............G....G..G........CCUGA.CG........G..G..G..AGAAAUCCCGUGCAGG....UCC.ACCGGU.U..G.G.U..G.A...G..G.AC......................................GAA.....GCU...........................UU.........C.GUCCAA.ACCUAGAAGC..............CC.CGCC.GAGG.CGC..AAACCGGAAAAGGAACUUGGAC........
JCVI_SCAF_1096627898639/1080-988            ..CACAA.G..C.G.A..A....GUU.............G....G..G........UUUa..aa........a........cuuau..uuu.ga.......UCC.ACCGGUUG..G.G.U............................................................CA.................................................ACCUUCUGC...............UU.CGCU.GAGG.AAC..AAACCGGAAAGGAAU..A.......UAAAA
NZ_AAPJ01000003.1/511061-511173             ..CACAC.A..C.G.G..A....acuc............g....g..g.......uuucga.cg........c..g..g..gcuugucccgacgccgcga.ucc.accggu.g..g.c.g..g.c..................................................a...uucg.............................................gc.cgcuucuuu...............UC.CGUG.GAGG.CU...CAACCGGUAA.......AGGAAA..AAACC
NC_008380.1/2340667-2340779                 ..CACAC.G..U.A.A..G....GCAU............G....G..G........AUCGU.CC........G..G..G..AGAAAUCCGGGCUGU.....UCCGCCCGGU.G..G.C.A..U.C...C..U.C..............................................GAAGA........................................GGGUGCUGUUCGC.................CU.UGCG.GAGG.UU...CAACCGGAAAAGGAGUA........ACAAG
NC_007761.1/1994733-1994844                 ..CACAC.G..U.A.A..G....GCAU............G....G..G........AUCGU.CC........G..G..G..AGAAAUCCGGGCUGU.....UCC.GCCGGU.G..G.C.A..U.U...C..U.C..............................................GAAGA........................................GGGUGCUGUUCGU.................CU.UGCG.GAGG.UU...CAACCGGAAAAGGAGUA........ACAAG
NC_003062.1/1367686-1367799                 ..CACAC.G..C.G.A..A....GCUU............G....G..G........AUGUU.CC........G..G..G..AGAAAUCCGGUCCGU.....UCCGCCCGGU.G..G.U.A..U.C...G..A.U...............................................GAAA........................................AUCGG.UGCUGUUCGC..............UU.CGCG.GGGG.UU...AAACCGGAAAAGGAGUA........ACAAG
NC_003047.1/1607646-1607754                 ..CACAC.G..U.A.A..G....GCAU............G....G..G........AUUUU.CC........G..G..G..AGAAAUCCGGAUCGU.....UCC.GCCGGU.G..A.G.C..G.C...A..U................................................UGCG..........................................GUGC.GCUCGACGC...............CU.UGCG.GAGG.UU...CAACCGGAAA.......AGGAGA..CAAAG
NC_009636.1/1199538-1199647                 ..CACAC.G..U.G.A..G....GCAU............G....G..G........AUUGU.CC........G..G..G..AGAAAUCCGGAUCGU.....UCC.GCCGGU.G..G.G.C..G.C...A..U................................................CAUGA.........................................AUGC.GUUCGACGC...............CU.UGCG.GAGG.UU...CAACCGGAAA.......AGGAGA..CAAAG
wf2_AHAA10012_x1/567-476                    ..CACAC.A..C.G.G..G....UGGC............G....G..A..........UUC...........U..G..C.AAGGCAGCG............UCCUACCGGU.G..U.C.G..G........................................................CAAAA.............................................C.CGAUACAAACC.............CC.CGUG.GAGG.CA...UAACCGGUAAAGGAGC..............
JCVI_SCAF_1096628253584/1245-1346           ..CACAC.G..U.G.G..G....CUU.............G....C..G.........GCCU.AA.......UC..G....CAAAUU.CGUUUUAUGU....CGC.UCCGGU.G..U.C.C..G.G...A....................................................UCA...........................................UUU.GGACAAUG................CC.CGCG.GAGG.AU...UAACCGGAAAAGGAUCAAG...........
JCVI_SCAF_1096627222607/347-450             ..CACAC.G..U.G.G..G....CUU.............G....C..G.........GCCU.AA.......GC..G....CAAAUU.CGUUUUACGU....CGC.UCCGGU.G..U.C.C..G.G...A....................................................CCU...........................................UUU.GGACAAUG................CC.CACG.GAGG.UU...UAACCGGAAA.......AGGACCA.AGAC.
JCVI_SCAF_1101668492872/567-464             ..CACAC.G..U.G.G..G....CUU.............G....C..G.........GCCA.AG.......GC..G.CA..AAA..UCGCCGCGCGU....CGC.UCCGGU.G..U.C.C..G.A...G....................................................AAU...........................................CUU.GGACCUUG................CC.CGCG.GAGG.UU...AAACCGGAAA.......AGGAUC..CGAAC
JCVI_SCAF_1101667127750/644-743             ..CACAC.G..C.A.G..A....CCUG............C....G..G..........CAG.GC........G..G..A.CAGACAUCCCCGCCCG.....UCGAUCCGGU.G..C.C.C............................................................CUCG...............................................GGGCGGCAG...............UC.UGCG.GAGG.CA...UAACCGGUAA.......AGGAG...UGACC
JCVI_SCAF_1096627426759/804-905             ..CACAC.G..U.A.G..A....CAUA............C....G..G..........CAA.GC........G..G..A.CAGACAUCCCCGCGCG.....UCGAUCCGGU.G..C.C.C............................................................CUUAU..............................................GGGCGGCAG...............UC.UGCG.GAGG.UU...CAACCGGAAA.......AGGAGA..GAUCC
wf1_AGZO13896_g2/163-62                     ..CACAC.G..U.G.G..A....UUC.............G....G..G.........CAAC.AU........C.....G.......U.GUUGAUGGAG...CCCAUCCGGU.G..U.C.U..G.G......................................................CGUAGA...........................................CC.AGACCACAA...............UC.CACG.GAGG.UU...CAACCGGAAA.......AGGAUUUUUUGC.
wf1_AGZO13896_g2/163-63                     ..CACAC.G..U.G.G..A....UUC.............G....G..G.........CAAC.AU........C.....G.......U.GUUGAUGGAG...CCCAUCCGGU.G..U.C.U..G.G......................................................CGUAGA...........................................CC.AGACCACAA...............UC.CACG.GAGG.UU...CAACCGGAAA.......AGGAUU..UUUUG
NC_007626.1/2676210-2676104                 ..CGCAC.G..C.G.G..G....AUc.............g....c..g........gcgac.gg........c..a.ug...ucucuugccguucguu...cgc.uccggu.g..c.c.g..g.g...a...................................................gaga...........................................ucc.uggccaca................CC.CGCG.GAGG.UU...CAACCGGAGAAGCAAAGGUCU.........
NZ_AAAP01003739.1/1373-1478                 ..CGCAC.G..C.G.G..G....AUC.............G....C..G............g.cg........g.cg..g..caugucuuugucgcucguu.CGC.UCCGGU.G..C.C.G..G.G...A...................................................GAUA...........................................UCC.CGGCCACA................CC.CGCG.GAGG.UU...CAACCGGAGAAGCAA..AGGACU.......
NZ_AAVG01000003.1/29993-29901               ..CACAC.G..C.C.C..C....A...............G....G....................................CAAAA................CC.GGCGGU.G..U.C.C..C.U................................................UUU...GUGACGUGC........................................AG.GGAUUAUAC...............GG.GGCG.GAGG.AA...AAACCAAAGGAGAAU..AGUAUG..UCAAG
JCVI_SCAF_1096627496000/1042-1148           ..CACAC.A..C.A.U..U.CC.GACAC...........G.........................................AUGUU.................C..UGGGU.G..C.C.U..............................................GUUAAGCGCA....AGCAAAAU......GCUUACU..............................GGGUUGAUC.AUUGG.......GGGA.UGUG.GAGG.CU...UAACCCCAAG.......AGGAAAACUUA..
NC_003030.1/1937222-1937317                 ..CACAC.A..C...U..A.UC.CAAU......................................................UUGAA...................AUCUGU.G..C.U.A..U.G......................................................UGUUA............................................UA.UAGUGGU...UUUAAAUAAAA.GAUA..GUG.GAGG.UAA..UAACAAAAUUUAGG...AGGAAAAAUUA..
JCVI_SCAF_1096628166238/501-594             ..CACAC.G..C.G.A..u....uua.............a....a..g............u.uu........u..g..c.auaacuguaaau.........cuu.uccggu.c..a.c.u............................................................auauua.............................................agugauau................gU.CGCG.GAGG.UU...UAACCGGAGA.......AAGAAG..AGAGA
JCVI_SCAF_1101668056136/1346-1236           ..CACAC.A..U.G.A..A....GAAC.................G..C.........UCAU.UG...........G...CAAAUU..C.CAAUAUUAAGG.GCAUUCCGGU.G..A.G.A..G.A.......................................................UUUU............................................UC.UCUUUCACAC..............UU.CAUG.GAGG.UU...UAACCGGAGAACAGG..AGGAUUAACAU..
JCVI_SCAF_1101668493521/989-1095            ..CACAC.A..U.G.G..G....GUAG............G....U..C...........UC.GG........C..G..U..AGCAAACUCUGCGCUACGG.GACAUCCGGU.G..A.G.G..G.C...A.....................................................GU...........................................UGC.CUUUCAUUAAUC............CC.CAUG.GAGG.UU...UAACCGGAGAAC.....AGGAGA.......
JCVI_SCAF_1096627098282/1880-1987           ..CACAC.A..U.G.C..G.G..GUU.............G....G..A.......ACCGUC.UG...........G..C...UGCAGU.CAGAACUGGGA.UCCUUCCGGU.G..A.A.G..G.U...U...................................................CUA............................................AAC.CUUUCAUUUC.............CCG.CAUG.GAGG.CG...UAACCGGAGAAC.....AGGAGU.......
JCVI_SCAF_1096627001690/182-72              ..CACAC.A..U.G.C..G.G..GCUG............G....C..G........CCCGU.CG...........G..C...GGCAGC.CGGCAGGACGC.CUU.UCCGGU.G..A.A.G..G.U...G...................................................GCUA...........................................UAC.CUUUCAUUUC.............CCG.CAUG.GAGG.CU...CAACCGGAGAAC.....AGGA....GUGAC
JCVI_SCAF_1096627047705/1303-1193           ..CACAC.A..U.G.C..G.GG.CUG.............G....C..G........CCCGU.CG...........G..C...GGAAGC.CGGCAGGGGGC.CGU.UCCGGU.G..G.G.G..G.U...G...................................................GCUA...........................................CAC.CUUUCAUUU.............CCCG.CAUG.GAGG.CU...CAACCGGAGAAC.....AGGA....GUUAC
JCVI_SCAF_1096627001690/182-70              ..CACAC.A..U.G.C..G.GG.CU..............G....G.CG........CCCGU.CG...........G..C..GGCA.GC.CGGCAGGACG..CCUUUCCGGU.G..A.A.G..G.U...G...................................................GCUA...........................................UAC.CUUUCAUUU.............CCCG.CAUG.GAGG.CU...CAACCGGAGAACAGG..AGUGAC..UC...
JCVI_SCAF_1096628354130/319-206             ..CACAC.A..U.G.C..G.GG.CU..............G....G.CG........CCCGU.CG...........G..C..GGCA.GC.CGGCAGGGGG..CCUUUCCGGU.G..A.A.G..G.U...G...................................................GCUA...........................................UAC.CUUUCAUUU.............CCCG.CAUG.GAGG.CU...CAACCGGAGAAC.....AGGAGUUACUCG.
JCVI_SCAF_1096627025216/601-713             ..CACAC.A..U.G.C..G....GGCU............G....G.CG.........CCCG.CC........G..G..C..GGCA.GCCGGCAGGGGG...CCUUUCCGGU.G..A.A.G..G.U...G...................................................GCAA...........................................CAC.CUUUCAUUUCC.............CG.CAUG.GAGG.CU...CAACCGGAGAAC.....AGGAGUUACUC..
JCVI_SCAF_1101668687404/1367-1264           ..CACAC.A..U.G.A..G....AGA.............G....G.CU.........CGAU.CA...........G...CAAAUU..C.UGUUCGA.....ACCAUCCGGU.G..A.G.A..G.C........................................................GAC............................................GC.UCUUUAUCAAUU............CU.CAUG.GAGG.CU...UAACCGGAAA.......AGGAGU..UAGAU
JCVI_SCAF_1101668369786/750-647             ..CACAC.A..U.G.A..G....AGU.............G....G..U.........UUGGCCA...........G...CAAAUU..C.UGCCCGA.....ACCAUCCGGU.G..A.G.A..G.C........................................................AAC............................................GC.UCUUUCUAAACU............CU.CAUG.GAGG.UU...UAACCGGAGAAGGAGUUAGGC.........
JCVI_SCAF_1101668282087/627-730             ..CACAC.A..U.G.A..G....AGU.............G....G.CU.........CGGC.CA...........G...CAAAUU..C.UGCCCGA.....ACCAUCCGGU.G..A.G.A..G.C........................................................AAU............................................GC.UCUUUCUAAACU............CU.CAUG.GAGG.UU...UAACCGGAGAAGGAGUUAGGC.........
JCVI_SCAF_1096628072311/154-263             ..CACAC.A..C.G.G..G....GAC.............G....G..U........CUAUA.CA........C..G..G..UAAA.UCCUGCGUUGGCG..GCCAUCCGGU.G..A.A.G..A.C.......................................................UAUA............................................GU.CUUUAAUUCC..............CC.CGUG.GAGG.UU...UAACCGGAGAAU.....AGGAAA..AAUAG
JCVI_SCAF_1096627989417/1195-1088           ..CACAC.A..U.G.G..G....GUC.............G....G..U.........UAUC.AC........Gcaguca.auccugu.CGUGACG......gCCAUCCGGU.G..A.A.G..G........................................................GCAGUGG...........................................U.CUUUCAUUUC..............CC.CAUG.GAGG.UU...UAACCGGAGAAC.....AGGA....GUGAU
JCVI_SCAF_1096627509606/797-683             ..CACAC.A..U.G.G..G....AACG............G....U..C.........UUGG.CG........U..A..G.CAAACUCUGCGUUGUGG....GACAUCCGGU.G..A.A.G..G.C.......................................................UAUC............................................GC.CUUUCAUUUAUU............CC.CAUG.GAGG.UU...UAACCGGAGAACAGG..AGAAAU..UAAAU
JCVI_SCAF_1096628042431/687-801             ..CACAC.A..U.G.G..G....AAUG............G....U..C.........UUGG.CG........C..A..G.CAAACUCUGCGUUAUGG....GACAUCCGGU.G..A.A.G..G.C........................................................UCUC...........................................GC.CUUUCAUUUAUC............CC.CAUG.GAGG.UC...CAACCGGAGAACAGG..AGUAAA..UAAAA
JCVI_SCAF_1096626893109/114-227             ..CACAC.A..U.G.G..G....GGC.............G....G..C........CCCCA.CG........C..A..G.CAAAUUCUGCGUGAUGG....GCCAUCCGGU.G..A.G.G..G.C........................................................AUAA...........................................GC.CUUUCAUUUCC.............CU.CAUG.GAGG.UU...CAACCGGAGAACAGG..AGUAAA..CUUAA
JCVI_SCAF_1101668046818/791-905             ..CGCAC.A..U.G.G..G....GGC.............G....G..C........UCUUA.CG........C..A..G.CAAAUUCUGCGUGAUGG....GCCAUCCGGU.G..A.G.G..G.C........................................................GUAG...........................................GC.CUUUCAUUUCC.............CC.UGUG.GAGG.UU...UAACCGGAGAAUAGG..AGUAAAU.UUAAU
JCVI_SCAF_1096627413873/1344-1457           ..CACAC.A..U.G.G..G....GGC.............G....G..C.......CCCCAC.GC........A..G...CAAAUU..CUGCGUAAUGG...GCCAUCCGGU.G..A.G.G..G.C.......................................................AUAA............................................GC.CUUUCAUUUCC.............CC.CAUG.GAGG.UU...CAACCGGAGAACAGG..AGUAAA..UUUAA
JCVI_SCAF_1096626872768/275-163             ..CACAC.A..U.G.G..G....GGC.............G....G..C.........CCCC.GC........G..U.AGCAACUUCUGCGUGGUAA.....GCCAUCCGGU.G..A.G.G..G.C.......................................................GCAA............................................GC.CUUUCAUUUC..............CC.CAUG.GAGG.UU...CAACCGGAGAACAGG..AGUAUA..UUUAA
JCVI_SCAF_1096627868770/1609-1497           ..CACAC.A..U.G.G..G....GUC.............G....G..U.........UAAC.AC........ACAG....UAAAUC.CUGUGUUGGUG...GCCAUCCGGU.G..A.A.G..A.C.......................................................AACG............................................GU.CUUUCAUUUC..............CC.CGUG.GAGG.UU...CAACCGGAGAACAGG..AGUAAU..UGACA
JCVI_SCAF_1101668379351/137-248             ..CACAC.A..U.G.G..G....GUC.............G....G..U.........UAAC.AC........ACAG....UAAACC.CUGUGCUGCUG...GCCAUCCGGU.G..G.A.G..G.C........................................................AAUG...........................................GU.CUUUCAUUUC..............CC.CAUG.GAGG.UU...UAACCGGAGAAC.....AGGAGUACUAAAU
JCVI_SCAF_1096627795255/778-669             ..CACAC.A..U.G.G..G....GUU.............G....G..C.........CUACGCA........C..A..G.UAAAUCCUGUGGCUUUG....GCCAUCCGGU.G..A.A.G..G.C.......................................................GGAC............................................GU.CUUUCAUUUC..............CC.CAUG.GAGG.UU...UAACCGGAGAAU.....AGGAGU..UUUAA
JCVI_SCAF_1096627952014/437-524             ..CACAC.C..C.G.G..G.C..UUUU............G...............................................................CAUCCGGU.G..C.C.G..G.U...G..G.AG.....................AG.......................GG.............................U.........U.C.UCGC.UGGUUCC................GCC.CGGG.GCGG.UU...UAACUGGAAAGG.....AGUACA..GGCAU
NC_000913.2/189777-189847                   ..CACAC.A..C.G.U..A.UC.GGCACAUAUUCC....G....G..G...........................G..U.......GC.............CCUUUGGGGU.C..G................................................................GUAAUA...............................................UGG.................GAUA.CGUG.GAGG.CA...UAACC.........................
NC_008258.1/180380-180464                   ..CACAC.A..C.G.U..A.UC.GGCACAUAUUCC....G....G..G...........................G..U.......GC.............CCUUUGGGGU.C..G................................................................GUAAUA...............................................UGG.................GAUA.CGUG.GAGG.CA...UAACCCCAACGUUUAU.AUA..........
NC_009436.1/805517-805608                   ..CACAC.A..C.G.U..A.UC.GGCACAUAUUCC....G....G..G...........................G..U.......GC.............CCCUAGGGGU.C..G................................................................GUGAUA...............................................UGG.................GAUA.CGUG.GAGG.CA...UAACCCCAACAUUUAAUAUAGAGGUU....
NZ_ABEW01000003.1/34758-34674               ..CACAC.A..C.G.U..A.UC.GGCACAUAUUCC....G....G..G...............................GUGC..................CCUUUGGGGU.C..G................................................................GUAAUA...............................................UGG.................GAUA.CGUG.GAGG.CA...UAACCCCAACUUAAUCUAU...........
NC_009648.1/215558-215695                   ..CACAU.A..U.U.C..C....G...............G....G..G.................................UGC.................CCUUCGGGGU.C..G.G.U............................................................AAU................................................AUGG..................GAUA.CGUG.GAGGCAU....AACCCCAAUUUAAUCUAUAGAGGUUUUA.
NC_009782.1/1322829-1322927                 ..CACAC.A..U.AUC..A.AA.CGUG............A.UUGU.................................G.......U...............A..AAGGGU.G..C.A.A..U.A...U...................................................UUAU...........................................AUA.UUGUCUUUACAAUAG.......UUUGCUAUG.GAGG.UAAU.UAACCAAUAGG......AGGAAU..UUAUA
NC_009641.1/1280678-1280776                 ..CACAC.A..U.AUC..A.AA.CGUG............A.UUGU.................................G.......U...............A..AAGGGU.G..C.A.A..U.A...U...................................................UUAU...........................................AUA.UUGUCUUUACAAUAG.......UUUGCUAUG.GAGG.UAAU.UAACCAAUAGG......AGGAAU..UUAUA
NC_009487.1/1369680-1369778                 ..CACAC.A..U.AUC..A.AA.CGUG............A.UUGU.................................G.......U...............A..AAGGGU.G..C.A.A..U.A...U...................................................UUAU...........................................AUA.UUGUCUUUACAAUAG.......UUUGCUAUG.GAGG.UAAU.UAACCAAUAGG......AGGAAU..UUAUA
NC_007793.1/1260667-1260765                 ..CACAC.A..U.AUC..A.AA.CGUG............A.UUGU.................................G.......U...............A..AAGGGU.G..C.A.A..U.A...U...................................................UUAU...........................................AUA.UUGUCUUUACAAUAG.......UUUGCUAUG.GAGG.UAAU.UAACCAAUAGG......AGGAAU..UUAUA
NC_002951.2/1284487-1284585                 ..CACAC.A..U.AUC..A.AA.CGUG............A.UUGU.................................G.......U...............A..AAGGGU.G..C.A.A..U.A...U...................................................UUAU...........................................AUA.UUGUCUUUACAAUAG.......UUUGCUAUG.GAGG.UAAU.UAACCAAUAGG......AGGAAU..UUAUA
NC_002745.2/1245100-1245198                 ..CACAC.A..U.AUC..A.AA.CGUG............A.UUGU.................................G.......U...............A..AAGGGU.G..C.A.A..U.A...U...................................................UUAU...........................................AUA.UUGUCUUUACAAUAG.......UUUGCUAUG.GAGG.UAAU.UAACCAAUAGG......AGGAAU..UUAUA
NC_002758.2/1321429-1321527                 ..CACAC.A..U.AUC..A.AA.CGUG............A.UUGU.................................G.......U...............A..AAGGGU.G..C.A.A..U.A...U...................................................UUAU...........................................AUA.UUGUCUUUACAAUAG.......UUUGCUAUG.GAGG.UAAU.UAACCAAUAGG......AGGAAU..UUAUA
NC_009632.1/1369554-1369652                 ..CACAC.A..U.AUC..A.AA.CGUG............A.UUGU.................................G.......U...............A..AAGGGU.G..C.A.A..U.A...U...................................................UUAU...........................................AUA.UUGUCUUUACAAUAG.......UUUGCUAUG.GAGG.UAAU.UAACCAAUAGG......AGGAAU..UUAUA
NC_007795.1/1180721-1180819                 ..CACAC.A..U.AUC..A.AA.CGUG............A.UUGU.................................G.......U...............A..AAGGGU.G..C.A.A..U.A...U...................................................UUAU...........................................AUA.UUGUCUUUACAAUAG.......UUUGCUAUG.GAGG.UAAU.UAACCAAUAGG......AGGAAU..UUAUA
NC_002953.3/1273726-1273824                 ..CACAC.A..U.AUC..A.AA.CGUG............A.UUGU.................................G.......U...............A..AAGGGU.G..C.A.A..U.A...U...................................................UUGU...........................................AUA.UUGUCUUUACAAUAG.......UUUGCUAUG.GAGG.UAAU.UAACCAAUAGG......AGGAAU..UUAUA
NC_007622.1/1210118-1210216                 ..CACAC.A..U.AUC..A.AA.CGUG............A.UUGU.................................G.......U...............A..AAGGGU.G..C.A.A..U.A...U...................................................UUGU...........................................AUA.UUGUCUUUACAAUAG.......UUUGCUAUG.GAGG.UAAU.UAACCAAUAGG......AGGAAU..UUAUA
NC_002952.2/1286933-1287031                 ..CACAC.A..U.AUC..A.AA.CGUG............A.UUGU.................................G.......U...............A..AAGGGU.G..C.A.A..U.A...U...................................................UUGU...........................................AUA.UUGUCUUUACAAUAG.......UUUGCUAUG.GAGG.UAAU.UAACCAAUAGG......AGGAAU..UUAUA
NC_003923.1/1245231-1245329                 ..CACAC.A..U.AUC..A.AA.CGUG............A.UUGU.................................G.......U...............A..AAGGGU.G..C.A.A..U.A...U...................................................UUGU...........................................AUA.UUGUCUUUACAAUAG.......UUUGCUAUG.GAGG.UAAU.UAACCAAUAGG......AGGAAU..UUAUA
NC_004461.1/933793-933888                   ..CACAC.A..U.A.A..U.CA.AUUU....................................................AAAUAUA...................GAGGGU.G..C.A.A..A.U......................................................UAAAU............................................AU.UUGUCUUUAUAUCAGU......UGAU.UAUG.GAGG.UAAA.UAACCACUAGG......AGGAAU..UUAAA
NC_002976.3/827385-827480                   ..CACAC.A..U.A.A..U.CA.AUUU....................................................AAAUAUA...................GAGGGU.G..C.A.A..A.U......................................................UAAAU............................................AU.UUGUCUUUAUAUCAGU......UGAU.UAUG.GAGG.UAAA.UAACCACUAGG......AGGAAU..UUAAA
NC_007168.1/1712393-1712298                 ..CACAC.A..U.GAU..A.AA.CGUA....................................................CAUUUAA....................AGGGU.G..C.A.A..U.U...A....................................................AAU...........................................UAA.UUGUCUUUAUAUGAG.......UUUAUUAUG.GAGG.UAAA.UAACCACUAGG......AGGAAU..UUAAA
NC_007350.1/1571632-1571536                 CACACAC.A..g.a.a..a.gu.uaaa.....................................................guauaa....................agggu.g..c.g.a..u.a.......................................................uuuaau..........................................ug.ucguguuuauauga........gcuu.uuug.UGGAGGUAA.UAAACCAAUAGG.....AGGAAU..UUUAU
NC_009706.1/1455508-1455601                 ..CACAC.A..U.U.A..U..C.caa.............u....u..u..................................au.................aag..uaggu.g..c.c.c............................................................ugu................................................ggguugauuuauaaauaugaa.G.AU.AAUG.GAGG.AA...AAACCUAGGAGGGAA..AUAUAA..UGUCA
JCVI_SCAF_1096627332998/279-181             ..CACAU.A..C.U.A..U....AUAU............A.........................................UUUUG.................U.UCAAGU.G..C.U.U..U.U...U..C.................................................AUA..........................................GAAA.AAGUGAAUA.AAAAAUUGAGU...AU.AGUA.GAGG.AAA..AAAACAAAAACGG....AGGAAA..UCAAA
BAAW01012723.1/149-243                      ..CACAC.A..C.U.A..U....CCAA....................U.................................UCAUA...............A...AUAGGU.G..C.C.C..U.U...U...................................................AUUU...........................................AGA.AGGUUAUUU.AUGAGCUAAAG...AU.AGUG.GAGGGAU...AAACCUAAGG.......AGGUAA..CAAAA
NC_006526.1/1174082-1173994                 ..CACAC.U..C.G.G..G....GUUUU...........U....G....................................aa...................CG.ACCGGU.G..C.C.U..U.U...C..G...........................................U...CGAUC..........................................CGGA.AGGUCACUUC..............CC.CGAA.GAGG.UU...UAACCGGAAGGAGA...AUA.....AUUAU
NC_008340.1/2123578-2123475                 ..CACAC.A..U.A.C..A.cc.ggcac...........u....c..g.....................................................cgg.ccgggu.g..c.c.c..c.a...g..c.gg.....................c........................uu.......................................g.ccgccgggggucgucgcgagag.......ggUG.UAUG.GAGG.CG...UAACCCGUAAAAUC...AGGAGU..UUAUA
NZ_AATP01000001.1/583632-583524             ..CACAC.A..C.G.G..G....AAC.............G....G..A....UUUUCGCGu.gc........u.cu..u..cugaagggcCGCAAAGC...UCC.ACCGGU.G..G.C.G..A....................................................U...UUUU..............................................U.CGCUUCU.................CC.CGUGCCAGG.UC...AAACCGGAAA.......AGGCAG..AGAAA
JCVI_SCAF_1101668039290/1127-1227           ..CACAU.G..C.A.G..G....UAUU............U....G..U........UUAUU.CU........U..U.....AUAUA.UUAGGAUCG.....ACACGCCGGU.G..C.U.C..U..........................................................UA..............................................A.GAGCUCAGAA..............CU.UGCA.GAGG.AU...UAACCGGAAA.......AGGAAA..UUAUU
JCVI_SCAF_1096626588781/363-264             ..CACAC.G..U.G.G..G....CUCG............C....G..G........AUUGC.CU........C..A......UAUA.UUAGGAUAAU....UCGCUCCGGUGU..C.G.G..U.C...........................................................AC..........................................GG.CCAAAG..................CU.CAUG.GAGG.AU...UAACCGGAGA.......AGGAAA..CGAAU
JCVI_SCAF_1096627422005/1437-1349           ..CGCAU.G..G.G.A..A.GC.GCAC............A...............................................................U.ACCGGU.G..U.C.G..G.C...A.GG.CC.............................................AAUA........................................GG..GC.CGAUCGAUAACU..........GCUU.CCCA.GAGG.AC...CAACCGGAA........AGGAACUACCU..
NC_000964.2/1717126-1717226                 ..CACAC.G..C.U.U..A....acga................................................u..u.uaugc.ag..................agggu.g.cu.g.c..a.g...g..c................................................ggca..........................................gu.u.cuguacaaaaaugacc........UA.AGCG.GAGG.AAA.AAAACCAUUAUAUUAGGAGGAAA..UAACA.
gws2_d1_0017_26/242685-242587               ..CCCAC.G..C.CAU..C....GGA.....................................................CCUGUUU...................CCCGGU.G..C.U.U..U.C........................................................AGU............................................GA.AAGUCGGCAGCAGGGCGGAU....GAGGGCG.GUGG.AA...CAACCGAAAGGGAAGGGAGAAAA..AAAAU
NC_009437.1/2475215-2475129                 AA..CAG.A..G.U.C..G.GA.AAUC..............................................................................UUCGGU.G..G.A.A..G.G........CA.............................................AGAU........................................UG..CC.UUCUUUCUA.............UCCG.ACUC.GAAG.AA...AAACCGAAUUGAGGG..AGGUUA..AAAAA
NC_009488.1/1120279-1120367                 ..CGCAC.A..C.AUU..G.CU.UAUA............u.........................................ag.......................uuaGU.C..G.C.U..A.........................................................AAUGAA...........................................U.AGUGUUUUUCA...........AGCAUUGUG.GAGG.UA...UAACUAACAAAAUU...AUGGAAAAAAAC.
NC_009617.1/1409733-1409826                 CACACACua..u...........ccaa...................................................uuuauagau...................uuggugc..c.c.u..u.a........................................................uuu............................................ua.agggaaauuuauaagaugaagaua....guG.GAGG.UA..AAAACCAAGG.......AGGUAA..CAAAA.
JCVI_SCAF_1101668554557/1140-1056           AAUCCAC.G..G.G.A..U....UUC.............G.......C........C............................................G.C.UCCGGU.G..U.C.A..G.G...G..C................................................AGGG..........................................GCCC.UGAUGAC.................AU.CCCGCGGAGGCA...UAACCGGAGAA......AGGUAA..CGAUU
NZ_AAUW01000007.1/208956-208848             ..CACAC.G..C.A.A..G....GGGC............G....G..A...........AA.CC........G..A.....GCUUA.UCGGGA........UCCUUCCGGU.G..G.C.C..G.C...A..G.GG............................................AAAUC........................................CUCUCC.GGUCCACAUCCU............CU.UGCG.GAGG.UU...AAACCGGAAAACUC...AGGAGA.......
NC_007643.1/1870241-1870358                 ..CGCAC.G..C.G.G..G....AUUCGC..........G....G..C..........cgu.cc........g..g..a..aaauauccggcgcggcc...guu..ccggu.g..u.c.g..a.a...g..g.GC.....................U.......................UUCU......................................G.GCCUUU.UGACUCAACUGU............CC.CGCG.GAGG.UU...CAACCGGAAAAGGAAAGACG..........
NC_004193.1/1622472-1622570                 ..CACAC.G..U.A.U..G.G..uga.............u....u..u................................gua..................gaa..uuggu.g..c.u.g..a.u.......................................................gcaga...........................................au.caguguuucuauaaagaagau..CCA.UACG.GAGG.AAA.AAAACCAUUAGG......AGGAAU..GUAAC
NZ_AAXV01000041.1/1073-974                  ..CACAC.G..C.A.U..U.U..ugau....................................................guaguaa....................guggu.g..c.u.c..u.a.......................................................agaU............................................ua.ggguagcuuguugcaaaagau..AAA.UGCG.GAGG.AUAA.AAACCAAACAUACUAGGAGGAAAUU.....
NZ_ABEC01000001.1/511945-511844             ..CACAC.G..C.G.G..A....GCC.............G....G..C.......CCCAUG.CC........U.....G..AA...U.GGGGC........GUU.UCCGGU.G..G.C.C..G.G..................................................C...CGA..............................................UU.GGCCAGCUACUCC...........UC.CGCG.GCGG.UAU..CAACCGGA.........GAGACCAAAAAUC
NZ_ABEX01000009.1/233071-232967             ..CACAC.G..C.G.G..A....GCC.....................G.........GCCC.CA..............U.GCCUGAA..UGGGGCGU....U...UCCGGU.G..G.C.C..G.G..................................................C...CGA..............................................UU.GGCCAGCUACUCC...........UC.CGCG.GCGG.UAU..CAACCGGAGAGACC...AAAAAUCAUG...
ABEF01035061.1/1070-960                     ..CACAC.G..C.G.G..G....GAUUU...........C....G..G........UGUGU.GG........C..Gc.a..auu..uCGCCAUCUCG....CCGUUCCGGU.G..U.U.C..U.G...U..C...............................................AACC...........................................GGCA.GGACCAAG................CC.CGCG.GAGG.UA...UAACCGGAGAAGGAUUA........AGAAU
JCVI_SCAF_1101668561087/449-345             ..CACAC.A..C.G.G..G....CGUA............C....G..U.........UGAC.UG........C..G..G..UGGA.CCGCAUUCG......GCGUUCCGGUGU..C.C.U..C.U.........................................................UGA............................................G.AGGAAUCAGG..............CC.CGUG.GCGG.UG...CAACCGGAGA.......AAGAGCUAUGACC
JCVI_SCAF_1101668561087/449-339             ..CACAC.A..C.G.G..G....CGUA............C....G..U........UGACU.GC........G..G.....UGGA..CCGCAUUCG.....GCGUUCCGGUGU..C.C.U..C.u.........................................................UGA............................................G.AGGAAUCAGG..............CC.CGUG.GCGG.UG...CAACCGGAGAAAGAGCUAUGACCAUUUCC.
BAAV01000340.1/3372-3277                    ..CGCAC.G..C.G.A..A.GC.UUUA................................................g..g..aag..uc................gcCCGGU.G..C.G.G..U.G................................................AAU...UUUCGCCGU.............UG.........................CGGCCGCCCU...............GUUU.CGCG.GAGG.AA...AAACCAAAGG.......AGGAAAAACAAA.
NC_009483.1/4375660-4375567                 ..CACAC.G..C.U.U..C.U..UUUC......................................................UC......................ACCGGU.G..G......U.G...U..C.CG.............................................UAGUG.......................................CGGAUU...CCGGGGAAGUCGG........GGA.AGCG.GAGG.AA...AAACCAAAGGAGAGU..ACUAUGU.CGAA.
NC_009720.1/4926125-4926029                 ..CGCAC.G..C.G.G..A....cauca...........g....g..cc................................aucug...............gccauccggu.g..c.c.c..u.c...u..c.cc......................................u......auuag.....................................g.gggugg.ggguacg.................UC.CGCG.GAGG.CU...CAACCGGAGAAUACUCAAAUG.........
JCVI_SCAF_1101668091086/731-618             ..CUCAC.A..C.A.C..A.CC.GUCA....................................................CAUAGU....................UCGGGU.G..C.U.C..U.Uaaucugcgaugggaaguccggaaa...............................................................................AG.GAGUUGGAU.UAUGG.......GGUA.UGUG.GAGG.CU...UAACCCAAACUCACA..AUUGAG..GUAAU
JCVI_SCAF_1101667038776/618-512             ..CGCAC.A..U.G.C..A.CC.GUCA....................................................CAUGAGU..................UCUGGGU.G..C.Cucucugaagacaguuuucagauc...........................................................................................GGUUGAGCCAUGG........GGUG.UAUG.GAGG.CC...UAACCCAAACCGA....AGGAAACAUUA..
JCVI_SCAF_1096628113640/161-267             ..CUCAC.A..C.A.U..A.CC.GUCA.....................................................CAGCAA..................UUUGGGU.G..C.U.Cauguauagccacuuaaagggcuca.......................................................................................GAGUUAGUU.GUUGG.......GGUU.UGUG.GAGG.CU...UAACCCAUAAU......AGGAAAAAGUU..
NC_006840.1/2198523-2198404                 ..CACAC.A..C.A.U..A.CC.GACA...................................................cgcagucc....................ggggu.g..c.u.c..a.u...u..u.u.......................................uuu...gauuguuua.............aU..CUU.................AAAAUAGAGUCGGAUUAUUAGCGG....GGUA.UGUG.GAGG.CU...UAACCCCAUUUAACAG.AGGAAU..UCUCA
NC_009511.1/492517-492594                   ..CACAU.G..C.G.G..G....gcac.augucc.....g....g.ug.................................ccggg...............uuu.cccgguuc......................................................................cc.................................................gc...................CC.CGCA.GAGG.UU...CAACCGGGUAAGGAGAAAAUC.........
NC_003366.1/1979234-1979140                 ..CACAC.A..U...U..A.UC.GAAU....................C.................................UAUAA...............G....CCGGU.G..C.U.A.cu.u.uaa.guagugcuua...........................................................................................UAGUAAAGAA............GAUA..GUG.GAGG.AAA..UAACCAAUCUAGG....AGGAAAAAAUA..
NC_008261.1/2194543-2194449                 ..CACAC.A..U...U..A.UC.GAAU....................C.................................UAUAA...............G....CCGGU.G..C.U.A.cu.u.uaa.guagugcuua...........................................................................................UAGUAAAGAA............GAUA..GUG.GAGG.AAA..UAACCAAUCUAGG....AGGAAAAAAUA..
NC_008262.1/1868589-1868495                 ..CACAC.A..U...U..A.UC.GAAU....................C.................................UAUAA...............G....CCGGU.G..C.U.A.cu.u.uaa.guagugcuua...........................................................................................UAGUAAAGAA............GAUA..GUG.GAGG.AAA..UAACCAAUCUAGG....AGGAAAAAAUA..
JCVI_SCAF_1096627000388/265-364             ..CUCAC.G..C.A.G..G....GACA...................................gc........c..c..u.uuugc.cgggcgccu...........cuugu.G..U.C.A..G.A...U..............................................A...UGGG............................................AUC.UGGUGACAC...............CC.UGCG.GCGG.UC...UAACGAGAGAAAGGA..AGGCAA..CGUAA
JCVI_SCAF_1096627163465/806-710             ..CUCAC.G..C.A.G..G.G..Aca.............g....c...........................c..c.ac.uugcc.gggc............gccucuugu.g..u.c.a..g.a...u..............................................a...ugag............................................auc.ugaugaca...............cCC.UGCG.GCGG.UC...UAACGAGAGAAAGGA..AGGCAA..CG...
NC_008525.1/876256-876345                   ..CACAC.U..U.G.A..U....UGGAa...........g....u..u..........gac.gg........a..g..u..gcucaacu............aguu.ugaGUCC..C.G..............................................................AAACC..............................................GUAGAUA.................AU.CAAG.GAGG.AA...AAACUAGG.........AGGAAA..AUAAC
JCVI_SCAF_1096628194460/1106-1216           ..CACAU.G..C.G.A..G....GGUUG...........G....G..C..........GUU.GU........C..U..G...GCGACAGAGAAUU......ACCAUCCGGU.G..U.A.G..G.G...C..G...........................................A...UUU............................................UGCU.UUAUCACGUUACC...........CU.UGCA.GAGG.AA...GAACCGGAAA.......AGGAGA..CUAUA
NZ_ABCG01000009.1/28544-28636               ..CACAU.G..G.A.A..G....gcgcu...........c....a..u.......accg..........................................gug.cccggc.c..g.c.g..g.g...g..u................................................ucuccgc.......................................auca.cggguuccagu.............CU.UCCA.GAGG.UA...CAACCGGAAAGGAA...AUGACC.......
NC_007517.1/1410602-1410697                 ..CGCAC.G..C.U.U..U.CU.GUCC.....................................................ggC.....................CGGUGGUGU..C.C.G..C.G...U..C.UG..............................................AUG........................................C.GGGUUCCGGCUGUCG............GGGA.AGCG.GAGG.CA...CAACCAAAAAGGAGA.AAAAAGUAUGU...
NC_007907.1/2912648-2912553                 ..CACAC.G..C.A.G.AG....GGAU............u.gagg.cu.........................................................UGCGUU.C..C.C.U............................................................AAAAC..............................................AGGGUAAGCCAAGAGAUGAA....CC.UGCG.GAGG.AAA..AAACAAGAAAGGAGG..UGCAAC..ACAAU
NZ_AAAW04000001.1/1067697-1067602           ..CACAC.G..C.A.G.AG....GGAU............u.gagg.cu.........................................................UGCGUU.C..C.C.U............................................................AAAAC..............................................AGGGUAAGCCAAGAGAUGAA....CC.UGCG.GAGG.AAA..AAACAAGAAAGGAGG..UGCAAC..ACAAU
NC_008789.1/1582374-1582218                 ..CACAC.A..U.A.C..G.CC.GACACAUUCGAC.......................................................................CGGGU.G..C.C.C..G.G...................................C...........GGCU...GCGCAGCAA........................................UC.GGGUUGUCGGAUGCG.......GGCG.UAUG.GAGG.CU...CAACCCGAUCCAAGGAGAUCCGACAUGGCC
NC_007759.1/1635967-1636067                 ..CACAC.A..U.C.C..U.cg.gacc...................................................g.gacgg..c...................uguu.g..c.u.u..u.u...g..............................................g...uuu.............................................caa.gaguuuccguucggaaugaaa...AG.GAUG.GAGG.A....UAAAUAAAAAACAAAAGAGGAGU..UUAUU
NC_009348.1/3423047-3422956                 ..CACAC.A..C.A.C..A....UCGA........................caccuguacc..g........g..g..g...ug..ccccuuu.............ggGGU.C..G.G.U...........................................................UAC.................................................A.UGGGA.................UG.UGUG.GAGG.CC...UAACCCCAAUACAG...AGGUAU..AUAAU
NC_002696.2/2121279-2121164                 ..CACAC.G..U.G.G..A....cguucg..........g....c.cgca........cac.cg........g..g..g..agacaucccggcgucgc...cgu.uccggu.c..c.c.g..c.u...c..c.ag.....................a......................augg.......................................u.cuggaa.cgggggug................UC.CACG.GAGG.UU...CAACCGGAAAAAGGAUUAAG..........
NZ_AATH01000001.1/2199958-2199849           ..CACAC.G..U.G.G..A....CGUG............C....G..G.......CGACGC.CG........G..G..G..AGAAAUCCCGACGUUA....CCGUUCCGGU.C..C.C.G..G.U...C..C.GA............................................AUCG.........................................UCGGAG.CGGGGGUG................UC.CACG.GAGG.UU...CAACCGGAAGAAGGAG..............
NC_006831.1/837776-837693                   ..CACAC.A..U.G.A........................................................uauagcauaaugguccug...............uguugu.u.uc.g.c..a.g...g..uuau.............u...........................................................................................................U.CAUG.GAGG.AG...UAACUAUUAUGAGAUU.AGGAGA..AUAAG
JCVI_SCAF_1096628247219/1024-942            ..CGCAG.A..U.G.G..G....UUUA............G....G..G.........CUUU.UA........A..G.AG.AGACAUCCUUAGAAAG.....UCC..GCCGG.U..U.G.A..A.G...U....................................................UUA...........................................ACUUUCAAGCU.................CC.CAUC.AAGG.C..................................
JCVI_SCAF_1096627437068/507-616             ..CGCAC.A..C.G.G..G....ccaa............g....u..g.........gcau.cu.......ca..cuaa..uaaagacuaggcugu.....cac.uccggu.g..u.u.u..c.g...a..a.u..............................................g............................................guucg.aaauaaug................CU.CGUG.GAGG.UA...UAACCGGAAUAGGAAGA........UAAUA
gws2_g3_0001_14/1024601-1024704             ..CACAC.A..C.A.U..G.CC.GCAAC...........G................................C.....G.......U.U..............C.AUGGGU.G..C.C.U..G.C......................................................GUUUUACCAGAGACG..................................GC.AGGUCGUGAACGUCG.......GGUA.UGUG.GAGG.CU...UAACCCGGGAUAACCGAAAUACG.......
NC_004463.1/5386470-5386368                 ..CACAC.G..G.A.A..G....CAU.............G....G..C..............................U..CACAAG..............GCCGUCCGGU.G..G.C.A..G..................................................CCG...GGGCGCAAC.............GC..U.......................C.CGUUUUGCUCACACG.........CU.UCCG.GAGG.AAC..CAACCGGAGA.......AUUAUA..ACAAU
JCVI_SCAF_1101668051028/1068-1173           ..CUCAC.A..U.A.C..G.UC.UAAACU..........G.........................................AGA...................C.UUGGGU.G..U.U.U..Gucaacucacuguaguug.........................................................................................C.AAAUUAGUUCUCGG........GGCG.UACG.GAGG.CA...GAACCCUAAAAGGAUAAAAUAAUUAU....
JCVI_SCAF_1096627293277/2171-2066           ..CUCAC.A..U.A.C..G.UC.UAAACU..........G.........................................AGA...................C.UUGGGU.G..U.U.U..Gucagcucaccguaguug.........................................................................................C.AAAUUAGUUCUCGG........GGCG.UACG.GAGG.CA...GAACCCUAAAAGGAUAAAAUAAUUAU....
NC_009719.1/3411742-3411625                 ..CACAC.G..C.G.G..G....GUU.............C....G..G........CUCUC.CCacuuccuuuucucaaggaaaacauaGGGUUAG.....UCGGUCCGGU.G..C.G.A..C.........................................................AUCA.............................................G.UCGUUCACUC..............CC.CGCG.GAGG.UU...CAACCGGAAA.......AGGAGC..ACAAG
NZ_AASF01002064.1/3506-3405                 ..CGCAC.A..U.A.C..A.UC.GACA................................ca.ug.......uaccggggugcucagcagcauugcug........cggGGU.C..G..........................................................GG...GCA...................................................UGG.................GGUG.UAUG.GAGG.CC...UAACCCGAUACAAUU..AGGAGA..UUUAU
NC_002939.4/2100182-2100093                 ..CGCAC.G..C.C.U..U....CCAUC...........G....G..G........CCGGC...........G..G.UG.......UCC............CUC.GCGGAUUC..C..........................................................GG...CCAUCAACA.............................................GG....................AA.GGCG.GAGG.CA....CAACCGAAAAGG....AGAGAA..AGCAU
NZ_AAWV01000161.1/4291-4386                 ..CACAC.G..C.u.u..c.a..ugauu...........u....a..a..........aggacg........g.......ug......cugcuu.......uua.agcggucu..c.c.u..u.u.......................................................uga.............................................aa.aggau..................ugg.gGCG.GAGG.AAAA.AAACCAUAGG.......AGGAAA..UAAAA
NZ_AATR01000004.1/44968-44856               ..CACAC.A..U.A.C..A.UC.GAcac....................................................ugacc................ucgggguguc.u..a.a.u..u.u...a..a.ua.....................gu...............uca...c.....................ac....u.au.u..........aa.u.gcggau.cgagcaaagg........GAUG.UAUG.GAGG.CC...UAACCCCAAAUUUG...AGGAAAAAUAUC.
NC_007964.1/1893420-1893536                 ..CACAC.G..G.A.A..A..C.AU..............G....G..C...............................CUAACAA...............GCCGUCCGGU.G..G.C.A..G.c...c.ggacc.............gcauuccuuucgguu...........ug...acgguucgu.............c.............................C.UGCUCACAC...........G.UU.UCCG.GAGG.AAC..CAACCGGAGA.......AUUGAA..CUAUG
NC_007925.1/2636920-2637045                 ..CACAC.G..G.A.A..G..C.AU..............G....G..C................................UUAACC...............GCCGUCCGGU.G..G.C.A..g.c...c..g.gg....................ccgcga...........ggca...ggauc..gu.............cc..ugcucgca.........cgcucguu.UGCUCACAC.............G.CU.UCCG.GAGG.AAC..CAACCGGAGAAUAUC..ACGAUG..GCACU
NC_007778.1/3223370-3223252                 ..CACAC.G..G.A.A..G..C.AU..............G....G..C...............................CUAAAC................GCCGUCCGGU.G..G.C.A..c.c...g..g.gc..............cggaa...ggca...........ggau...cg...u..c..............c...ugucccc.........acgcccu.uUGCUCACAC.............G.CU.UCCG.GAGG.AAC..CAACCGGAGA.......AUAAAC..CUAUG
NC_008435.1/2819215-2819334                 ..CACAC.G..G.A.A..G..C.AU..............G....G..C................................UUAACC...............GCCGUCCGGU.G..G.C.A..u.c...c..g.gg...............c...ugcgccg...........cagg...cuuaucu...............g....cg..gca.........acgcucgucUGCCCACAC.............G.CU.UCCG.GAGG.AAC..CAACCGGAGA.......AUAAAC..CUAUG
NZ_AAMY01000028.1/27239-27134               ..CACAC.G..G.A.A..A..C.AU..............G....G..C...............................CUGAAAA...............GCCGUCCGGU.G..G.C.u..g.c...c..g.ga.....................ccgua...........uucc...uuuugguuu.............g.....a..c.g.........g.uucggucuGCUCACAC.............G.UU.UCCG.GAGG.AAC..CAACCGGAGA....................
NC_007406.1/2039126-2039011                 ..CACAC.G..G.A.A..A....CAU.............G....G..C...............................CUGAAAA...............GCCGUCCGGU.G..G.C.U..G.C...C..G.GA.....................CCGCA.............AU...CCUUUUGGU.............U....UG.AC.G.........G.UUCGCC.UGCUCACACG..............UU.UCCG.GAGG.AAC..CAACCGGAGA.......AUCGAA..CCAUG
NC_005296.1/3303394-3303278                 ..CACAC.G..G.A.A..A..C.AU..............G....G..C........................U........CACAA..G............GCCGUCCGGU.G..G.C.A..C.C...G.ggccg.............cgaacggauucgu...........cccu...cgucuggca.......................................CGGUUGCCCACAC.............G.UU.UCCG.GAGG.AAC..CAACCGGAGAAGAUACAAU...........
NC_008347.1/1512979-1513081                 ..CGCAC.A..C.G.G..G....GCUACGUCCG......G....u..c..........a...uu........g..u..g..acc....aga..........cgC.UCCGGU.G..U.C.A..G.C...U............................................GCC...CAGGCA..........................................GG..UGACUCCGC...............CC.CGUG.GAGG.C....CAACCGGAAA.......AGGAAA..ACACG
JCVI_SCAF_1101668561662/676-571             ..CACAC.A..C.G.G..G....cgaccggcaa......c....g..........................uugucaau.ccaacgcugu............cgauccggu.g..u.c.c..a.g...g..................................................auau............................................ccu.ggauaacagcg.............CU.CGUG.GAGG.UU...CAACCGGAGAAGAG...AGG.....CUA..
hgutS7_s7_176888/1726-1812                  ..CACAC.A..C.U.A..U....Ggauucaugguucgag.......................ug........c..c..u..aau..aggugagcu...........auguu.....................................................................agaa.......................................................................AU.AGUG.GAGG.AA...AAAACAAAAAGG.....AGGAAA..UUACA
NC_007912.1/3292818-3292719                 ..CACAC.A..U.A.U..A.Uc.ggcaca..........c....u..u..........guc.u.........g..g..g...ug..cccuagcuguua...aag..cgggg.u..u.g.........................................................g...cuug.................................................ugg..................gaUA.UAUG.GAGG.CC...UAACCCGUAAAACAGGAAUACUAAU.....
NZ_AAXR01000007.1/135393-135290             ..CACAC.A..C.G.U..G.UC.GACAC...........G....A..U.........GACC.UG........G..G.....UGC...CCCGGAUUCUCGA.AUUUGCGGGU.U..G.G.............................................................UCA..................................................UUGG.................GACG.CGUG.GAGG.CC...CAACCCGACUUAUCA..AGGAACUAUCA..
JCVI_SCAF_1101668324720/326-435             ..CACAC.A..C.G.A..A.c..UG..............G....C..G........UCGAA.A.........U..U..G.UCGUAAUAGAUAACGG.....CGC.UCCGGU.G..U.U.U..U.U...U..G.A.........................................U...UGU...........................................UCGAG.AAACGGGC...............gUU.CGUG.GAGG.UU...UAACCGGAGAAGAAU..AUGAGU.......
NC_009485.1/4732442-4732337                 ..CACAC.G..G.A.A..A..C.UUG.............G.................CUCUccu...........................AGAGGG......CGUCCGGU.G..G.C.A..A.G...C..C.GG.....................GC.....................CUUAAC...........................G.........GCCUGAUUUUGCUCACGC.............G.UU.UCCG.GAGG.ACU..CAACCGGAGAAUAUCCAAU...........
NC_009445.1/4337128-4337023                 ..CACAC.G..G.A.A..A..C.UUG.............G.................CUCUccu...........................AGAGGG......CGUCCGGUGG..C.A.A..G.C...C..G.GG.....................CC......................GUAAC...........................G.........G.CCCGUUUUUGCUCACGC............G.UU.UCCG.GAGG.AAU..CAACCGGAGAAUAUCCAAU...........
NC_004547.2/1154285-1154392                 ..CACAC.A..C.A.U..G.UC.Ggcacguucg......c....c..g.........gggu.gc........u..c..c..uga..gguguuucac.....cggauggggu.c..g.g.c..g.u...a..a.u......................................gg...............................................................................GACA.UGUG.GAGG.CA...UAACCCCAUACUUAAUUAAUAGA..GGU..
soil_XZS49831_b1/371-455                    ..CACAC.G..C.U.C..G..C.GAAU............uccgcgcug.........................................................CGCGGU.G..C.Ccggccucgccgggugcagcagc............................................................................................GGUCCUGAA............G.CG.AGCG.GAGG.AA...CAACCGGA......................
wf1_AGZO15777_b2/800-915                    ..CGCAC.G..C.G.G..G.A..GCG.............U....G..G........cgaau.gu.......ug..c..u.cuaugcagcuauucgu.....CCA.UCCGGU.G..U.U.U..C.A...U..G.C.............................................AUUCG.........................................GCAUG.AAAUUCCCC..............UUC.CGCG.GAGG.UAU..UAACCCGAAA.......ACGGUA..GGGAU
JCVI_SCAF_1096627008403/972-1059            ..CGCAC.G..C.G.Gagcaugucgccucgcuacgguggcccuucggggucgcgauggcguc..................................................................................................................................................................................................C.CGCG.GUGG.CA...CAACCGUGCAAAGG...AGAACCAU.....
NZ_ABCQ01000001.1/141995-141855             ..CACAC.A..C.A.C..A.UC.GUCA....................C.................................AUUU................G..UCGGGGU.G..C.U.U..U.U...A..U.UU.............uguuuguuaaucg...........cuug...cuuuugcuc.............gc..uuuuaguu.........agAAAUAA.AGGUCGAAAAAAUGG.......GAUG.UGUG.GAGG.CC...UAACCCCAUACAAAUUUAAGGAAUUUAAA.
JCVI_SCAF_1101668603601/616-500             ..CGCAC.A..C.A.U..U.CC.GAUAC...........G....Gcu.......................................................CC.CUGGGU.G..U.C.G..Ccguuugcucgugucuccggacgcagguaagcc..........................................................................G.CGAUGGGCGGGUCG........GGAA.UGUG.GAGG.CC...CAACCCGUACA......AGGAGACACUA..
sludgeOz_Contig10750/673-575                ..CGCAC.A..U.C.C..G.CCuguucaagggugucugccgcgaagucgaucagggcaggcuguagcug........................................................................................................................................................................................GGCG.GAUG.GUGG.UC...CAACCCUGAUAGAGA..AAGCCU..GGAAC
JCVI_SCAF_1101668569374/300-405             CACACAC.A..C.A.C..C....GACA............G.........................................AUAAG.................C.UUGGGU.C..C.C.U..U.C...G.GGGUGGCUUAUAUUUUGGUCUUAG...........................AUU......................................GA....GAUAGGG....................UG.UGUG.GAGG.CG...UAACCCUAACG......AGGAGU..UUAAG
NZ_AAMW01000001.1/596941-597040             ..CACAU.G..G.A.A..G.GC.CACACAUACC......G....G.UG........CUUGC.CG.................AG......CGGGAUC.....UCC.GCCAGU..............................................................UCA...AGUUUCCAC................................................................GGCCU.UUCA.GAGG.AA...CAACCGGAAAGGAAAUA........CCUAU
JCVI_SCAF_1096628217359/1639-1748           ..CACAC.G..C.G.G..G....AAG.............C....G..G........UGCCC..................CGACAAU.....GGGCG.....CCGAUCCGGU.G..Uauccgcugugucgucggcacagagaacgca.......................................................................................AU....................CC.CGCG.GAGG.CA...GAACCGGAGA.......AGCAAA..CCAUG
NZ_AAMQ01000001.1/260028-259897             ..CGCAC.G..C.G.G..A....GCUU............C....G..G........CUUUU.CA.................UGG.....UGAAAAG.....UCGCUCCGGU.G..U.C.G..C.a..ag.ucgug.............ccugaaaaccgcuu...........ccg...guucugggc.............aug..aggc....................G.CGGCUCCGC..............UC.CGUG.GAGG.C....CAACCGGAAA.......AGGACC..CGAAA
NC_007760.1/320268-320143                   ..CACAC.A..C.C.C..C....UCC.............G.................CAUC.GG........C..G...........CG..............C.UCCGGU.G..c.u.c..c.g...u....cg.............agacg...gcccg...........cacg...gcguccgg...................cg..g.g.........cguacggcgcgccgcUCCAGGC...........GG.GGUG.GCGG.AA...CAACCGGAGAAGACC..AUGGAAACGCA..
NC_008095.1/6653313-6653178                 ..CACAC.A..C.G.U..C.CG.UGCC............G......................................G.......U................C.GCCGGU.G..C.U.U..C.C...g..u......................gggugaggg...c.cucuc.......cucg..........gagagag.....cuccuccgcggucguuucggccGGAAGGUUUGCU.............CGGG.CGUG.GCGG.AA...CAACCGGAGAGACGACAUGGAAA..CGCA.
JCVI_SCAF_1101668067996/418-571             ..CGCAC.A..C.U.U..A.UC.GUCAC..................................................G..UCUGAU..................CUGGGU.G..C.C.G..C.A...Cggcucuuuugcguuuucacugaaaacgugcgcguugggugcauaaccuaaccuuggaggauu....................................GUG.CGGUUGAUC.GAUGG.......GAUA.AGUG.GAGG.CC...UAACCCGCUACAA....AGGAAA..CUUAU
JCVI_SCAF_1101668595823/590-730             ..CACAC.G..C.G.G..G..C.AAU.............G....C..G........GCCUU.CG........G..G..G..AGACAUCCCGACAGU.....CGC.UCCGGU.G..U.C.U..Gaaaucucagguuuuccgccaaguuauggcguuuuucugagac................................................................C.AGAUGACAG.............G.CC.CGCG.GUGG.AC...CAACCGGAGAAGAUCUUAUG..........
JCVI_SCAF_1101668623896/62-195              ..CACAC.A..U.G.G..G....UGC.............G....G.................CA...........G.....CAAUC.C.UG...........CCAUCCGGU.G..U.U.G..U.U...Uuuuggcagucgcgcugcgcuaacgcaaccgcuccugcuacagcaga....................................................AAA.CAGCUCUCA...............CC.CAUG.GAGG.UU...UAACCGGUAAA......AGGAGAUUGGC..
JCVI_SCAF_1101668641824/1343-1501           ..CACAC.A..C.G.G..G....GGC.............G....G.................CA...........G...CUUUC...C.UG...........CCAUCCGGU.G..U.C.U..U.Uauguaccugucaugccgcauuuauugcggcaucuuuagccagaccccgcaaccagugcggggugacaauauga..............................AA.AGACUCUCC...............UC.CGUG.GCGG.AU...UAACCGGUAAAAGGAU.UGUAGU.......
JCVI_SCAF_1096627398171/386-528             ..CACAC.A..U.A.A..A.CC.GGCA............caugguucuggguguugggggucugcuuuaagacuucugaucgaau....................CGUGGUUU..C.U.A..U.U...U.........................UUCUUUU...................ACAA......................AAAGUUU..............AAG.UAGAACGGG.............GGUU.UAUG.GAGG.CC...UAACCCAUACAA.....AGGAAA..UUAAA
NC_007204.1/436668-436836                   CACACAC.A..Uca.u..g.gc.aaaa.....................................................aauug....................cugggu.g..u.u.u..g.g..cg.acuug.............auuaauuugcccaaaguuacuaaaagauuaaugcgcuauugauaagcauuaauaau.ggcagaug.........cgugucgc.uagauaggcaguuuuu......guga.uGUG.GAGG.CA...UAACCCAACCAAC....AGGACA..UUUAA
NC_007969.1/474290-474449                   CACACAC.A..Uca.u..g.gc.aaag......................................................aauug.................cugggugu.u..u.g.g..c.g...a..c.u..............ugauuaauuugcuucacggcuagguacu...uuauugaua.....uaccuaacuca.uagcagau.........gcgugucgcuagauaggcaguuuuu......guga.uGUG.GAGG.CA...UAACCCAACCAAC....AGGACA..UUUAA
NC_009524.1/668877-669051                   ..CACAC.A..C.A.U..U.GC.................G.......C..............UA.................AAAAA...UG..........G.C..UGGGU.G..U.U.U..G.U........CGgcuugacuaauuugcuuuguuguuuccuauuguagaugauuuauuuaucacgguagggcgggauugagc.agaugcgu.........guCG..AC.AAAUCGGUGAUUUUU.......GCAG.UGUG.GAGG.CA...UAACCCAAUAACUA...AGGAAU..UUUAC
#=GC SS_cons                                ..(((.(.(..(.(.(..(.((.................<....<..<.........<<<<.<<........<..<..<.......>>>>>>>>>......>>>........<..<.<.<..<.<...<..<.<<...................<<<<<<<....<<.<<<<<.....................>>>>>.>>....>>>>>>>...........>>>>>>.>>>>..................)))).)))).))).....................................
#=GC SS_cons_1                              ..........................................................................................................<<<<<.<..<.<.<..<.<...<..<.<<.....................<<<<<.............................................>>..>.>.........>.>>>>>>.>>>>........................................>>>>>.......................
#=GC cons                                   --CRCAC-R--Y-R-n--n----nnnn------------n----n------------------------------------nnnnn-----------------n-nnnGGU-n--n-n-n--n---------------------------------------------------------nnnn---------------------------------------------n-nnnnnnnnn---------------nn-YRYG-GAGG-nn---nAACCnRARRnnnnn--Annnnn--nnnnn
#=GC conss                                  002211301002030100100001123000000000000400004000000000000000000000000000000000000434440000000000000000040311222010020303004000000000000000000000000000000000000000000000000000000000423300000000000000000000000000000000000000000000040332222234000000000000000110321302321012000111221333333444003333330033344
#=GC cov_SS_cons                            ..2??.2.2..2.2.2..2.2?.................?....?..?.........????.??........?..?..?.......?????????......???........2..2.2.?..?.?...?..?.??...................???????....??.?????.....................?????.??....???????...........??????.?222..................?222.2222.??2.....................................
#=GC cov_SS_cons_1                          ..........................................................................................................??222.2..2.2.?..?.?...?..?.??.....................?????.............................................??..?.?.........?.??????.?222........................................222??.......................
#=GF NUM_COV 17
//
