# Supplementary material for: Identification of candidate structured RNAs in the marine organism 'Candidatus Pelagibacter ubique'
Source: BMC Genomics. 2009 Jun 16;10:268. doi: 10.1186/1471-2164-10-268 (PMC2704228; doi:10.1186/1471-2164-10-268)
Supplement: Additional file 5 — rpsL alignment. Text file containing Stockholm alignment of the rpsL motif, may be viewed in any text editor including XEmacs with the RALEE extension, or MS-wordpad. [file 1471-2164-10-268-S5.txt]

# STOCKHOLM 1.0
JCVI_SCAF_1096628254153/1081-996    UUGG.CG.AUA..U.UUUUGGUU.GGAAUGUAGUGAUAUU.......ACACUAAACGCUGC.CAC.A.AAU.AA.....C..CUGUCAG..UU.....AUUU..CA...UC.AAAAA.UAUAAU......
JCVI_SCAF_1096628140782/586-669     UUGG.CG.AUAA.U.UUUUGGUU.GGAAUGUAGUG.CAUUA......GCACUAAACGCUGC.CAC.A.AAU.AA.....C..AUGUCAG..UU.....AUUU..CA...UC.AAAAA.UAA.........
JCVI_SCAF_1096627187920/529-443     UUGG.CG.AUAA.U.UUUUGGUU.GGAAUGUAGUG.CAUUA......GCACUAAACGCUGC.CAC.A.AAU.AA.....C..AUGUCAG..UU.....AUUU..CA...UC.AAAAA.UAAA..CU....
JCVI_SCAF_1096628140782/586-673     UUGG.CG.AUAA.U.UUUUGGUU.GGAAUGUAGUG.CAUUA......GCACUAAACGCUGC.CAC.A.AAU.AA.....C..AUGUCAG..UU.....AUUU..CA...UC.AAAAA.UAAAA.UU....
JCVI_SCAF_1101667421830/448-361     UUGG.CG.AUAA.U.UUUUGGUU.GGAAUGUAGUG.UAUUUC.....ACACUAAACGCUGC.CAC.A.AAU.AA.....C..CUGUCAG..UU.....AUUU..CA...UC.AAAAA.UAAA..UU....
JCVI_SCAF_1096627895676/201-115     UUGG.CG.AUAA.U.UUUUGGUU.GGAAUGUAGUG.UAUUUC.....ACACUAAACGCUGC.CAC.A.AAU.AA.....C..CUGUCAG..UU.....AUUU..CA...UC.AAAAA.UAAAA.......
JCVI_SCAF_1101668471114/167-79      UUGG.CG.AUAA.U.UUUUGGUU.GGAAUGUAGUG.UAUUUC.....ACACUAAACGCUGC.CAC.A.AAU.AA.....C..CUGUCAG..UU.....AUUU..CA...UC.AAAAA.UAAAAAU.....
JCVI_SCAF_1096628254153/1081-995    UUGG.CG.AUA..U.UUUUGGUU.GGAAUGUAGUGAUAUU.......ACACUAAACGCUGC.CAC.A.AAU.AA.....C..CUGUCAG..UU.....AUUU..CA...UC.AAAAA.UAUAA.UU....
JCVI_SCAF_1096628179261/833-745     UUGU.CG.AUAA.U.UUUUGGUU.GGAAUGUAGUG.CAUU...AA..GCACUAAACGCUGC.CAC.G.AAU.AA.....C..CUGUCAG..UU.....AUUU..CA...UC.AAAAA.UAAAAAU.....
JCVI_SCAF_1096627311908/586-674     UUGU.CG.AUAA.U.UUUUGGUU.GGAAUGUAGCG.CAUUA......GCGCUAAACGCUGC.CAU.A.AAU.AA.....C..CUGUCAG..UU.....AUUU..UCA..UC.AAAAA.UAAAAAU.....
JCVI_SCAF_1096628104234/613-525     UUGU.CG.AUAA.U.UUUUGGUU.GGAAUGUAGUG.CAUUA......GCACUAAACGCUGC.CUU.A.AAU.AA.....C..CUGUCAG..UU.....AUUU..UCA..UC.AAAAA.UAAAAAU.....
JCVI_SCAF_1096628267796/266-354     UUGU.CG.AUAA.U.UUUUGGUU.GGAAUGUAGUG.CUUAA......GCACUAAACGCUGC.CAU.G.AAU.AA.....C..CUGUCAG..UU.....AUUU..UCA..UC.AAAAA.UAAAAAA.....
JCVI_SCAF_1101667119939/812-901     UUGU.CG.AUAA.U.UUUUGGUU.GGAAUGUAGUG.UCUUUA.....ACACUAAACGCUGC.CAC.A.AAU.AA.....C..CUGUCAG..UU.....AUUU..UCA..UC.AAAA..UAAAA.UUA...
JCVI_SCAF_1096627176400/1502-1592   UUGG.CG.AUA..U.UUUUGGUU.GGAAUGUAGUA.CUAACUUAG..GUACUAAACGCUGC.CAC.A.AAU.AA.....C..CUGUCAG..UU.....AUUU..CA...UC.AAAAA.UAAA..UUU...
JCVI_SCAF_1096627176328/1531-1441   UUGG.CG.AUG..U.UUUUGGUU.GGAAUGUAGUA.CUAACUUAG..GUACUAAACGCUGC.CAC.A.AAU.AA.....C..CUGUCAG..UU.....AUUU..CA...UC.AAAAA.UAAA..UUU...
JCVI_SCAF_1101668265303/1526-1616   UUGG.CG.AUG..U.UUUUGGUU.GGAAUGUAGUG.CUAACUUAG..GUACUAAACGCUGC.CAC.A.AAU.AA.....C..CUGUCAG..UU.....AUUU..CA...UC.AAAAA.UAAA..UUU...
JCVI_SCAF_1096627179113/451-541     UUGG.CG.AUG..U.UUUUGGUU.GAAAUGUAGUA.CUAACUUAG..GUACUAAACGCUGC.CAC.A.AAU.AA.....C..CUGUCAG..UU.....AUUU..UA...UC.AAAAA.UAAA..UUU...
JCVI_SCAF_1101668265303/1526-1615   UUGG.CG.AUG..U.UUUUGGUU.GGAAUGUAGUG.CUAACUUA.G.GUACUAAACGCUGC.CAC.A.AAU.AA.....C..CUGUCAG..UU.....AUUU..CA...UC.AAAAA.UAAA..UU....
JCVI_SCAF_1096627176328/1531-1442   UUGG.CG.AUG..U.UUUUGGUU.GGAAUGUAGUA.CUAACUUA.G.GUACUAAACGCUGC.CAC.A.AAU.AA.....C..CUGUCAG..UU.....AUUU..CA...UC.AAAAA.UAAA..UU....
JCVI_SCAF_1096627176400/1502-1591   UUGG.CG.AUA..U.UUUUGGUU.GGAAUGUAGUA.CUAACUUA.G.GUACUAAACGCUGC.CAC.A.AAU.AA.....C..CUGUCAG..UU.....AUUU..CA...UC.AAAAA.UAAA..UU....
JCVI_SCAF_1096627179113/451-540     UUGG.CG.AUG..U.UUUUGGUU.GAAAUGUAGUA.CUAACUUA.G.GUACUAAACGCUGC.CAC.A.AAU.AA.....C..CUGUCAG..UU.....AUUU..UA...UC.AAAAA.UAAA..UU....
JCVI_SCAF_1101668656043/844-755     UUGG.CG.GUG..U.UUUUGGUU.GGAAUGUAGUA.CUAACUUAG..GUACUAAACGCUGC.CAC.A.AAU.AA.....C..CUGUCAG..UU.....AUUU..CA...UC.AAAAA.UAUAUA......
JCVI_SCAF_1096627972312/1222-1312   UUGG.CG.AUG..U.UUUUGGUU.GGAAUGUAGUA.CUAGUUUAG..GUACUAAACGCUGC.CAC.A.AAU.AA.....C..CUGUCAG..UU.....AUUU..CAU..UC.AAAAA.UCAA..UU....
JCVI_SCAF_1096626930324/2461-2371   UUGG.CG.AUA..U.UUUUGGUU.GGAAUGUAGUA.CAUACUUAA..GUACUAAACGCUGC.CAC.A.AAU.AA.....C..CUGUCAG..UU.....AUUU..CA...UC.AAAAA.UAAAAAA.....
JCVI_SCAF_1096627000262/920-1010    UUGG.CG.AUG..U.UUUUGGUU.GGAAUGUAGUA.CAUACUUAA..GUACUAAACGCUGC.CAC.A.AAU.AA.....C..CUGUCAG..UU.....AUUU..CA...UC.AAAAA.UAAAAAU.....
JCVI_SCAF_1096626930324/2461-2372   UUGG.CG.AUA..U.UUUUGGUU.GGAAUGUAGUA.CAUACUUAA..GUACUAAACGCUGC.CAC.A.AAU.AA.....C..CUGUCAG..UU.....AUUU..CA...UC.AAAAA.UAAAAA......
JCVI_SCAF_1096627000262/920-1009    UUGG.CG.AUG..U.UUUUGGUU.GGAAUGUAGUA.CAUACUUAA..GUACUAAACGCUGC.CAC.A.AAU.AA.....C..CUGUCAG..UU.....AUUU..CA...UC.AAAAA.UAAAAA......
JCVI_SCAF_1101668656043/844-754     UUGG.CG.GUG..U.UUUUGGUU.GGAAUGUAGUA.CUAACUUAG..GUACUAAACGCUGC.CAC.A.AAU.AA.....C..CUGUCAG..UU.....AUUU..CA...UC.AAAAA.UAUA..UAA...
JCVI_SCAF_1096627618197/1908-1818   UUGU.CG.AUG..U.UUUUGGUU.GGAAUGUAGUA.CUAACUGAAU.GUACUAAACGCUGC.CAU.G.AAU.AA.....C..CUGUCAG..UU.....AUUU..CA...UC.AAAAA.UAUA..UU....
JCVI_SCAF_1101668187184/8-95        UUGU.CG.AUG..U.UUUUGGUU.GGAAUGUAGUA.CUAACUGAAU.GUACUAAACGCUGC.CAU.G.AAU.AA.....C..CUGUCAG..UU.....AUUU..CA...UC.AAAAA.UA....C.....
JCVI_SCAF_1101667085039/681-594     UUGU.CG.AUG..U.UUUUGGUU.GGAAUGUAGUA.CUAACUGAAU.GUACUAAACGCUGC.CAU.G.AAU.AA.....C..CUGUCAG..UU.....AUUU..CA...UC.AAAAA.UA....U.....
JCVI_SCAF_1101668707299/212-299     UUGU.CG.AUG..U.UUUUGGUU.GGAAUGUAGUA.CUAACUUAAU.GUACUAAACGCUGC.CAU.G.AAU.AA.....C..CUGUCAG..UU.....AUUU..CA...UC.AAAAA.UA....U.....
JCVI_SCAF_1101667085039/681-590     UUGU.CG.AUG..U.UUUUGGUU.GGAAUGUAGUA.CUAACUGAAU.GUACUAAACGCUGC.CAU.G.AAU.AA.....C..CUGUCAG..UU.....AUUU..CA...UC.AAAAA.UAUUUUA.....
JCVI_SCAF_1101667061471/951-1037    UUGG.CG.AUG..U.UUUUGGUU.GGAAUGUAGUG.CUAACUUAA..GCACUAAACGCUGC.CAU.G.AAU.AA.....C..CUGUCAG..UU.....AUUU..CA...UC.AAAAA.UAA.........
JCVI_SCAF_1096627297882/1438-1351   UUGG.CG.AUG..U.UUUUGGUU.GGAAUGUAGUG.CUAACUUAA..GUACUAAACGCUGC.CAU.G.AAU.AA.....C..CUGUCAG..UU.....AUUU..CAU..UC.AAAAA.UAA.........
JCVI_SCAF_1101668140922/534-443     UUGG.CG.AUG..U.UUUUGGUU.GGAAUGUAGUG.CUAACUUAA..GCGCUAAACGCUGC.CAU.G.AAU.AA.....C..CUGUCAG..UU.....AUUU..CAU..UC.AAAAA.UAAA..UUU...
JCVI_SCAF_1096626900454/233-324     UUGG.CG.AUG..U.UUUUGGUU.GGAAUGUAGUA.CUAAUUUAA..GCACUAAACGCUGC.CAU.G.AAU.AA.....C..CUGUCAG..UU.....AUUU..CAU..UC.AAAAA.UAAA..UUU...
JCVI_SCAF_1101668140922/534-444     UUGG.CG.AUG..U.UUUUGGUU.GGAAUGUAGUG.CUAACUUAA..GCGCUAAACGCUGC.CAU.G.AAU.AA.....C..CUGUCAG..UU.....AUUU..CAU..UC.AAAAA.UAAA..UU....
JCVI_SCAF_1096626900454/233-323     UUGG.CG.AUG..U.UUUUGGUU.GGAAUGUAGUA.CUAAUUUAA..GCACUAAACGCUGC.CAU.G.AAU.AA.....C..CUGUCAG..UU.....AUUU..CAU..UC.AAAAA.UAAA..UU....
JCVI_SCAF_1101668333651/900-812     UUGG.CG.AUG..U.UUUUGGUU.GGAAUGUAGUA.CUAGCUUAAC.GUACUAAACGCUGC.CAC.G.AAU.AA.....C..CUGUCAG..UU.....AUUU..CAU..UC.AAAAA.UUA.........
JCVI_SCAF_1101667281599/288-201     UUGG.CG.AUG..U.UUUUGGUU.GGAAUGUAGUG.CUAACUUAG..GUGCUAAACGCUGC.CAC.A.AAU.AA.....C..CUGUCAG..UU.....AUUU..CAU..UC.AAAAA.UA....U.....
JCVI_SCAF_1096627074346/85-173      UUGG.CG.GUG..U.UUUUGGUU.GGAAUGUAGUA.CUAAUUAAG..GUGCUAAACGCUGC.CAC.A.AAU.AA.....C..CUGUCAG..UU.....AUUU..CAU..UC.AAAAA.UA....U..A..
JCVI_SCAF_1101668707299/212-303     UUGU.CG.AUG..U.UUUUGGUU.GGAAUGUAGUA.CUAACUUAAU.GUACUAAACGCUGC.CAU.G.AAU.AA.....C..CUGUCAG..UU.....AUUU..CA...UC.AAAAA.UAUAA.UU....
JCVI_SCAF_1101668366091/534-621     UUGG.CG.AUG..U.UUUUGGUU.GGAAUGUAGUA.CUAAUUGAAU.GUACUAAACGCUGC.CAU.A.AUU.GA.....U..CUGUCAG..UU.....AUUU..CA...UC.AAAAA.UA....U.....
JCVI_SCAF_1096626990627/2780-2693   UUGG.CG.AUG..U.UUUUGGUU.GGAAUGUAGUG.CUAAUUGAAU.GUACUAAACGCUGC.CAU.A.AUU.GA.....U..CUGUCAG..UU.....AUUU..CA...UC.AAAAA.UA....U.....
JCVI_SCAF_1101667439472/194-281     UUGG.CG.AUA..U.UUUUGGUU.GGAAUGUAGUA.CUAGUUGAAU.GUACUAAACGCUGC.CAU.A.AUU.GA.....U..CUGUCAG..UU.....AUUU..CA...UC.AAAAA.UA....U.....
JCVI_SCAF_1101667080807/342-429     UUGG.CG.AUA..U.UUUUGGUU.GGAAUGUAGUG.CUAAUUGAAC.GUACUAAACGCUGC.CAU.A.AUU.GA.....U..CUGUCAG..UU.....AUUU..CA...UC.AAAAA.UA....U.....
JCVI_SCAF_1096627590051/1435-1522   UUGG.CG.AUG..U.UUUUGGUU.GGAAUGUAGUA.CUAAUU.AGAUGUACUAAACGCUGC.CAU.A.AUU.GA.....U..CUGUCAG..UU.....AUUU..CA...UC.AAAAA.UA....U.....
JCVI_SCAF_1096626993443/902-815     UUGG.CG.AUG..U.UUUUGGUU.GGAAUGUAGUA.CUAAUU.AGAUGUACUAAACGCUGC.CAU.A.AUU.GA.....C..CUGUCAG..UU.....AUUU..CA...UC.AAAAA.UA....U.....
JCVI_SCAF_1096628033173/1310-1223   UUGG.CG.AUG..U.UUUUGGUU.GGAAUGUAGUA.CUAAUU.AGAAGUACUAAACGCUGC.CAU.A.AUU.GA.....U..CUGUCAG..UU.....AUUU..CA...UC.AAAAA.UA....U.....
JCVI_SCAF_1096626935059/1643-1729   UUGU.CG.UUG..U.UUUUGGUU.GGAA.GUAGUA.CUUAUUGGAU.GUGCUAAACGCUGC.CAU.A.AUU.GA.....U..CUGUCAG..UU.....AUUU..CA...UC.AAAAA.UA....U.....
JCVI_SCAF_1096627729700/87-173      UUGU.CG.UUG..U.UUUUGGUU.GGAA.GUAGUA.CUUAUUGUAU.GUGCUAAACGCUGC.CAU.A.AUU.GA.....U..CUGUCAG..UU.....AUUU..CA...UC.AAAAA.UA....U.....
JCVI_SCAF_1096627863341/64-150      UUGU.CG.UUG..U.UUUUGGUU.GGAA.GUAGUA.CUUAUUGUAU.GUACUAAACGCUGC.CAU.A.AUU.GA.....U..CUGUCAG..UU.....AUUU..CA...UC.AAAAA.UAA.........
JCVI_SCAF_1101668545813/778-692     UUGU.CG.AUA..U.UUUUGGUU.GGAA.GUAGUA.CUUAUUGCUU.GUGCUAAACGCUGC.CAU.A.AUU.GA.....U..CUGUCAG..UU.....AUUU..CA...UC.AAAAA.UA....U.....
JCVI_SCAF_1096627620767/1395-1481   UUGU.CG.AUA..U.UUUUGGUU.GGAA.GUAGUA.CUUAUUGCAU.GUGCUAAACGCUGC.CAU.A.AUU.GA.....U..CUGUCAG..UU.....AUUU..CA...UC.AAAAA.UA....U.....
JCVI_SCAF_1101668178937/786-875     UUGG.CG.AUA..U.UUUUGGUU.GGAAUGUAGUA.CUAAUUAG...GUACUAAACGCUGC.CAU.G.AAU.AA.....C..CUGUCAG..UU.....AUUU..CAU..UC.AAAAA.UAAA..UA....
JCVI_SCAF_1101668697864/1045-1136   UUGG.CG.GUG..U.UUUUGGUU.GGAACGUAGUA.CUAGCUUAAC.GUACUAAACGCUGC.CAU.G.UAU.AA.....C..CUGUCAG..UU.....AUUU..CAC..UC.AAAAA.UCAAUU......
JCVI_SCAF_1101668692759/1409-1500   UUGG.CG.GUG..U.UUUUGGUU.GGAAUGUAGUA.CUAGCUUAAC.GUACUAAACGCUGC.CAU.G.AAU.AA.....C..CUGUCAG..UU.....AUUU..CAU..UC.AAAAA.UCAAUA......
JCVI_SCAF_1101668519695/1032-1123   UUGG.CG.GUG..U.UUUUGGUU.GGAAUGUAGUA.UCAAGUUAAC.AUACUAAACGCUGC.CAU.G.AAU.AA.....C..CUGUCAG..UU.....AUUU..CAU..UC.AAAAA.UCAAUA......
JCVI_SCAF_1096626306051/773-683     UUGG.CG.AUA..U.UUUUGGUU.GGAAUGUAGUG.CCAAUUGGA..GCACUAAACGCUGC.CAU.G.AAU.AA.....C..CUGUCAG..UU.....AUUU..CAU..UC.AAAAA.UCAAUA......
JCVI_SCAF_1101668342597/681-770     UUGG.CG.AUG..U.UUUUGGUU.GGAAUGUAGUG.UUAACUUUAG.ACACUAAACGCUGC.CAU.G.AAU.AA.....C..CUGUCAG..UU.....AUUU..CAU..UC.AAAAA.UA....UA....
JCVI_SCAF_1101668125939/687-775     UUGG.CG.AUG..U.UUUUGGUU.GGAAUGUAGUG.UUAACUUUGG.GCACUAAACGCUGC.CAU.G.AAU.AA.....C..CUGUCAG..UU.....AUUU..CAU..UC.AAAAA.UA....U.....
JCVI_SCAF_1101668342597/681-773     UUGG.CG.AUG..U.UUUUGGUU.GGAAUGUAGUG.UUAACUUUAG.ACACUAAACGCUGC.CAU.G.AAU.AA.....C..CUGUCAG..UU.....AUUU..CAU..UC.AAAAA.UAUAAAC.....
JCVI_SCAF_1101668339948/490-404     UUGG.CG.GUG..U.UUUUGGUU.GGAAUGUAGUA.CAUUUG.AAU.GUACUAAACGCUGC.CAU.A.AUU.GA.....U..CUGUCAG..UU.....AUUU..CA...UC.AAAAA.UA....U.....
JCVI_SCAF_1096627960848/498-407     UUGG.CG.GUG..U.UUUUGGUU.GGAAUGUAGUG.CUAGUUUAAA.GUACUAAACGCUGC.CAC.A.AAU.AA.....C..CUGUCAG..UU.....AUUU..CAU..UC.AAAAA.UAA...UUU...
JCVI_SCAF_1096628038139/1442-1532   UUGG.CG.AUG..U.UUUUGGUU.GGAAUGUAGUA.CUAUUUAG...GUGCUAAACGCUGC.CAU.G.AAU.AA.....C..CUGUCAG..UU.....AUUU..CAC..UC.AAAAA.UAAA..UUU...
JCVI_SCAF_1101668440857/424-513     UUGG.CG.AUG..U.UUUUGGUU.GGAAUGUAGUA.CUA.UUUAG..GUGCUAAACGCUGC.CAU.G.AAU.AA.....C..CUGUCAG..UU.....AUUU..CAC..UC.AAAAA.UAAAUA......
JCVI_SCAF_1096627813171/302-214     UUGG.CG.GUG..U.UUUUGGUU.GGAAUGUAGUG.CUAGUUGAAU.GCACUAAACGCUGC.CAC.A.AAU.AA.....C..CUGUCAG..UU.....AUUU..CAU..UC.AAAAA.UAA.........
JCVI_SCAF_1101668697864/1045-1137   UUGG.CG.GUG..U.UUUUGGUU.GGAACGUAGUA.CUAGCUUAAC.GUACUAAACGCUGC.CAU.G.UAU.AA.....C..CUGUCAG..UU.....AUUU..CAC..UC.AAAAA.UCAA..UUA...
JCVI_SCAF_1101668291911/1577-1487   UUGG.CG.AUA..U.UUUUGGUU.GGAAUGUAGUA.CUAACUUCA..GUACUAAACGCUGC.CAC.G.AAU.AA.....C..CUGUCAG..UU.....AUUU..CAC..UC.AAAAA.UAAA..UA....
JCVI_SCAF_1101667061471/951-1041    UUGG.CG.AUG..U.UUUUGGUU.GGAAUGUAGUG.CUAACUUAA..GCACUAAACGCUGC.CAU.G.AAU.AA.....C..CUGUCAG..UU.....AUUU..CA...UC.AAAAA.UAAAA.UU....
JCVI_SCAF_1096627297882/1438-1347   UUGG.CG.AUG..U.UUUUGGUU.GGAAUGUAGUG.CUAACUUAA..GUACUAAACGCUGC.CAU.G.AAU.AA.....C..CUGUCAG..UU.....AUUU..CAU..UC.AAAAA.UAAAA.UU....
JCVI_SCAF_1101668436380/712-799     UUGG.CG.AUA..U.UUUUGGUU.GGAAUGUAGUA.CUUAUCU....GUACUAAACGCUGC.CAC.A.AAU.AA.....C..CUGUCAG..UU.....AUUU..CAU..UC.AAAAA.UAA...UU....
JCVI_SCAF_1096628180992/324-412     UUGG.CG.AUA..U.UUUUGGUU.GGAAUGUAGUA.CUUU...AA..GUACUAAACGCUGC.CAC.AAAAU.AA.....C..CUGUCAG..UU.....AUUU..CA...UC.AAAAA.UAAA..UUA...
JCVI_SCAF_1096627901599/813-900     UUGG.CG.AUA..U.UUUUGGUU.GGAAUGUAGUG.CUUU...AA..GUACUAAACGCUGC.CAC.AAAAU.AA.....C..CUGUCAG..UU.....AUUU..CA...UC.AAAAA.UAAA..UA....
JCVI_SCAF_1096628052452/685-593     UUGG.CG.AUA..U.UUUUGGUU.GGAAUGUAGUG.CUU.CU.AACAGUACUAAACGCUGC.CAC.AAAAU.AA.....C..CUGUCAG..UU.....AUUU.UCA...UC.AAAAA.UAAA..UUA...
JCVI_SCAF_1096628394704/518-610     UUGG.CG.AUA..U.UUUUGGUU.GGAAUGUAGUG.CUU.CU.AACAGUGCUAAACGCUGC.CAC.AAAAU.AA.....C..CUGUCAG..UU.....AUUU.UCA...UC.AAAAA.UAAA..UUA...
JCVI_SCAF_1096627985164/814-721     UUGG.CG.AUA..U.UUUUGGUU.GGAAUGUAGUG.CUU.CU.AACAGCACUAAACGCUGC.CAC.AAAAU.AA.....C..CUGUCAG..UU.....AUUU.UCAU..CU.AAAAA.UAAA..UUA...
JCVI_SCAF_1101668406049/99-6        UUGG.CG.AUG..U.UUUUGGUU.GGAAUGUAGUG.CUU.CU.AACAGCACUAAACGCUGC.CAC.AAAAU.AA.....C..CUGUCAG..UU.....AUUU.UCAU..CU.AAAAA.UAAA..UUA...
JCVI_SCAF_1096627548976/1326-1233   UUGG.CG.AUG..U.UUUUGGUU.GGAAUGUAGUG.CUU.CU.AACAGUACUAAACGCUGC.CAC.AAAAU.AA.....C..CUGUCAG..UU.....AUUU.UCAU..CU.AAAAA.UAAA..UUA...
JCVI_SCAF_1096627533482/662-755     UUGG.CG.AUG..U.UUUUGGUU.GGAAUGUAGUA.CUU.CU.AACAGUACUAAACGCUGC.CAC.AAAAU.AA.....C..CUGUCAG..UU.....AUUU.UCAU..CU.AAAAA.UAAA..UUA...
JCVI_SCAF_1101667451108/698-605     UUGG.CG.AUA..U.UUUUGGUU.GGAAUGUAGUA.CUU.CU.AACAGUACUAAACGCUGC.CAC.AAAAU.AA.....C..CUGUCAG..UU.....AUUU.UCAU..CU.AAAAA.UAAA..UUA...
JCVI_SCAF_1096627922235/790-697     UUGG.CG.AUG..U.UUUUGGUU.GGAAUGUAGUA.CUU.CU.AACAGUACUAAACGCUGC.CAU.AAAAU.AA.....C..CUGUCAG..UU.....AUUU.UCAU..CU.AAAAA.UAAA..UUA...
JCVI_SCAF_1096628207927/1599-1506   UUGG.CG.AUA..U.UUUUGGUU.GGAAUGUAGUA.CUU.CU.AACGGUACUAAACGCUGC.CAC.AAAAU.AA.....C..CUGUCAG..UU.....AUUU.UCAU..CU.AAAAA.UAAA..UUA...
JCVI_SCAF_1096626937429/1259-1352   UUGG.CG.AUG..U.UUUUGGUU.GGAAUGUAGUA.CUU.CU.AACGGUACUAAACGCUGC.CAU.AAAAU.AA.....C..CUGUCAG..UU.....AUUU.UCAU..CU.AAAAA.UAAA..UUA...
JCVI_SCAF_1096627592404/1173-1266   UUGG.CG.AUA..U.UUUUGGUU.GGAAUGUAGUA.CUU.CU.AGCAGUACUAAACGCUGC.CAC.AAAAU.AA.....C..CUGUCAG..UU.....AUUU.UCAU..CU.AAAAA.UAAA..UUA...
JCVI_SCAF_1101667491300/549-642     UUGG.CG.AUG..U.UUUUGGUU.GGAAUGUAGUG.CUU.CU.AACAGUACUAAACGCUGC.CAU.AAAAU.AA.....C..CUGUCAG..UU.....AUUU.UCAU..CU.AAAAA.UAAA..UUA...
JCVI_SCAF_1096628142117/1252-1159   UUGG.CG.AUA..U.UUUUGGUU.GGAAUGUAGUG.CUU.CU.AACGGUACUAAACGCUGC.CAC.AAAAU.AA.....C..CUGUCAG..UU.....AUUU.UCAU..CU.AAAAA.UAAA..UUA...
JCVI_SCAF_1096627603359/406-499     UUGG.CG.AUG..U.UUUUGGUU.GGAAUGUAGUG.CUU.CU.AACGGUACUAAACGCUGC.CAC.AAAAU.AA.....C..CUGUCAG..UU.....AUUU.UCAU..CU.AAAAA.UAAA..UUA...
JCVI_SCAF_1096626335281/462-555     UUGG.CG.AUG..U.UUUUGGUU.GGAAUGUAGUG.CUU.CU.AAGGGUACUAAACGCUGC.CAC.AAAAU.AA.....C..CUGUCAG..UU.....AUUU.UCAU..CU.AAAAA.UAAA..UUA...
JCVI_SCAF_1096627065759/1143-1236   UUGG.CG.GUG..U.UUUUGGUU.GGAAUGUAGUG.CUU.CU.AACAGUACUAAACGCUGC.CAC.AAAAU.AA.....C..CUGUCAG..UU.....AUUU.UCAU..CU.AAAAA.UAAA..UUA...
JCVI_SCAF_1096627838832/1308-1401   UUGG.CG.AUG..U.UUUUGGUU.GGAAUGUAGUG.CUU.CU.AACAGUGCUAAACGCUGC.CAC.AAAAU.AA.....C..CUGUCAG..UU.....AUUU.UCAU..CU.AAAAA.UAAA..UUA...
JCVI_SCAF_1101667520362/791-698     UUGG.CG.AUG..U.UUUUGGUU.GGAAUGUAGUG.CUU.CU.AACAGUGCUAAACGCUGC.CAC.AAAAU.AA.....C..CCGUCAG..UU.....AUUU.UCAU..CU.AAAAA.UAAA..UUA...
JCVI_SCAF_1096628393427/184-277     UUGG.CG.GUG..U.UUUUGGUU.GGAAUGUAGUG.CUU.CU.AACAGUGCUAAACGCUGC.CAC.AAAAU.AA.....C..CUGUCAG..UU.....AUUU.UCAU..CU.AAAAA.UAAA..UUA...
JCVI_SCAF_1096626727864/239-332     UUGG.CG.GUG..U.UUUUGGUU.GGAAUGUAGUG.CUA.CU.AACAGUGCUAAACGCUGC.CAC.AAAAU.AA.....C..CUGUCAG..UU.....AUUU.UCAU..CU.AAAAA.UAAA..UUA...
JCVI_SCAF_1096627526986/1270-1363   UUGG.CG.AUG..U.UUUUGGUU.GGAAUGUAGUA.CUU.CU.AACGGUACUAAACGCUGC.CAC.AAAAU.AA.....C..CUGUCAG..UU.....AUUU.UCAU..CU.AAAAA.UAUA..UUA...
JCVI_SCAF_1096628228201/796-703     UUGG.CG.AUA..U.UUUUGGUU.GGAAUGUAGUG.CUU.CU.AUCAGCGCUAAACGCUGC.CAC.AAAAU.AA.....C..CUGUCAG..UU.....AUUU.UCAU..CU.AAAAA.UAAA..UUA...
JCVI_SCAF_1096626913076/1543-1636   UUGG.CG.AUA..U.UUUUGGUU.GGAAUGUAGUG.CUU.CU.AACAGUGCUAAACGCUGC.CAU.AAAAU.AA.....C..CUGUCAG..UU.....AUUU.UCAU..CU.AAAAA.UAAA..UUA...
JCVI_SCAF_1101668420106/401-494     UUGG.CG.AUG..U.UUUUGGUU.GGAAUGUAGUG.CUUUC..AACAGUGCUAAACGCUGC.CAC.AAAAU.AA.....C..CUGUCAG..UU.....AUUU.UCAU..CU.AAAAA.UAAA..UUA...
JCVI_SCAF_1096627877453/1911-1818   UUGG.CG.AUG..U.UUUUGGUU.GGAAUGUAGUG.CUU.CU.AACAGUACUAAACGCUGC.CAC.AAAAU.AA.....C..CUGUCAG..UU.....AUUU.UCUU..CU.AAAAA.UAAA..UUA...
JCVI_SCAF_1096627861402/1291-1383   UUGG.CG.AUG..U.UUUUGGUU.GGAAUGUAGUG.CUU.CU.AACAGUACUAAACGCUGC.CAC.AAAAU.AA.....C..CUGUCAG..UU.....AUUU.UCAU..CU.AAAAA.UUAA..UU....
JCVI_SCAF_1096627548976/1326-1234   UUGG.CG.AUG..U.UUUUGGUU.GGAAUGUAGUG.CUU.CU.AACAGUACUAAACGCUGC.CAC.AAAAU.AA.....C..CUGUCAG..UU.....AUUU.UCAU..CU.AAAAA.UAAA..UU....
JCVI_SCAF_1096627065759/1143-1235   UUGG.CG.GUG..U.UUUUGGUU.GGAAUGUAGUG.CUU.CU.AACAGUACUAAACGCUGC.CAC.AAAAU.AA.....C..CUGUCAG..UU.....AUUU.UCAU..CU.AAAAA.UAAA..UU....
JCVI_SCAF_1096626958845/800-708     UUGG.CG.AUG..U.UUUUGGUU.GGAAUGUAGUG.CUU.CU.AACAGUACUAAACGCUGC.CAC.AAAAU.AA.....C..CUGUCAG..UU.....AUUU.UCAC..CU.AAAAA.UAAA..UU....
JCVI_SCAF_1096628024819/1527-1619   UUGG.CG.AUG..U.UUUUGGUU.GGAAUGUAGUG.CUU.CU.AACAGUACUAAACGCUGC.CAC.AAAAU.AA.....C..CUGUCAG..UU.....AUUU.UCAU..CU.AAAAA.UAAAA.U.....
JCVI_SCAF_1101668406049/99-7        UUGG.CG.AUG..U.UUUUGGUU.GGAAUGUAGUG.CUU.CU.AACAGCACUAAACGCUGC.CAC.AAAAU.AA.....C..CUGUCAG..UU.....AUUU.UCAU..CU.AAAAA.UAAA..UU....
JCVI_SCAF_1101667491300/549-641     UUGG.CG.AUG..U.UUUUGGUU.GGAAUGUAGUG.CUU.CU.AACAGUACUAAACGCUGC.CAU.AAAAU.AA.....C..CUGUCAG..UU.....AUUU.UCAU..CU.AAAAA.UAAA..UU....
JCVI_SCAF_1096628393427/184-276     UUGG.CG.GUG..U.UUUUGGUU.GGAAUGUAGUG.CUU.CU.AACAGUGCUAAACGCUGC.CAC.AAAAU.AA.....C..CUGUCAG..UU.....AUUU.UCAU..CU.AAAAA.UAAA..UU....
JCVI_SCAF_1096627922235/790-698     UUGG.CG.AUG..U.UUUUGGUU.GGAAUGUAGUA.CUU.CU.AACAGUACUAAACGCUGC.CAU.AAAAU.AA.....C..CUGUCAG..UU.....AUUU.UCAU..CU.AAAAA.UAAA..UU....
JCVI_SCAF_1096627838832/1308-1400   UUGG.CG.AUG..U.UUUUGGUU.GGAAUGUAGUG.CUU.CU.AACAGUGCUAAACGCUGC.CAC.AAAAU.AA.....C..CUGUCAG..UU.....AUUU.UCAU..CU.AAAAA.UAAA..UU....
JCVI_SCAF_1096628099220/591-499     UUGG.CG.AUG..U.UUUUGGUU.GGAAUGUAGUG.CUU.CU.AACAGUGCUAAACGCUGC.CAC.AAAAU.AA.....C..CUGUCAG..UU.....AUUU.UCAU..CU.AAAAA.UAAA..CU....
JCVI_SCAF_1096626727864/239-331     UUGG.CG.GUG..U.UUUUGGUU.GGAAUGUAGUG.CUA.CU.AACAGUGCUAAACGCUGC.CAC.AAAAU.AA.....C..CUGUCAG..UU.....AUUU.UCAU..CU.AAAAA.UAAA..UU....
JCVI_SCAF_1096627533482/662-754     UUGG.CG.AUG..U.UUUUGGUU.GGAAUGUAGUA.CUU.CU.AACAGUACUAAACGCUGC.CAC.AAAAU.AA.....C..CUGUCAG..UU.....AUUU.UCAU..CU.AAAAA.UAAA..UU....
JCVI_SCAF_1096627970849/525-433     UUGG.CG.AUG..U.UUUUGGUU.GGAAUGUAGUA.CUU.CU.AACAGUACUAAACGCUGC.CAC.AAAAU.AA.....C..CUGUCAG..UU.....AUUU.UCAU..CU.AAAAA.UAAA..UA....
JCVI_SCAF_1101668468673/126-218     UUGG.CG.AUG..U.UUUUGGUU.GGAAUGUAGUG.CUU.CU.AACAGUACUAAACGCUGC.CAC.AAAAU.AA.....C..CUGUCAG..UU.....AUUU.UCAU..CU.AAAAA.UAUA..UU....
JCVI_SCAF_1096627603359/406-498     UUGG.CG.AUG..U.UUUUGGUU.GGAAUGUAGUG.CUU.CU.AACGGUACUAAACGCUGC.CAC.AAAAU.AA.....C..CUGUCAG..UU.....AUUU.UCAU..CU.AAAAA.UAAA..UU....
JCVI_SCAF_1101668500353/1018-927    UUGG.CG.AUG..U.UUUUGGUU.GGAAUGUAGUG.CU..CU.AACAGUACUAAACGCUGC.CAC.AAAAU.AA.....C..CUGUCAG..UU.....AUUU.UCAU..CU.AAAAA.UAUA..UU....
JCVI_SCAF_1096627339760/248-341     UUGG.CG.AUG..U.UUUUGGUU.GGAAUGUAGUG.CUU.CU.AACAGUACUAAACGCUGC.CAC.AAAAU.AA.....C..CUGUCAG..UU.....AUUU.UCAU..CU.AAAAA.UAAAA.UU....
JCVI_SCAF_1096626335281/462-554     UUGG.CG.AUG..U.UUUUGGUU.GGAAUGUAGUG.CUU.CU.AAGGGUACUAAACGCUGC.CAC.AAAAU.AA.....C..CUGUCAG..UU.....AUUU.UCAU..CU.AAAAA.UAAA..UU....
JCVI_SCAF_1096627985164/814-722     UUGG.CG.AUA..U.UUUUGGUU.GGAAUGUAGUG.CUU.CU.AACAGCACUAAACGCUGC.CAC.AAAAU.AA.....C..CUGUCAG..UU.....AUUU.UCAU..CU.AAAAA.UAAA..UU....
JCVI_SCAF_1096628003535/881-973     UUGG.CG.AUG..U.UUUUGGUU.GGAAUGUAGUA.CUU.CU.AACAGUACUAAACGCUGC.CAC.AAAAU.AA.....C..CUGUCAG..UU.....AUUU.UCAU..CU.AAAAA.UAAA..CU....
JCVI_SCAF_1096627324135/2237-2329   UUGG.CG.AUG..U.UUUUGGUU.GGAAUGUAGUA.CUU.CU.AACGGUACUAAACGCUGC.CAC.AAAAU.AA.....C..CUGUCAG..UU.....AUUU.UCAU..CU.AAAAA.UAAA..CU....
JCVI_SCAF_1096626937429/1259-1351   UUGG.CG.AUG..U.UUUUGGUU.GGAAUGUAGUA.CUU.CU.AACGGUACUAAACGCUGC.CAU.AAAAU.AA.....C..CUGUCAG..UU.....AUUU.UCAU..CU.AAAAA.UAAA..UU....
JCVI_SCAF_1096628159757/237-329     UUUG.CG.AUG..U.UUUUGGUU.GGAAUGUAGUG.CUU.CU.AACAGUACUAAACGCUGC.CAC.AAAAU.AA.....C..CUGUCAG..UU.....AUUU.UCAU..CU.AAAAA.UAUA..UU....
JCVI_SCAF_1101667520362/791-699     UUGG.CG.AUG..U.UUUUGGUU.GGAAUGUAGUG.CUU.CU.AACAGUGCUAAACGCUGC.CAC.AAAAU.AA.....C..CCGUCAG..UU.....AUUU.UCAU..CU.AAAAA.UAAA..UU....
JCVI_SCAF_1101668404697/512-421     UUGG.CG.AUG..U.UUUUGGUU.GGAAUGUAGUA.CUU.CU.AACAGUACUAAACGCUGC.CAC.AAAAU.AA.....C..CUGUCAG..UU.....AUUU.UCAU..CU.AAAAA.UAA...UU....
JCVI_SCAF_1096628142117/1252-1160   UUGG.CG.AUA..U.UUUUGGUU.GGAAUGUAGUG.CUU.CU.AACGGUACUAAACGCUGC.CAC.AAAAU.AA.....C..CUGUCAG..UU.....AUUU.UCAU..CU.AAAAA.UAAA..UU....
JCVI_SCAF_1096628207927/1599-1507   UUGG.CG.AUA..U.UUUUGGUU.GGAAUGUAGUA.CUU.CU.AACGGUACUAAACGCUGC.CAC.AAAAU.AA.....C..CUGUCAG..UU.....AUUU.UCAU..CU.AAAAA.UAAA..UU....
JCVI_SCAF_1101667085347/451-359     UUGG.CG.AUG..U.UUUUGGUU.GGAAUGUAGUA.CUU.CU.AACGGUACUAAACGCUGC.CAC.AAAAU.AA.....C..CUGUCAG..UU.....AUUU.UCAU..CU.AAAAA.UAAA..UU....
JCVI_SCAF_1096627526986/1270-1362   UUGG.CG.AUG..U.UUUUGGUU.GGAAUGUAGUA.CUU.CU.AACGGUACUAAACGCUGC.CAC.AAAAU.AA.....C..CUGUCAG..UU.....AUUU.UCAU..CU.AAAAA.UAUA..UU....
JCVI_SCAF_1096626913049/253-161     UUGG.CG.AUG..U.UUUUGGUU.GGAAUGUAGUA.CUU.CU.AACGGUACUAAACGCUGC.CAC.UAAAU.AA.....C..CUGUCAG..UU.....AUUU.UCAU..CU.AAAAA.UAAA..UU....
JCVI_SCAF_1096626993164/73-165      UUGG.CG.GUG..U.UUUUGGUU.GGAAUGUAGUA.CUU.CU.AACGGUACUAAACGCUGC.CAC.AAAAU.AA.....C..CUGUCAG..UU.....AUUU.UCAU..CU.AAAAA.UAAA..UU....
JCVI_SCAF_1101667368370/362-270     UUGG.CG.GUG..U.UUUUGGUU.GGAAUGUAGUG.CUU.CU.AACAGUGCUAAACGCUGC.CAC.AAAAU.AA.....C..CCGUCAG..UU.....AUUU.UCAU..CU.AAAAA.UAAA..UU....
JCVI_SCAF_1101667451108/698-606     UUGG.CG.AUA..U.UUUUGGUU.GGAAUGUAGUA.CUU.CU.AACAGUACUAAACGCUGC.CAC.AAAAU.AA.....C..CUGUCAG..UU.....AUUU.UCAU..CU.AAAAA.UAAA..UU....
JCVI_SCAF_1096627592404/1173-1265   UUGG.CG.AUA..U.UUUUGGUU.GGAAUGUAGUA.CUU.CU.AGCAGUACUAAACGCUGC.CAC.AAAAU.AA.....C..CUGUCAG..UU.....AUUU.UCAU..CU.AAAAA.UAAA..UU....
JCVI_SCAF_1101668668633/897-989     UUGG.CG.AUG..U.UUUUGGUU.GGAAUGUAGUG.CUU.CU.AUCAGUACUAAACGCUGC.CAC.AAAAU.AA.....C..CUGUCAG..UU.....AUUU.UCAU..CU.AAAAA.UAA...UUU...
JCVI_SCAF_1101667080706/786-693     UUGG.CG.AUA..U.UUUUGGUU.GGAAUGUAGUG.CUU.CU.AACAGUGCUAAACGCUGC.CAC.AAAAU.AA.....C..CAGUCAG..UU.....AUUU.UCAU..CU.AAAAA.UAAA..UUA...
JCVI_SCAF_1096628159757/237-330     UUUG.CG.AUG..U.UUUUGGUU.GGAAUGUAGUG.CUU.CU.AACAGUACUAAACGCUGC.CAC.AAAAU.AA.....C..CUGUCAG..UU.....AUUU.UCAU..CU.AAAAA.UAUA..UUA...
JCVI_SCAF_1096627877453/1911-1819   UUGG.CG.AUG..U.UUUUGGUU.GGAAUGUAGUG.CUU.CU.AACAGUACUAAACGCUGC.CAC.AAAAU.AA.....C..CUGUCAG..UU.....AUUU.UCUU..CU.AAAAA.UAAA..UU....
JCVI_SCAF_1096627127348/452-360     UUGG.CG.AUG..U.UUUUGGUU.GGAAUGUAGUG.CUU.CU.AACAGUACUAAACGCUGC.CAC.AAAAU.AA.....C..CUGUCAG..UU.....AUUU.UCUU..CU.AAAAA.UAAA..CU....
JCVI_SCAF_1096627155314/636-726     UUGG.CG.AUG..U.UUUUGGUU.GGAAUGUAGUG.CUU.CU.AACAGUACUAAACGCUGC.CAC.AAAAU.AA.....C..CUGUCAG..UU.....AUUU.UCAU..CU.AAAAA.UA....UU....
JCVI_SCAF_1101667490274/63-155      UUGG.CG.AUG..U.UUUUGGUU.GGAAUGUAGUA.CUU.CU.GACGGUACUAAACGCUGC.CAC.AAAAU.AA.....C..CUGUCAG..UU.....AUUU.UCAU..CU.AAAAA.UCAA..UU....
JCVI_SCAF_1096627888783/1223-1315   UUGG.CG.AUG..U.UUUUGGUU.GGAAUGUAGUG.CUU.CU.AACAGUACUAAACGCUGC.CAC.AAAAU.AA.....C..CUGUCAG..UU.....AUUU.UCAU..CU.AAAAA.UUAA..CG....
JCVI_SCAF_1096627234428/647-555     UUGG.CG.AUA..U.UUUUGGUU.GGAAUGUAGUG.CUU.CU.AACGGCACUAAACGCUGC.CAC.AAAAU.AA.....C..CUGUCAG..UU.....AUUU.UCAU..CU.AAAAA.UAAA..UA....
JCVI_SCAF_1096628394704/518-609     UUGG.CG.AUA..U.UUUUGGUU.GGAAUGUAGUG.CUU.CU.AACAGUGCUAAACGCUGC.CAC.AAAAU.AA.....C..CUGUCAG..UU.....AUUU.UCA...UC.AAAAA.UAAA..UU....
JCVI_SCAF_1096628052452/685-594     UUGG.CG.AUA..U.UUUUGGUU.GGAAUGUAGUG.CUU.CU.AACAGUACUAAACGCUGC.CAC.AAAAU.AA.....C..CUGUCAG..UU.....AUUU.UCA...UC.AAAAA.UAAA..UU....
JCVI_SCAF_1101667277908/371-279     UUGG.CG.AUG..U.UUUUGGUU.GGAAUGUAGUA.CUU.CU.AACAGUGCUAAACGCUGC.CAC.AAAAU.AA.....C..CUGUCAG..UU.....AUUU.UCAU..CU.AAAAA.UUAA..UU....
JCVI_SCAF_1101667080706/786-694     UUGG.CG.AUA..U.UUUUGGUU.GGAAUGUAGUG.CUU.CU.AACAGUGCUAAACGCUGC.CAC.AAAAU.AA.....C..CAGUCAG..UU.....AUUU.UCAU..CU.AAAAA.UAAA..UU....
JCVI_SCAF_1096626969047/1418-1510   UUGG.CG.GUG..U.UUUUGGUU.GGAAUGUAGUG.CUUU.U.AACAGUACUAAACGCUGC.CAC.AAAAU.AA.....C..CUGUCAG..UU.....AUUU.UCAU..CU.AAAAA.UAAA..UU....
JCVI_SCAF_1096626913076/1543-1635   UUGG.CG.AUA..U.UUUUGGUU.GGAAUGUAGUG.CUU.CU.AACAGUGCUAAACGCUGC.CAU.AAAAU.AA.....C..CUGUCAG..UU.....AUUU.UCAU..CU.AAAAA.UAAA..UU....
JCVI_SCAF_1096628395784/85-177      UUGG.CG.AUA..U.UUUUGGUU.GGAAUGUAGUG.CUU.CU.AACAGUGCUAAACGCUGC.CAC.AAAAU.AA.....C..CUGCCAG..UU.....AUUU.UCAU..CU.AAAAA.UAAA..UU....
JCVI_SCAF_1096627979119/1306-1399   UUGG.CG.AUG..U.UUUUGGUU.GGAAUGUAGUA.CCUGUU.AAUAGUACUAAACGCUGC.CAC.AAAAU.AA.....C..CUGUCAG..UU.....AUUU.UCA...UC.AAAAA.UAAA..UUU...
JCVI_SCAF_1101667349484/173-81      UUGG.CG.AUG..U.UUUUGGUU.GGAAUGUAGUA.CCUGCU.AAUAGUACUAAACGCUGC.CAC.AAAAU.AA.....C..CUGUCAG..UU.....AUUU.UCA...UC.AAAAA.UAAA..UU....
JCVI_SCAF_1096627994633/709-615     UUGG.CG.AUG..U.UUUUGGUU.GGAAUGUAGUA.CCUACU.AAUAGUACUAAACGCUGC.CAU.AAAAU.AA.....C..CUGUCAG..UU.....AUUU.UCAU..CU.AAAAA.UAAA..UUA...
JCVI_SCAF_1096627850030/1625-1719   UUGG.CG.AUG..U.UUUUGGUU.GGAAUGUAGUA.CCUACU.AAUAGUACUAAACGCUGC.CAC.AAAAU.AA.....C..CUGUCAG..UU.....AUUU.UCAU..CU.AAAAA.UAAA..UUA...
JCVI_SCAF_1096627468876/1569-1475   UUGG.CG.GUG..U.UUUUGGUU.GGAAUGUAGUA.CCUACU.AAUAGUACUAAACGCUGC.CAC.AAAAU.AA.....C..CUGUCAG..UU.....AUUU.UCAU..CU.AAAAA.UAAA..UUA...
JCVI_SCAF_1101667047098/246-152     UUGG.CG.GUG..U.UUUUGGUU.GGAAUGUAGUA.CCUACU.AUUAGUACUAAACGCUGC.CAC.AAAAU.AA.....C..CUGUCAG..UU.....AUUU.UCAU..CU.AAAAA.UAAA..UUA...
JCVI_SCAF_1101668009144/746-652     UUGG.CG.GUG..U.UUUUGGUU.GGAAUGUAGUA.CCUACU.AAUAGUACUAAACGCUGC.CAC.AAAAU.AA.....C..CUGUCAG..UU.....AUUU.UCAU..CU.AAAAA.UAUA..UUA...
JCVI_SCAF_1101668698582/307-401     UUGG.CG.GUG..U.UUUUGGUU.GGAAUGUAGUA.CCUGCU.AAUAGUACUAAACGCUGC.CAC.AAAAU.AA.....C..CUGUCAG..UU.....AUUU.UCAU..CU.AAAAA.UAAA..UUA...
JCVI_SCAF_1101668086373/983-1078    UUGG.CG.GUG..U.UUUUGGUU.GGAAUGUAGUA.CCUACUUAAUAGUACUAAACGCUGC.CAC.AAAAU.AA.....C..CUGUCAG..UU.....AUUU.UCAU..CU.AAAAA.UAAA..UUA...
JCVI_SCAF_1101667001278/734-640     UUGG.CG.GUG..U.UUUUGGUU.GGAAUGUAGUA.CCUACU.AAUAGUGCUAAACGCUGC.CAC.AAAAU.AA.....C..CUGUCAG..UU.....AUUU.UCAU..CU.AAAAA.UAUA..UUA...
JCVI_SCAF_1101668698582/307-400     UUGG.CG.GUG..U.UUUUGGUU.GGAAUGUAGUA.CCUGCU.AAUAGUACUAAACGCUGC.CAC.AAAAU.AA.....C..CUGUCAG..UU.....AUUU.UCAU..CU.AAAAA.UAAA..UU....
JCVI_SCAF_1101668009144/746-653     UUGG.CG.GUG..U.UUUUGGUU.GGAAUGUAGUA.CCUACU.AAUAGUACUAAACGCUGC.CAC.AAAAU.AA.....C..CUGUCAG..UU.....AUUU.UCAU..CU.AAAAA.UAUA..UU....
JCVI_SCAF_1101667001278/734-641     UUGG.CG.GUG..U.UUUUGGUU.GGAAUGUAGUA.CCUACU.AAUAGUGCUAAACGCUGC.CAC.AAAAU.AA.....C..CUGUCAG..UU.....AUUU.UCAU..CU.AAAAA.UAUA..UU....
JCVI_SCAF_1096627468876/1569-1476   UUGG.CG.GUG..U.UUUUGGUU.GGAAUGUAGUA.CCUACU.AAUAGUACUAAACGCUGC.CAC.AAAAU.AA.....C..CUGUCAG..UU.....AUUU.UCAU..CU.AAAAA.UAAA..UU....
JCVI_SCAF_1101667047098/246-153     UUGG.CG.GUG..U.UUUUGGUU.GGAAUGUAGUA.CCUACU.AUUAGUACUAAACGCUGC.CAC.AAAAU.AA.....C..CUGUCAG..UU.....AUUU.UCAU..CU.AAAAA.UAAA..UU....
JCVI_SCAF_1101668086373/983-1077    UUGG.CG.GUG..U.UUUUGGUU.GGAAUGUAGUA.CCUACUUAAUAGUACUAAACGCUGC.CAC.AAAAU.AA.....C..CUGUCAG..UU.....AUUU.UCAU..CU.AAAAA.UAAA..UU....
JCVI_SCAF_1096627994633/709-616     UUGG.CG.AUG..U.UUUUGGUU.GGAAUGUAGUA.CCUACU.AAUAGUACUAAACGCUGC.CAU.AAAAU.AA.....C..CUGUCAG..UU.....AUUU.UCAU..CU.AAAAA.UAAA..UU....
JCVI_SCAF_1096627160819/562-655     UUGG.CG.AUG..U.UUUUGGUU.GGAAUGUAGUA.CCUACU.AAUAGUACUAAACGCUGC.CAU.AAAAU.AA.....C..CUGUCAG..UU.....AUUU.UCAU..CU.AAAAA.UAAA..CU....
JCVI_SCAF_1096627850030/1625-1718   UUGG.CG.AUG..U.UUUUGGUU.GGAAUGUAGUA.CCUACU.AAUAGUACUAAACGCUGC.CAC.AAAAU.AA.....C..CUGUCAG..UU.....AUUU.UCAU..CU.AAAAA.UAAA..UU....
JCVI_SCAF_1101668684728/367-460     UUGG.CG.AUG..U.UUUUGGUU.GGAAUGUAGUA.CCUAUU.AAUAGUACUAAACGCUGC.CAC.AAAAU.AA.....C..CUGUCAG..UU.....AUUU.UCAU..CU.AAAAA.UAAA..UU....
JCVI_SCAF_1096627110570/158-65      UUGG.CG.AUA..U.UUUUGGUU.GGAAUGUAGUA.CCUAUU.AAUAGUACUAAACGCUGC.CAC.AAAAU.AA.....C..CUGUCAG..UU.....AUUU.UCAU..CU.AAAAA.UAAA..UU....
JCVI_SCAF_1096626304509/279-372     UUGG.CG.AUG..U.UUUUGGUU.GGAAUGUAGUA.CCUACU.AAUAGUACUAAACGCUGC.CAC.AAAAU.AA.....C..CUGUCAG..UU.....AUUU.UCAU..CU.AAAAA.UAA...UUU...
JCVI_SCAF_1096627085139/833-740     UUGG.CG.AUA..U.UUUUGGUU.GGAAUGUAGUA.CCUACU.AAUAGUACUAAACGCUGC.CAC.AAAAU.AA.....C..CUGUCAG..UU.....AUUU.UCAU..CU.AAAAA.UAAA..UU....
JCVI_SCAF_1096627085139/833-739     UUGG.CG.AUA..U.UUUUGGUU.GGAAUGUAGUA.CCUACU.AAUAGUACUAAACGCUGC.CAC.AAAAU.AA.....C..CUGUCAG..UU.....AUUU.UCAU..CU.AAAAA.UAAA..UUU...
JCVI_SCAF_1096624984398/739-646     UUGG.CG.AUA..U.UUUUGGUU.GGAAUGUAGUA.CCUAAU.AAUAGUACUAAACGCUGC.CAC.AAAAU.AA.....C..CUGUCAG..UU.....AUUU.UCAU..CU.AAAAA.UAUA..UU....
JCVI_SCAF_1096627468147/1474-1381   UUGG.CG.AUA..U.UUUUGGUU.GGAAUGUAGUA.CCUACU.AAUAGUACUAAACGCUGC.CAC.AAAAU.AA.....C..CUGUCAG..UU.....AUUU.UCUU..CU.AAAAA.UAAA..UU....
JCVI_SCAF_1096627399106/1665-1572   UUGG.CG.AUG..U.UUUUGGUU.GGAAUGUAGUA.CCUACU.AAUAGUACUAAACGCUGC.CAC.AAAAU.AA.....C..CUGUCAG..UU.....AUUU.UCUU..CU.AAAAA.UAAA..UU....
JCVI_SCAF_1101668576567/707-800     UUGG.CG.AUG..U.UUUUGGUU.GGAAUGUAGUA.CCUACU.AAUAGUACUAAACGCUGC.CAC.AAAAU.AA.....C..CUGUCAG..UU.....AUUU.UCUU..CU.AAAAA.UAAA..UA....
JCVI_SCAF_1101667253036/404-498     UUGG.CG.AUG..U.UUUUGGUU.GGAAUGUAGUA.CCUACU.AAUAGUGCUAAACGCUGC.CAC.AAAAU.AA.....C..CUGUCAG..UU.....AUUU.UCUU..CU.AAAAA.UAAA..UUA...
JCVI_SCAF_1101667013033/389-483     UUGG.CG.GUG..U.UUUUGGUU.GGAAUGUAGUA.CCUACU.AAUAGUACUAAACGCUGC.CAC.AAAAU.AA.....C..CUGUCAG..UU.....AUUU.UCUU..CU.AAAAA.UAAA..UUA...
JCVI_SCAF_1096626039403/197-291     UUGG.CG.GUG..U.UUUUGGUU.GGAAUGUAGUA.CCUAUU.AAUAGUACUAAACGCUGC.CAC.AAAAU.AA.....C..CUGUCAG..UU.....AUUU.UCUU..CU.AAAAA.UAAA..UUA...
JCVI_SCAF_1101668501546/340-434     UUGG.CG.AUG..U.UUUUGGUU.GGAAUGUAGUA.CCUGCU.AAUAGUACUAAACGCUGC.CAC.AAAAU.AA.....C..CUGUCAG..UU.....AUUU.UCUU..CU.AAAAA.UAAA..UUA...
JCVI_SCAF_1096627349167/568-662     UUGG.CG.AUG..U.UUUUGGUU.GGAAUGUAGUA.CCUGCU.AAUAGUACUAAACGCUGC.CAC.AAAAU.AA.....C..CUGUCAG..UU.....AUUU.UCUU..CU.AAAAA.UAUA..UUA...
JCVI_SCAF_1096627332274/4164-4071   UUGG.CG.AUG..U.UUUUGGUU.GGAAUGUAGUA.CCUACU.AAUAGUACUAAACGCUGC.CAU.AAAAU.AA.....C..CUGUCAG..UU.....AUUU.UCUU..CU.AAAAA.UAUA..UU....
JCVI_SCAF_1096627161148/752-846     UUGG.CG.AUG..U.UUUUGGUU.GGAAUGUAGUG.CCUACU.AAUAGUACUAAACGCUGC.CAC.AAAAU.AA.....C..CUGUCAG..UU.....AUUU.UCAU..CU.AAAAA.UAUA..UUA...
JCVI_SCAF_1101668006263/812-905     UUGG.CG.GUA..U.UUUUGGUU.GGAAUGUAGUA.UCUACU.AAUAGUACUAAACGCUGC.CAU.AAAAU.AA.....C..CUGUCAG..UU.....AUUU.UCAU..CU.AAAAA.UAUA..UU....
JCVI_SCAF_1101667016808/206-113     UUGG.CG.GUG..U.UUUUGGUU.GGAAUGUAGUA.CUUAGU.AAUAGUGCUAAACGCUGC.CAC.AAAAU.AA.....C..CUGCCAG..UU.....AUUU.UCAU..CU.AAAAA.UAUA..UU....
JCVI_SCAF_1096628293371/637-730     UUGG.CG.AUA..U.UUUUGGUU.GGAAUGUAGUA.CUC.CU.AACGGUACUAAACGCUGC.CAC.AAAAU.AA.....C..CUGUCAG..UU.....AUUU..CAAU.CU.AAAAA.UAAA..UUA...
JCVI_SCAF_1101667487831/759-667     UUGG.CG.AUA..U.UUUUGGUU.GGAAUGUAGUA.CUU.CU.AACAGUGCUAAACGCUGC.CAC.AAAAU.AA.....C..CUGUCAG..UU.....AUUU.UCAU..CU.AAAAA.UAAU..UA....
JCVI_SCAF_1096627866367/93-186      UUGG.CG.AUA..U.UUUUGGUU.GGAAUGUAGUA.CUUGUU.AAUAGUACUAAACGCUGC.CAC.AAAAU.AA.....C..CUGUCAG..UU.....AUUU.UCAC..CU.AAAAA.UAAA..UU....
JCVI_SCAF_1101668317425/1211-1118   UUGG.CG.AUA..U.UUUUGGUU.GGAAUGUAGUA.CUU.CU.AACGGUGCUAAACGCUGC.CAC.AAAAU.AA.....C..CUGUCAG..UU.....AUUU.UCAU..CUCAAAAA.UAAA..CU....
JCVI_SCAF_1101668395127/707-798     UUGG.CG.AUG..U.UUUUGGUU.GGAAUGUAGUG.CU..CU.AAUGGUACUAAACGCUGC.CAC.AAAAU.AA.....C..CCGUCAG..UU.....AUUU.UCAU..CU.AAAAA.UAAA..UU....
JCVI_SCAF_1096628293371/637-729     UUGG.CG.AUA..U.UUUUGGUU.GGAAUGUAGUA.CUC.CU.AACGGUACUAAACGCUGC.CAC.AAAAU.AA.....C..CUGUCAG..UU.....AUUU..CAAU.CU.AAAAA.UAAA..UU....
JCVI_SCAF_1096627809848/668-579     UUGG.CG.AUG..U.UUUUGGUU.GGAAUGUAGUG.CUU.CU.AACAGUACUAAACGCUGC.CAC.AAAAU.AA.....C..CUGUCAG..UU.....AUUU.UCAC..CU.AAAAA.UAA.........
JCVI_SCAF_1101668318867/245-154     UUGG.CG.AUG..U.UUUUGGUU.GGAAUGUAGUG.CUU.CU.AACAGUACUAAACGCUGC.CAC.AAAAU.AA.....C..CUGUCAG..UU.....AUUU.UCAU..CU.AAAA..UCAA..UA....
JCVI_SCAF_1096628392491/1374-1281   UUGG.CG.AUA..U.UUUUGGUU.GGAAUGUAGUA.CCUGAU.AAUAGUACUAAACGCUGC.CAC.AAAAU.AA.....C..CUGUCAG..UU.....AUUU.UCAC..CU.AAAAA.UAAA..CU....
JCVI_SCAF_1101668286452/945-856     UUGG.CG.AUG..U.UUU.GGU..GGAAUGUAGUA.CU..CU.AACAGUACUAAACGCUGC.CAC.AAAAU.AA.....C..CCGUCAG..UU.....AUUU.UCAU..CU.AAAAA.UAAA..UU....
JCVI_SCAF_1101668510217/1169-1261   UUGG.CG.AUG..U.UUUUGGUU.GGAAUGUAGUA.CUA.CU.AAUGGUGCUAAACGCUGC.CAC.AAAAU.AA.....C..CAGUCAG..UU.....AUUU.UCAU..CU.AAAAA.UAAA..UU....
JCVI_SCAF_1101668510217/1169-1262   UUGG.CG.AUG..U.UUUUGGUU.GGAAUGUAGUA.CUA.CU.AAUGGUGCUAAACGCUGC.CAC.AAAAU.AA.....C..CAGUCAG..UU.....AUUU.UCAU..CU.AAAAA.UAAA..UUA...
JCVI_SCAF_1096626958845/800-707     UUGG.CG.AUG..U.UUUUGGUU.GGAAUGUAGUG.CUU.CU.AACAGUACUAAACGCUGC.CAC.AAAAU.AA.....C..CUGUCAG..UU.....AUUU.UCAC..CU.AAAAA.UAAA..UUA...
JCVI_SCAF_1101668376703/781-690     UUGG.CG.AUG..U.UUUUGGUU.GGAAUGUAGUG.CU..CUUG.UGGUACUAAACGCUGC.CAC.AAAAU.AA.....C..CUGUCAG..UU.....AUUU.UCAU..CU.AAAAA.UAAA..UU....
JCVI_SCAF_1096627080382/1277-1368   UUGG.CG.AUG..U.UUUUGGUU.GGAAUGUAGUG.CU..CUUGA.GGUACUAAACGCUGC.CAC.AAAAU.AA.....C..CUGUCAG..UU.....AUUU.UCAU..CUCAAAA..UAAA..UU....
JCVI_SCAF_1101667079856/354-446     UUGG.CG.AUG..U.UUUUGGUU.GGAAUGUAGUG.CU..CUUGA.GGUACUAAACGCUGC.CAC.AAAAU.AA.....C..CUGUCAG..UU.....AUUU.UCAU..CUCAAAAA.UAAA..UU....
JCVI_SCAF_1101667188232/202-294     UUGG.CG.AUG..U.UUUUGGUU.GGAAUGUAGUA.CU..CUUGA.GGUACUAAACGCUGC.CAC.AAAAU.AA.....C..CUGUCAG..UU.....AUUU.UCAU..CUCAAAAA.UAAA..UU....
JCVI_SCAF_1101668404363/495-587     UUGG.CG.AUG..U.UUUUGGUU.GGAAUGUAGUG.CU..CUUGA.GGUACUAAACGCUGC.CAC.AAAAU.AA.....C..CUGUCAG..UU.....AUUU.UCAU..CUCAAAAA.UAAA..CU....
JCVI_SCAF_1096628077924/151-242     UUGG.CG.AUG..U.UUUUGGUU.GGAAUGUAGUG.CU..CUUGA.GGUACUAAACGCUGC.CAC.AAAAU.AA.....C..CUGUCAG..UU.....AUUU.UCAU..CU.AAAAA.UAAA..UU....
JCVI_SCAF_1096628230083/1323-1231   UUGG.CG.AUG..U.UUUUGGUU.GGAAUGUAGUG.CC..CUUGAU.GUACUAAACGCUGC.CAC.AAAAU.AA.....C..CUGUCAG..UU.....AUUU.UCAU..CUCAAAAA.UAAA..UU....
JCVI_SCAF_1101668317425/1211-1117   UUGG.CG.AUA..U.UUUUGGUU.GGAAUGUAGUA.CUU.CU.AACGGUGCUAAACGCUGC.CAC.AAAAU.AA.....C..CUGUCAG..UU.....AUUU.UCAU..CUCAAAAA.UAAA..CUU...
JCVI_SCAF_1096627887136/821-728     UUGG.CG.AUA..U.UUUUGGUU.GGAAUGUAGUA.CCUAUU.AUUAGUACUAAACGCUGC.CAC.AAAAU.AA.....C..CCGUCAG..UU.....AUUU.UCAC..CU.AAAAA.UAAA..CU....
JCVI_SCAF_1101668019545/670-575     UUGG.CG.GUA..U.UUUUGGUU.GGAAUGUAGUA.CUUAGUUAAU.GUACUAAACGCUGC.CAC.AAAAU.AA.....C..CUGUCAG..UU.....AUUU.UCAC..CU.AAAAA.UAUAUAUU....
JCVI_SCAF_1101668001430/1283-1378   UUGG.CG.GUG..U.UUUUGGUU.GGAAUGUAGUA.CUUAGUUAAU.GUACUAAACGCUGC.CAC.AAAAU.AA.....C..CUGCCAG..UU.....AUUU.UCAU..CU.AAAAA.UAUAUAUU....
JCVI_SCAF_1101668442406/845-752     UUGGGCG.AUG..U.UUUUGGUU.GGAAUGUAAUG.CUU.CU.AAUAGCAUUAAACGCUGC.CAC.AAAAU.AA.....C..CUGUCAG..UU.....AUUU.UCAU..CU.AAAAA.UAGA..UU....
JCVI_SCAF_1101668684728/367-461     UUGG.CG.AUG..U.UUUUGGUU.GGAAUGUAGUA.CCUAUUAAUA.GUACUAAACGCUGC.CAC.AAAAU.AA.....C..CUGUCAG..UU.....AUUU.UCAU..CU.AAAAA.UAAA..UUA...
JCVI_SCAF_1096624984398/739-645     UUGG.CG.AUA..U.UUUUGGUU.GGAAUGUAGUACCUAAU..AAUAGUACUAAACGCUGC.CAC.AAAAU.AA.....C..CUGUCAG..UU.....AUUU.UCAU..CU.AAAAA.UAUA..UUA...
JCVI_SCAF_1101668006263/812-906     UUGG.CG.GUA..U.UUUUGGUU.GGAAUGUAGUAUCUA.CU.AAUAGUACUAAACGCUGC.CAU.AAAAU.AA.....C..CUGUCAG..UU.....AUUU.UCAU..CU.AAAAA.UAUA..UUA...
JCVI_SCAF_1101668680704/549-456     UUGG.CG.AUA..U.UUUUGGUU.GGAAUGUAGUG.UCUGCU.AAUAGCACUAAACGCUGC.CAC.AAAAU.AA.....C..CUGUCAG..UU.....AUUU.UCAC..CU.AAAAA.UAAA..UU....
JCVI_SCAF_1101668500353/1018-926    UUGG.CG.AUG..U.UUUUGGUU.GGAAUGUAGUG.C..UCU.AACAGUACUAAACGCUGC.CAC.AAAAU.AA.....C..CUGUCAG..UU.....AUUU.UCAU..CU.AAAAA.UAUA..UUA...
JCVI_SCAF_1101668395127/707-799     UUGG.CG.AUG..U.UUUUGGUU.GGAAUGUAGUG.C..UCU.AAUGGUACUAAACGCUGC.CAC.AAAAU.AA.....C..CCGUCAG..UU.....AUUU.UCAU..CU.AAAAA.UAAA..UUA...
JCVI_SCAF_1101668286452/945-855     UUGG.CG.AUG....UUUUGGU..GGAAUGUAGUA.C..UCU.AACAGUACUAAACGCUGC.CAC.AAAAU.AA.....C..CCGUCAG..UU.....AUUU.UCAU..CU.AAAAA.UAAA..UUA...
JCVI_SCAF_1096627329038/974-1065    UUGG.CG.AUG..U.UUUUGGUU.GGAAUGUAGUA.CU..CUU.GAGGUACUAAACGCUGC.CAC.AAAAU.AA.....C..CUGCCAG..UU.....AUUU.UCAU..CU.AAAAA.UAAA..UU....
JCVI_SCAF_1096627160796/1441-1349   UUGG.CG.AUG..U.UUUUGGUU.GGAAUGUAGUG.CU..CUU.GAGGUACUAAACGCUGC.CAC.AAAAU.AA.....C..CUGUCAG..UU.....AUUU.UCAUA.UC.AAAAA.UAAA..UU....
JCVI_SCAF_1101667030603/714-808     UUGA.CG.CUG..U.UUUUGGUU.GGAAUGUAGUA.CCUACUUUAUGGAACUAAACGCUGC.CAC.AAAAU.AA.....C..CUGUCAG..UU.....AUUU.UCAU..UC.AAAAA.UAAA..UU....
JCVI_SCAF_1101667002586/202-296     UUGA.CG.CUG..U.UUUUGGUU.GGAAUGUAGUA.CCUACUUUACGGAACUAAACGCUGC.CAC.AAAAU.AA.....C..CUGUCAG..UU.....AUUU.UCAU..UC.AAAAA.UAUA..UU....
JCVI_SCAF_1096627284954/944-850     UUGA.CG.CUG..U.UUUUGGUU.GGAAUGUAGUA.CCUACUUUACGGAACUAAACGCUGC.CAC.AAAAU.AA.....C..CUGCCAG..UU.....AUUU.UCAU..UC.AAAAA.UAUA..UU....
JCVI_SCAF_1101668084917/354-448     UUGA.CG.CUG..U.UUUUGGUU.GGAAUGUAGUA.CCUACUUUGCGGAACUAAACGCUGC.CAC.AAAAU.AA.....C..CUGUCAG..UU.....AUUU.UCAC..UC.AAAAA.UAUA..UU....
JCVI_SCAF_1101667002586/202-297     UUGA.CG.CUG..U.UUUUGGUU.GGAAUGUAGUA.CCUACUUUACGGAACUAAACGCUGC.CAC.AAAAU.AA.....C..CUGUCAG..UU.....AUUU.UCAU..UC.AAAAA.UAUA..UUA...
NC_007205.1/1074301-1074207         UUGA.CG.CUG..U.UUUUGGUU.GGAAUGUAGUA.CCUACUUUACGGAACUAAACGCUGC.CAC.AAAAU.AA.....C..CUGUCAG..UU.....AUUU.UCAC..UC.AAAAA.UAUA..UU....
JCVI_SCAF_1096627284954/944-849     UUGA.CG.CUG..U.UUUUGGUU.GGAAUGUAGUA.CCUACUUUACGGAACUAAACGCUGC.CAC.AAAAU.AA.....C..CUGCCAG..UU.....AUUU.UCAU..UC.AAAAA.UAUA..UUA...
JCVI_SCAF_1101668019616/1105-1011   UUGA.CG.AUG..U.UUUUGGUU.GGAAUGUAGUA.CCUACUUUAUGGAACUAAACGCUGC.CAC.AAAAU.AA.....C..CUGUCAG..UU.....AUUU.UCAU..UC.AAAAA.UAAA..UA....
JCVI_SCAF_1096627290054/584-678     UUGA.CG.CUG..U.UUUUGGUU.GGAAUGUAGUA.CCUACUUUACGGAACUAAACGCUGC.CAU.AAAAU.AA.....C..CUGUCAG..UU.....AUUU.UCAU..UC.AAAAA.UAAA..UU....
JCVI_SCAF_1096627396894/1122-1028   UUGA.CG.AUG..U.UUUUGGUU.GGAAUGUAGUA.CCUACUUUACGGAACUAAACGCUGC.CAU.AAAAU.AA.....C..CUGUCAG..UU.....AUUU.UCAU..UC.AAAAA.UAAA..UU....
JCVI_SCAF_1096627396894/1122-1027   UUGA.CG.AUG..U.UUUUGGUU.GGAAUGUAGUA.CCUACUUUACGGAACUAAACGCUGC.CAU.AAAAU.AA.....C..CUGUCAG..UU.....AUUU.UCAU..UC.AAAAA.UAAA..UUA...
JCVI_SCAF_1096627290054/584-679     UUGA.CG.CUG..U.UUUUGGUU.GGAAUGUAGUA.CCUACUUUACGGAACUAAACGCUGC.CAU.AAAAU.AA.....C..CUGUCAG..UU.....AUUU.UCAU..UC.AAAAA.UAAA..UUA...
JCVI_SCAF_1101667030603/714-809     UUGA.CG.CUG..U.UUUUGGUU.GGAAUGUAGUA.CCUACUUUAUGGAACUAAACGCUGC.CAC.AAAAU.AA.....C..CUGUCAG..UU.....AUUU.UCAU..UC.AAAAA.UAAA..UUA...
JCVI_SCAF_1096626057080/1371-1276   UUGG.CG.AUG..U.UUUUGGUU.GGAAUGUAGUA.CCUAUUUAAUGGAACUAAACGCUGC.CAC.AAAAU.AA.....C..CUGUCAG..UU.....AUUU.UCAU..UC.AAAAA.UAUA..UUA...
JCVI_SCAF_1096627284088/410-505     UUGG.CG.AUG..U.UUUUGGUU.GGAAUGUAGUA.CCUACUUUAUGGAACUAAACGCUGC.CAC.AAAAU.AA.....C..CUGUCAG..UU.....AUUU.UCAU..UC.AAAAA.UAUA..UUA...
JCVI_SCAF_1096626862889/881-786     UUGG.CG.GUA..U.UUUUGGUU.GGAAUGUAGUA.CCUACUUUAUGGAACUAAACGCUGC.CAC.AAAAU.AA.....C..CUGUCAG..UU.....AUUU.UCAU..UC.AAAAA.UAAA..UUA...
JCVI_SCAF_1096627284088/410-504     UUGG.CG.AUG..U.UUUUGGUU.GGAAUGUAGUA.CCUACUUUAUGGAACUAAACGCUGC.CAC.AAAAU.AA.....C..CUGUCAG..UU.....AUUU.UCAU..UC.AAAAA.UAUA..UU....
JCVI_SCAF_1096626057080/1371-1277   UUGG.CG.AUG..U.UUUUGGUU.GGAAUGUAGUA.CCUAUUUAAUGGAACUAAACGCUGC.CAC.AAAAU.AA.....C..CUGUCAG..UU.....AUUU.UCAU..UC.AAAAA.UAUA..UU....
JCVI_SCAF_1096626862889/881-787     UUGG.CG.GUA..U.UUUUGGUU.GGAAUGUAGUA.CCUACUUUAUGGAACUAAACGCUGC.CAC.AAAAU.AA.....C..CUGUCAG..UU.....AUUU.UCAU..UC.AAAAA.UAAA..UU....
JCVI_SCAF_1096628266747/1850-1938   UUGG.CG.AUA..U.UUUUGGUU.GGAAUGUAGUA.CAUUA......GUACUAAACGCUGC.CAC.A.AAU.AA.....C..CUGUCAG..UU.....AUUU..CA...UC.AAAAA.UACCAAAUU...
JCVI_SCAF_1096626969047/1418-1511   UUGG.CG.GUG..U.UUUUGGUU.GGAAUGUAGUG.CUUUUAACA..GUACUAAACGCUGC.CAC.AAAAU.AA.....C..CUGUCAG..UU.....AUUU.UCAU..CU.AAAAA.UAAA..UUA...
JCVI_SCAF_1101667368370/362-269     UUGG.CG.GUG..U.UUUUGGUU.GGAAUGUAGUG.CUU.CUAACA.GUGCUAAACGCUGC.CAC.AAAAU.AA.....C..CCGUCAG..UU.....AUUU.UCAU..CU.AAAAA.UAAA..UUA...
JCVI_SCAF_1101667188232/202-295     UUGG.CG.AUG..U.UUUUGGUU.GGAAUGUAGUA.CU..CUUGAG.GUACUAAACGCUGC.CAC.AAAAU.AA.....C..CUGUCAG..UU.....AUUU.UCAU..CUCAAAAA.UAAA..UUA...
JCVI_SCAF_1101667079856/354-447     UUGG.CG.AUG..U.UUUUGGUU.GGAAUGUAGUG.CU..CUUGAG.GUACUAAACGCUGC.CAC.AAAAU.AA.....C..CUGUCAG..UU.....AUUU.UCAU..CUCAAAAA.UAAA..UUA...
JCVI_SCAF_1101668404363/495-588     UUGG.CG.AUG..U.UUUUGGUU.GGAAUGUAGUG.CU..CUUGAG.GUACUAAACGCUGC.CAC.AAAAU.AA.....C..CUGUCAG..UU.....AUUU.UCAU..CUCAAAAA.UAAA..CUA...
JCVI_SCAF_1096627329038/974-1066    UUGG.CG.AUG..U.UUUUGGUU.GGAAUGUAGUA.CU..CUUGAG.GUACUAAACGCUGC.CAC.AAAAU.AA.....C..CUGCCAG..UU.....AUUU.UCAU..CU.AAAAA.UAAA..UUA...
JCVI_SCAF_1101668376703/781-689     UUGG.CG.AUG..U.UUUUGGUU.GGAAUGUAGUG.CU..CUUGUG.GUACUAAACGCUGC.CAC.AAAAU.AA.....C..CUGUCAG..UU.....AUUU.UCAU..CU.AAAAA.UAAA..UUA...
JCVI_SCAF_1096627160796/1441-1348   UUGG.CG.AUG..U.UUUUGGUU.GGAAUGUAGUG.CU..CUUGAG.GUACUAAACGCUGC.CAC.AAAAU.AA.....C..CUGUCAG..UU.....AUUU.UCAUA.UC.AAAAA.UAAA..UUA...
JCVI_SCAF_1096627080382/1277-1369   UUGG.CG.AUG..U.UUUUGGUU.GGAAUGUAGUG.CU..CUUGAG.GUACUAAACGCUGC.CAC.AAAAU.AA.....C..CUGUCAG..UU.....AUUU.UCAU..CUCAAAA..UAAA..UUA...
JCVI_SCAF_1096627155314/636-727     UUGG.CG.AUG..U.UUUUGGUU.GGAAUGUAGUG.CUU.CU.AACAGUACUAAACGCUGC.CAC.AAAAU.AA.....C..CUGUCAG..UU.....AUUU.UCAU..CU.AAAAA.UA....UUA...
JCVI_SCAF_1096626993443/902-811     UUGG.CG.AUG..U.UUUUGGUU.GGAAUGUAGUA.CUAAUU.AGAUGUACUAAACGCUGC.CAU.A.AUU.GA.....C..CUGUCAG..UU.....AUUU..CA...UC.AAAAA.UAUAA.UU....
JCVI_SCAF_1096627590051/1435-1526   UUGG.CG.AUG..U.UUUUGGUU.GGAAUGUAGUA.CUAAUU.AGAUGUACUAAACGCUGC.CAU.A.AUU.GA.....U..CUGUCAG..UU.....AUUU..CA...UC.AAAAA.UAUAA.UU....
JCVI_SCAF_1096628033173/1310-1219   UUGG.CG.AUG..U.UUUUGGUU.GGAAUGUAGUA.CUAAUU.AGAAGUACUAAACGCUGC.CAU.A.AUU.GA.....U..CUGUCAG..UU.....AUUU..CA...UC.AAAAA.UAUAA.UU....
JCVI_SCAF_1101668366091/534-625     UUGG.CG.AUG..U.UUUUGGUU.GGAAUGUAGUA.CUAAUUGAAU.GUACUAAACGCUGC.CAU.A.AUU.GA.....U..CUGUCAG..UU.....AUUU..CA...UC.AAAAA.UAUAA.UU....
JCVI_SCAF_1096626990627/2780-2689   UUGG.CG.AUG..U.UUUUGGUU.GGAAUGUAGUG.CUAAUUGAAU.GUACUAAACGCUGC.CAU.A.AUU.GA.....U..CUGUCAG..UU.....AUUU..CA...UC.AAAAA.UAUAA.UU....
JCVI_SCAF_1101667439472/194-285     UUGG.CG.AUA..U.UUUUGGUU.GGAAUGUAGUA.CUAGUUGAAU.GUACUAAACGCUGC.CAU.A.AUU.GA.....U..CUGUCAG..UU.....AUUU..CA...UC.AAAAA.UAUAA.UU....
JCVI_SCAF_1101667080807/342-433     UUGG.CG.AUA..U.UUUUGGUU.GGAAUGUAGUG.CUAAUUGAAC.GUACUAAACGCUGC.CAU.A.AUU.GA.....U..CUGUCAG..UU.....AUUU..CA...UC.AAAAA.UAUAA.UU....
JCVI_SCAF_1101668339948/490-400     UUGG.CG.GUG..U.UUUUGGUU.GGAAUGUAGUA.CAUUUG.AAU.GUACUAAACGCUGC.CAU.A.AUU.GA.....U..CUGUCAG..UU.....AUUU..CA...UC.AAAAA.UAUAA.UU....
JCVI_SCAF_1096627620767/1395-1485   UUGU.CG.AUA..U.UUUUGGUU.GGAA.GUAGUA.CUUAUUGCAU.GUGCUAAACGCUGC.CAU.A.AUU.GA.....U..CUGUCAG..UU.....AUUU..CA...UC.AAAAA.UAUAA.UU....
JCVI_SCAF_1101668545813/778-688     UUGU.CG.AUA..U.UUUUGGUU.GGAA.GUAGUA.CUUAUUGCUU.GUGCUAAACGCUGC.CAU.A.AUU.GA.....U..CUGUCAG..UU.....AUUU..CA...UC.AAAAA.UAUAA.UU....
JCVI_SCAF_1096626935059/1643-1733   UUGU.CG.UUG..U.UUUUGGUU.GGAA.GUAGUA.CUUAUUGGAU.GUGCUAAACGCUGC.CAU.A.AUU.GA.....U..CUGUCAG..UU.....AUUU..CA...UC.AAAAA.UAUAA.UU....
JCVI_SCAF_1101668291911/1577-1486   UUGG.CG.AUA..U.UUUUGGUU.GGAAUGUAGUA.CUAACUUCA..GUACUAAACGCUGC.CAC.G.AAU.AA.....C..CUGUCAG..UU.....AUUU..CAC..UC.AAAAA.UAAA..UAA...
JCVI_SCAF_1101668178937/786-876     UUGG.CG.AUA..U.UUUUGGUU.GGAAUGUAGUA.CUAAUU.AG..GUACUAAACGCUGC.CAU.G.AAU.AA.....C..CUGUCAG..UU.....AUUU..CAU..UC.AAAAA.UAAA..UAA...
JCVI_SCAF_1101668220875/281-189     UUGG.CG.AUA..U.UUUUGGUU.GGAAUGUAGUG.UUAACU.AUAGACACUAAACGCUGC.CAC.A.AAU.AA.....C..CUGUCAG..UU.....AUUU..CAU..UC.AAAAA.UAAA..UAA...
JCVI_SCAF_1096626953149/359-267     UUGG.CG.AUA..U.UUUUGGUU.GGAAUGUAGUG.UUAACUUUAG.ACACUAAACGCUGC.CAC.A.AAU.AA.....C..CUGUCAG..UU.....AUUU..CAU..UC.AAAAA.UAAA..UAA...
JCVI_SCAF_1101668212539/905-813     UUGG.CG.AUA..U.UUUUGGUU.GGAAUGUAGUG.UUAACUUUAG.ACACUAAACGCUGC.CAC.A.AAU.AA.....C..CUGUCAG..UU.....AUUU..CAC..UC.AAAAA.UAAA..UAA...
JCVI_SCAF_1096626944160/394-486     UUGG.CG.AUA..U.UUUUGGUU.GGAAUGUAGUG.UUAACUUUGG.ACACUAAACGCUGC.CAC.A.AAU.AA.....C..CUGUCAG..UU.....AUUU..CAU..UC.AAAAA.UAAA..UAA...
JCVI_SCAF_1096627720756/894-987     UUGG.CG.AUA..UUUUUUGGUU.GGAAUGUAGUG.UUAACUUUAG.ACACUAAACGCUGC.CAC.A.AAU.AA.....C..CUGUCAG..UU.....AUUU..CAU..UC.AAAAA.UUAA..CAA...
JCVI_SCAF_1096627326772/847-939     UUGG.CG.AUG..U.UUUUGGUU.GGAAUGUAGUG.UUAACUUUAG.ACGCUAAACGCUGC.CAU.A.AAU.AA.....C..CUGUCAG..UU.....AUUU..CUC..UC.AAAAA.CAAA..UAA...
JCVI_SCAF_1101667528220/360-269     UUGG.CG.AUA..U.UUUUGGUU.GGAAUGUAGUG.UUAACUUAUC.ACACUAAACGCUGC.CAC.A.AAU.AA.....C..CUGUCAG..UU.....AUUU..CAU..UC.AAAAA.UAAA..UU....
JCVI_SCAF_1101668220875/281-190     UUGG.CG.AUA..U.UUUUGGUU.GGAAUGUAGUG.UUAACUAUA.GACACUAAACGCUGC.CAC.A.AAU.AA.....C..CUGUCAG..UU.....AUUU..CAU..UC.AAAAA.UAAA..UA....
JCVI_SCAF_1096626953149/359-268     UUGG.CG.AUA..U.UUUUGGUU.GGAAUGUAGUG.UUAACUUUA.GACACUAAACGCUGC.CAC.A.AAU.AA.....C..CUGUCAG..UU.....AUUU..CAU..UC.AAAAA.UAAA..UA....
JCVI_SCAF_1096626944160/394-485     UUGG.CG.AUA..U.UUUUGGUU.GGAAUGUAGUG.UUAACUUUG.GACACUAAACGCUGC.CAC.A.AAU.AA.....C..CUGUCAG..UU.....AUUU..CAU..UC.AAAAA.UAAA..UA....
JCVI_SCAF_1101668212539/905-814     UUGG.CG.AUA..U.UUUUGGUU.GGAAUGUAGUG.UUAACUUUA.GACACUAAACGCUGC.CAC.A.AAU.AA.....C..CUGUCAG..UU.....AUUU..CAC..UC.AAAAA.UAAA..UA....
JCVI_SCAF_1096627308490/1490-1581   UUGG.CG.AUA..UUUUUUGGUU.GGAAUGUAGUG.UUAACUUUG.GACACUAAACGCUGC.CAC.A.AAU.AA.....C..CUGUCAG..UU.....AUUU..CAU..UC.AAAAA.UAAAA.......
JCVI_SCAF_1101668317666/774-684     UUGG.CG.AUA..U.UUUUGGUU.GGAAUGUAGUG.UUAACUUUG.GACACUAAACGCUGC.CAC.A.AAU.AA.....C..CUGUCAG..UU.....AUUU..CAU..UC.AAAAA.UAAA..C.....
JCVI_SCAF_1101667206300/489-398     UUGG.CG.AUA..UUUUUUGGUU.GGAAUGUAGUG.UUAACUUUA.GACACUAAACGGUGC.CAC.A.AAU.AA.....C..CUGUCAG..UU.....AUUU..CAU..UC.AAAAA.UAAA..C.....
JCVI_SCAF_1096627572075/105-196     UUGG.CG.AUA..UUUUUUGGUU.GGAAUGUAGUG.UUAACUUUA.GACACUAAACGCUGC.CAC.A.AAU.AA.....C..CUGUCAG..UU.....AUUU..CAU..UC.AAAAA.UAAA..C.....
JCVI_SCAF_1101668322228/1146-1236   UUGG.CG.AUAU.U.UUUUGGUU.GGAAUGUAGUG.UUAACUUUA.GACACUAAACGCUGC.CAC.A.AAU.AA.....C..CUGUCAG..UU.....AUUU..CAU..UC.AAAAA..AA...UU....
JCVI_SCAF_1096627720756/894-982     UUGG.CG.AUAU.U.UUUUGGUU.GGAAUGUAGUG.UUAACUUUA.GACACUAAACGCUGC.CAC.A.AAU.AA.....C..CUGUCAG..UU.....AUUU..CAU..UC.AAAAA.......UU....
JCVI_SCAF_1101668475040/723-632     UUGG.CG.GUG..U.UUUUGGUU.GGAAUGUAGUG.UUAACUUAUC.ACACUAAACGCUGC.CAU.G.AAU.AA.....C..CUGUCAG..UU.....AUUU..CAU..UC.AAAAA.UAAA..CU....
JCVI_SCAF_1101668356427/1089-1178   UUGG.CG.AUA..U.UUUUGGUU.GGAAUGUAGUG.UAA.CUUUAU.ACACUAAACGCUGC.CAC.A.AAU.AA.....C..CUGUCAG..UU.....AUUU..CAU..UC.AAAAA.UAA...UU....
JCVI_SCAF_1096627789640/494-585     UUGG.CG.AUA..U.UUUUGGUU.GGAAUGUAGUA.CUAAGCUAAU.GUACUAAACGCUGC.CAU.G.AAU.AA.....C..CUGUCAG..UU.....AUUU..CA...UC.AAAAA.UAUUAAU.....
JCVI_SCAF_1101668404697/512-420     UUGG.CG.AUG..U.UUUUGGUU.GGAAUGUAGUA.CUU.CU.AACAGUACUAAACGCUGC.CAC.AAAAU.AA.....C..CUGUCAG..UU.....AUUU.UCAU..CU.AAAAA.UAA...UUA...
JCVI_SCAF_1096627888783/1223-1316   UUGG.CG.AUG..U.UUUUGGUU.GGAAUGUAGUG.CUU.CU.AACAGUACUAAACGCUGC.CAC.AAAAU.AA.....C..CUGUCAG..UU.....AUUU.UCAU..CU.AAAAA.UUAA..CGA...
JCVI_SCAF_1096627970849/525-432     UUGG.CG.AUG..U.UUUUGGUU.GGAAUGUAGUA.CUU.CU.AACAGUACUAAACGCUGC.CAC.AAAAU.AA.....C..CUGUCAG..UU.....AUUU.UCAU..CU.AAAAA.UAAAUAA.....
JCVI_SCAF_1101667277908/371-278     UUGG.CG.AUG..U.UUUUGGUU.GGAAUGUAGUA.CUU.CU.AACAGUGCUAAACGCUGC.CAC.AAAAU.AA.....C..CUGUCAG..UU.....AUUU.UCAU..CU.AAAAA.UUAA..UUA...
JCVI_SCAF_1096627861402/1291-1384   UUGG.CG.AUG..U.UUUUGGUU.GGAAUGUAGUG.CUU.CU.AACAGUACUAAACGCUGC.CAC.AAAAU.AA.....C..CUGUCAG..UU.....AUUU.UCAU..CU.AAAAA.UUAA..UUA...
JCVI_SCAF_1096627234428/647-554     UUGG.CG.AUA..U.UUUUGGUU.GGAAUGUAGUG.CUU.CU.AACGGCACUAAACGCUGC.CAC.AAAAU.AA.....C..CUGUCAG..UU.....AUUU.UCAU..CU.AAAAA.UAAA..UAA...
JCVI_SCAF_1101668385168/1024-931    UUGG.CG.AUG..U.UUUUGGUU.GGAAUGUAGUA.CUU.CU.AACAGUACUAAACGCUGC.CAC.AAAAU.AA.....C..CUGUCAG..UU.....AUUU.UCAU..CU.AAAAA.UAGAA.UA....
JCVI_SCAF_1096628024819/1527-1620   UUGG.CG.AUG..U.UUUUGGUU.GGAAUGUAGUG.CUU.CU.AACAGUACUAAACGCUGC.CAC.AAAAU.AA.....C..CUGUCAG..UU.....AUUU.UCAU..CU.AAAAA.UAAAA.UA....
JCVI_SCAF_1096626306051/773-682     UUGG.CG.AUA..U.UUUUGGUU.GGAAUGUAGUG.CCAAUUGGA..GCACUAAACGCUGC.CAU.G.AAU.AA.....C..CUGUCAG..UU.....AUUU..CAU..UC.AAAAA.UCAA..UAA...
JCVI_SCAF_1101668718675/706-614     UUGG.CG.GUG..U.UUUUGGUU.GGAAUGUAGUA.CUAAGCUAA..GUACUAAACGCUGC.CAU.G.AAU.AA.....C..CUGUCAG..UU.....AUUU..CAU..UC.AAAAA.UUUAAACU....
JCVI_SCAF_1101668576567/707-801     UUGG.CG.AUG..U.UUUUGGUU.GGAAUGUAGUA.CCUACU.AAUAGUACUAAACGCUGC.CAC.AAAAU.AA.....C..CUGUCAG..UU.....AUUU.UCUU..CU.AAAAA.UAAA..UAA...
JCVI_SCAF_1096628190464/1617-1706   UUGU.CG.GUG..U.UUUUGGUU.GGAAUGUAGUG.CUUACUUAAG.GCACUAAACGCUGC.CAC.A.AAU.AA.....C..CUGUCAG..UU.....AUUU..CAU..UC.AAAAA.UA....UU....
JCVI_SCAF_1096627554344/1108-1197   UUGU.CG.AUG..U.UUUUGGUU.GGAAUGUAGUG.CUUACUUAAG.GUACUAAACGCUGC.CAC.A.AAU.AA.....C..CUGUCAG..UU.....AUUU..CAU..UC.AAAAA.UA....UU....
JCVI_SCAF_1096628190464/1617-1709   UUGU.CG.GUG..U.UUUUGGUU.GGAAUGUAGUG.CUUACUUAAG.GCACUAAACGCUGC.CAC.A.AAU.AA.....C..CUGUCAG..UU.....AUUU..CAU..UC.AAAAA.UA....UUAAU.
JCVI_SCAF_1096627554344/1108-1200   UUGU.CG.AUG..U.UUUUGGUU.GGAAUGUAGUG.CUUACUUAAG.GUACUAAACGCUGC.CAC.A.AAU.AA.....C..CUGUCAG..UU.....AUUU..CAU..UC.AAAAA.UA....UUAAU.
JCVI_SCAF_1101668718675/706-615     UUGG.CG.GUG..U.UUUUGGUU.GGAAUGUAGUA.CUAAGCUAA..GUACUAAACGCUGC.CAU.G.AAU.AA.....C..CUGUCAG..UU.....AUUU..CAU..UC.AAAAA.UUUAAAC.....
JCVI_SCAF_1101668440857/424-514     UUGG.CG.AUG..U.UUUUGGUU.GGAAUGUAGUA.CUAUUUAG...GUGCUAAACGCUGC.CAU.G.AAU.AA.....C..CUGUCAG..UU.....AUUU..CAC..UC.AAAAA.UAAA..UAA...
JCVI_SCAF_1101668398447/297-209     UUGG.CG.AUG..U.UUUUGGUU.GGAAUGUAGUG.CUA.UUUGA..GCACUAAACGCUGC.CAC.A.AAU.AA.....C..CUGUCAG..UU.....AUUU..CAU..UC.AAAAA.UACAA.......
JCVI_SCAF_1096627997150/90-4        UUGG.CG.AUA..U.UUUUGGUU.GGAAUGUAGUA.CUU.CU.AAGGGUACUAAACGCUGC.CAC.AAAAU.AA.....C..CUGUCAG..UU.....AUUU.UCAU..CU.AAAAA.............
JCVI_SCAF_1096628230083/1323-1230   UUGG.CG.AUG..U.UUUUGGUU.GGAAUGUAGUGCCCUUGAU....GUACUAAACGCUGC.CAC.AAAAU.AA.....C..CUGUCAG..UU.....AUUU.UCAU..CUCAAAAA.UAAA..UUA...
JCVI_SCAF_1096628187630/699-785     UUGU.C.CGUG..U.UUUUGGUU.GGAAUGUAGUG.A...CUAGA..UCACUAAACGCUGC.CAC.A.AAU.AA.....C..CUGACAG..UU.....AUUU..CA...UC.AAAAA.UAAAAA......
JCVI_SCAF_1096628261163/1494-1578   UUGG.CG.GUG..U.UUUUGGUU.GGAAUGUAGUG.A...CAUGA..UCACUAAACGCUGC.CAC.A.AAU.AA.....C..CUGUCAG..UU.....AUUU..CA...UC.AAAAA.UAAA........
JCVI_SCAF_1096627517761/1697-1613   UUGG.CG.AUG..U.UUUUGGUU.GGAAUGUAGUG.A...CAUGA..UCACUAAACGCUGC.CAC.A.AAU.AA.....C..CUGACAG..UU.....AUUU..CA...UC.AAAAA.UAAA........
JCVI_SCAF_1096627336964/1674-1588   UUGG.C.CAUG..U.UUUUGGUU.GGAAUGUAGUG.A...CUUGA..UCGCUAAACGCUGC.CAC.A.AAU.AA.....C..CUGUCAG..UU.....AUUU..CA...UC.AAAAA.UAAA..UA....
JCVI_SCAF_1096628007277/354-268     UUGG.C.CAUG..U.UUUUGGUU.GGAAUGUAGUG.A...CUUGA..UCACUAAACGCUGC.CAC.A.AAU.AA.....C..CUGUCAG..UU.....AUUU..CA...UC.AAAAA.UAAAAA......
JCVI_SCAF_1101668422749/701-616     UUGG.C.CCUG..U.UUUUGGUU.GGAAUGUAGUG.A...CUUGA..UCACUAAACGCUGC.CAC.A.AAU.AA.....C..CUGUCAG..UU.....AUUU..CA...UC.AAAAA.UAAAA.......
JCVI_SCAF_1096628007277/354-270     UUGG.C.CAUG..U.UUUUGGUU.GGAAUGUAGUG.A...CUUGA..UCACUAAACGCUGC.CAC.A.AAU.AA.....C..CUGUCAG..UU.....AUUU..CA...UC.AAAAA.UAAA........
JCVI_SCAF_1096628281197/1601-1517   UUGG.C.CAUG..U.UUUUGGUU.GGAAUGUAGUG.A...CUUGA..UCACUAAACGCUGC.CAC.A.AAU.AA.....C..CUGUCAG..UU.....AUUU..CA...UC.AAAAA.UUAA........
JCVI_SCAF_1096628007277/354-271     UUGG.C.CAUG..U.UUUUGGUU.GGAAUGUAGUG.A...CUUGA..UCACUAAACGCUGC.CAC.A.AAU.AA.....C..CUGUCAG..UU.....AUUU..CA...UC.AAAAA.UAA.........
JCVI_SCAF_1096627379311/1293-1376   UUGG.CG.AUG..U.UUUUGGUU.GGAAUGUAGUG.A...CUUGA..UCACUAAACGCUGC.CAC.A.AAU.AA.....C..CUGUCAG..UU.....AUUU..CA...UC.AAAAA.UAA.........
JCVI_SCAF_1096627858028/529-446     UUGG.CG.AUG..U.UUUUGGUU.GGAAUGUAGUG.A...CUUGU..UCACUAAACGCUGC.CAC.A.AAU.AA.....C..CUGUCAG..UU.....AUUU..CA...UC.AAAAA.UAA.........
JCVI_SCAF_1101667108162/393-480     UUGG.C.CAUG..U.UUUUGGUU.GGAAUGUAGUG.A...CUAGA..UCACUAAACGCUGC.CAC.A.AAU.AA.....C..AUGUCAG..UU.....AUUU.UCA...UC.AAAAA.UAAA..UU....
JCVI_SCAF_1096628286511/1211-1125   UUGG.C.CAUG..U.UUUUGGUU.GGAAUGUAGUG.A...CUAGA..UCACUAAACGCUGC.CAC.A.AAU.AA.....C..AUGUCAG..UU.....AUUU..CA...UC.AAAAA.UAUA..UU....
JCVI_SCAF_1096628296252/1251-1336   UUGG.C.CAUG..U.UUUUGGUU.GGAAUGUAGUG.A...CUAGA..UCACUAAACGCUGC.CAC.A.AAU.AA.....C..AUGUCAG..UU.....AUUU.UCA...UC.AAAAA.UAUA........
JCVI_SCAF_1101667371075/100-184     UUGG.C.CAUG..U.UUUUGGUU.GGAAUGUAGUG.A...CUAGA..UCACUAAACGCUGC.CAC.A.AAU.AA.....C..AUGCCAG..UU.....AUUU.UCA...UC.AAAAA.UAU.........
JCVI_SCAF_1096627207538/1025-1110   UUGG.C.CAUG..U.UUUUGGUU.GGAAUGUAGUG.A...CUAGU..UCACUAAACGCUGC.CAC.A.AAU.AA.....C..AUGCCAG..UU.....AUUU.UCA...UC.AAAAA.UAUA........
JCVI_SCAF_1096628283443/322-406     UUGG.C.CAUG..U.UUUUGGUU.GGAAUGUAGUG.A...UUAGA..UCACUAAACGCUGC.CAC.A.AAU.AA.....C..AUGUCAG..UU.....AUUU.UCA...UC.AAAAA.UAA.........
JCVI_SCAF_1096628280810/1181-1266   UUGG.C.CAUG..U.UUUUGGUU.GGAAUGUAGUG.A...CUAGA..UCACUAAACGCUGC.CAU.A.AAU.AA.....C..AUGCCAG..UU.....AUUU.UCA...UC.AAAAA.UAAA........
JCVI_SCAF_1096628110895/638-725     UUGG.CG.AUG..U.UUUUGGUU.GGAAUGUAGUG.A...CUAGU..UCACUAAACGCUGC.CAC.A.AAU.AA.....C..AUGCCAG..UU.....AUUU.UCA...UC.AAAAA.UAUAAA......
JCVI_SCAF_1096628204390/93-8        UUGU.C.CAUG..U.UUUUGGUU.GGAAUGUAGUG.A...CUAGA..UCACUAAACGCUGC.CAC.A.AAU.AA.....C..CUGUCAG..UU.....AUU...CA...UC.AAAAA.UAAA..UU....
JCVI_SCAF_1096627722609/42-131      UUGG.C.CAUG..U.UUUUGGUU.GGAAUGUAGUG.A...CUAGA..UCACUAAACGCUGC.CAC.A.AAU.AA.....C..AUGUCAG..UU.....AUUU.UCA...UC.AUAAAA.ACAAA..UA..
JCVI_SCAF_1101667394057/815-729     UUGA.CG.AUG..U.UUUUGGUU.GGAAUGUAGUG.A...CUUGA..UCACUAAACGCUGC.CAC.A.AAU.AA.....C..CUGACAG..UU.....AUUU..CA...UC.AAAAA.UUAA..UU....
JCVI_SCAF_1096627905479/684-770     UUGU.CG.AUG..U.UUUUGGUU.GGAAUGUAGUG.A...CAUUA..UCACUAAACGCUGC.CAC.A.AAU.AA.....C..CUGUCAG..UU.....AUUU..CA...UC.AAAAA.UAAA..CA....
JCVI_SCAF_1096626943671/529-443     UUGU.CG.AUG..U.UUUUGGUU.GGAAUGUAGUG.A...CAUGU..UCACUAAACGCUGC.CAC.A.AAU.AA.....C..CUGUCAG..UU.....AUUU..CA...UC.AAAAA.UAAA..GA....
JCVI_SCAF_1096627200606/1059-975    UUGG.C.CGUG..U.UUUUGGUU.GGAAUGUAGUG.A...CAUUG..UCACUAAACGCUGC.CAC.A.AAU.AA.....C..CUGUCAG..UU.....AUUU..CA...UC.AAAAA.UUUA........
JCVI_SCAF_1096627203961/2005-1919   UUGU.CG.AUAA.U.UUUUGGUU.GGAAUGUAGUG.A...CAUGA..UCACUAAACGCUGC.CAC.A.AAU.AA.....C..CUGUCAG..UU.....AUUU..CA...UC.AAAAA..AUAGU......
JCVI_SCAF_1096628171322/243-160     UUGU.CG.AUG..U.UUUUGGUU.GGAAUGUAGUG.U...CGAUA..GCACUAAACGCUGC.CAC.A.AAU.AA.....C..CAGUCAG..UU.....AUUU..CA...UC.AAAAA.UAA.........
JCVI_SCAF_1096628216471/1173-1091   UUGU.CG.AUG..U.UUUUGGUU.GGAAUGUAGUG.A...CUUGA..UCACUAAACGCUGC.CAC.A.AAU.AA.....C..CAGUCAG..UU.....AUUU..CA...UC.AAAAA.......UU....
JCVI_SCAF_1101668518058/1161-1076   UUGG.C.CAUG..U.UUUUGGUU.GGAAUGUAGUG.A...CUUGA..UCACUAAACGCUGC.CAC.A.UAU.UU.....C..CUGACAG..UU.....GUUU..CA...UC.AAAAA.UAA...UU....
JCVI_SCAF_1101668501185/347-435     UUGG.CC.AUG..U.UUUUGGUU.GGAAUGUAGUA.CUUU.AU....GUACUAAACGCUGC.CAU.AAAAU.AA.....C..CUGUCAG..UU.....AUUU..CA...UC.AAAAA.UAAAAAU.....
JCVI_SCAF_1096627432974/586-669     UUGG.C.CAUG..U.UUUUGGUU.GGAAUGUAGUA.CUUAU......GUACUAAACGCUGC.CAC.UUAAU.AA.....C..CUGUCAG..UU.....AUUU..CA...UC.AAAAA.UUU.........
JCVI_SCAF_1096627972312/1222-1313   UUGG.CG.AUG..U.UUUUGGUU.GGAAUGUAGUA.CUAGUUUAG..GUACUAAACGCUGC.CAC.A.AAU.AA.....C..CUGUCAG..UU.....AUUU..CAU..UC.AAAAA.UCAA..UUU...
JCVI_SCAF_1096628026560/1112-1021   UUGG.CC.AUA..U.UUUUGGUU.GGAAUGUAGUA.CUAGUUGAC..GUACUAAACGCUGC.CAU.G.AAU.AA.....C..CUGUCAG..UU.....AUUU..CAU..UC.AAAAA.UUAA..UUU...
JCVI_SCAF_1101668553467/487-576     UUGG.CG.AUG....UUUUGGUU.GGAAUGUAGUA.CUA.CUUUAG.GUACUAAACGCUGC.CAC.A.AAU.AA.....C..CUGUCAG..UU.....AUUU..CAC..UC.AAAA..UACUAAU.....
JCVI_SCAF_1096628003535/881-974     UUGG.CG.AUG..U.UUUUGGUU.GGAAUGUAGUA.CUU.CUAACA.GUACUAAACGCUGC.CAC.AAAAU.AA.....C..CUGUCAG..UU.....AUUU.UCAU..CU.AAAAA.UAAA..CUA...
JCVI_SCAF_1096627324135/2237-2330   UUGG.CG.AUG..U.UUUUGGUU.GGAAUGUAGUA.CUU.CU.AACGGUACUAAACGCUGC.CAC.AAAAU.AA.....C..CUGUCAG..UU.....AUUU.UCAU..CU.AAAAA.UAAA..CUA...
JCVI_SCAF_1096628099220/591-498     UUGG.CG.AUG..U.UUUUGGUU.GGAAUGUAGUG.CUU.CU.AACAGUGCUAAACGCUGC.CAC.AAAAU.AA.....C..CUGUCAG..UU.....AUUU.UCAU..CU.AAAAA.UAAA..CUA...
JCVI_SCAF_1096627127348/452-359     UUGG.CG.AUG..U.UUUUGGUU.GGAAUGUAGUG.CUU.CU.AACAGUACUAAACGCUGC.CAC.AAAAU.AA.....C..CUGUCAG..UU.....AUUU.UCUU..CU.AAAAA.UAAA..CUA...
JCVI_SCAF_1101668668633/897-990     UUGG.CG.AUG..U.UUUUGGUU.GGAAUGUAGUG.CUU.CU.AUCAGUACUAAACGCUGC.CAC.AAAAU.AA.....C..CUGUCAG..UU.....AUUU.UCAU..CU.AAAAA.UAA...UUUA..
JCVI_SCAF_1096627160819/562-656     UUGG.CG.AUG..U.UUUUGGUU.GGAAUGUAGUA.CCUACU.AAUAGUACUAAACGCUGC.CAU.AAAAU.AA.....C..CUGUCAG..UU.....AUUU.UCAU..CU.AAAAA.UAAA..CUA...
JCVI_SCAF_1096626304509/279-373     UUGG.CG.AUG..U.UUUUGGUU.GGAAUGUAGUA.CCUACU.AAUAGUACUAAACGCUGC.CAC.AAAAU.AA.....C..CUGUCAG..UU.....AUUU.UCAU..CU.AAAAA.UAA...UUUA..
JCVI_SCAF_1101667298133/217-134     UUGG.C.CAUG..U.UUUUGGUU.GGAAUGUAGUG.AUUGGA.....UCACUAAACGCUGC.CAC.A.AAU.AA.....C..CUGUCAG..UU.....AUUU..CA...UC.AAAAA.UAA.........
JCVI_SCAF_1096627813171/302-210     UUGG.CG.GUG..U.UUUUGGUU.GGAAUGUAGUG.CUAGUUGAAU.GCACUAAACGCUGC.CAC.A.AAU.AA.....C..CUGUCAG..UU.....AUUU..CAU..UC.AAAAA.UAAAA.UU....
JCVI_SCAF_1101668317666/774-682     UUGG.CG.AUA..U.UUUUGGUU.GGAAUGUAGUG.UUAACUUUGG.ACACUAAACGCUGC.CAC.A.AAU.AA.....C..CUGUCAG..UU.....AUUU..CAU..UC.AAAAA.UAAA..CAA...
JCVI_SCAF_1096627572075/105-198     UUGG.CG.AUA..UUUUUUGGUU.GGAAUGUAGUG.UUAACUUUAG.ACACUAAACGCUGC.CAC.A.AAU.AA.....C..CUGUCAG..UU.....AUUU..CAU..UC.AAAAA.UAAA..CAA...
JCVI_SCAF_1101667206300/489-396     UUGG.CG.AUA..UUUUUUGGUU.GGAAUGUAGUG.UUAACUUUAG.ACACUAAACGGUGC.CAC.A.AAU.AA.....C..CUGUCAG..UU.....AUUU..CAU..UC.AAAAA.UAAA..CAA...
JCVI_SCAF_1096627308490/1490-1583   UUGG.CG.AUA..UUUUUUGGUU.GGAAUGUAGUG.UUAACUUUGG.ACACUAAACGCUGC.CAC.A.AAU.AA.....C..CUGUCAG..UU.....AUUU..CAU..UC.AAAAA.UAAAAAA.....
JCVI_SCAF_1101668322228/1146-1238   UUGG.CG.AUA..UUUUUUGGUU.GGAAUGUAGUG.UUAACUUUAG.ACACUAAACGCUGC.CAC.A.AAU.AA.....C..CUGUCAG..UU.....AUUU..CAU..UC.AAAAA..AA...UUAA..
JCVI_SCAF_1101668356427/1089-1180   UUGG.CG.AUA..U.UUUUGGUU.GGAAUGUAGUG.UAA.CUUUAU.ACACUAAACGCUGC.CAC.A.AAU.AA.....C..CUGUCAG..UU.....AUUU..CAU..UC.AAAAA.UAA...UUAA..
JCVI_SCAF_1101667281599/288-197     UUGG.CG.AUG..U.UUUUGGUU.GGAAUGUAGUG.CUAACUUAG..GUGCUAAACGCUGC.CAC.A.AAU.AA.....C..CUGUCAG..UU.....AUUU..CAU..UC.AAAAA.UAUAA.UU....
JCVI_SCAF_1096627714380/1310-1222   UUGG.CG.AUA..U.UUUUGGUU.GGAAUGUAGAG.UAAUU..AA..GCUCUAAACGCUGC.CAC.A.AAU.AA.....C..CUGUCAG..UU.....AUUU..CA...UC.AAAAA.UAAAAA.U....
JCVI_SCAF_1096627905479/684-771     UUGU.CG.AUG..U.UUUUGGUU.GGAAUGUAGUG.A...CAUUA..UCACUAAACGCUGC.CAC.A.AAU.AA.....C..CUGUCAG..UU.....AUUU..CA...UC.AAAAA.UAAACAA.....
JCVI_SCAF_1096627858028/529-442     UUGG.CG.AUG..U.UUUUGGUU.GGAAUGUAGUG.A...CUUGU..UCACUAAACGCUGC.CAC.A.AAU.AA.....C..CUGUCAG..UU.....AUUU..CA...UC.AAAAA.UAAUAAA.....
JCVI_SCAF_1096627379311/1293-1380   UUGG.CG.AUG..U.UUUUGGUU.GGAAUGUAGUG.A...CUUGA..UCACUAAACGCUGC.CAC.A.AAU.AA.....C..CUGUCAG..UU.....AUUU..CA...UC.AAAAA.UAAUAAA.....
JCVI_SCAF_1096628007277/354-267     UUGG.CC.AUG..U.UUUUGGUU.GGAAUGUAGUG.A...CUUGA..UCACUAAACGCUGC.CAC.A.AAU.AA.....C..CUGUCAG..UU.....AUUU..CA...UC.AAAAA.UAAAAAA.....
JCVI_SCAF_1101668422749/701-614     UUGG.CC.CUG..U.UUUUGGUU.GGAAUGUAGUG.A...CUUGA..UCACUAAACGCUGC.CAC.A.AAU.AA.....C..CUGUCAG..UU.....AUUU..CA...UC.AAAAA.UAAAAAA.....
JCVI_SCAF_1096628281197/1601-1514   UUGG.CC.AUG..U.UUUUGGUU.GGAAUGUAGUG.A...CUUGA..UCACUAAACGCUGC.CAC.A.AAU.AA.....C..CUGUCAG..UU.....AUUU..CA...UC.AAAAAUUAAAAA......
JCVI_SCAF_1096628283443/322-410     UUGG.CC.AUG..U.UUUUGGUU.GGAAUGUAGUG.A...UUAGA..UCACUAAACGCUGC.CAC.A.AAU.AA.....C..AUGUCAG..UU.....AUUU.UCA...UC.AAAAA.UAAAAAA.....
JCVI_SCAF_1096628280810/1181-1269   UUGG.CC.AUG..U.UUUUGGUU.GGAAUGUAGUG.A...CUAGA..UCACUAAACGCUGC.CAU.A.AAU.AA.....C..AUGCCAG..UU.....AUUU.UCA...UC.AAAAA.UAAAAAA.....
JCVI_SCAF_1096628187630/699-786     UUGUCCG..UG..U.UUUUGGUU.GGAAUGUAGUG.A...CUAGA..UCACUAAACGCUGC.CAC.A.AAU.AA.....C..CUGACAG..UU.....AUUU..CA...UC.AAAAA.UAAAAAA.....
JCVI_SCAF_1096628286511/1211-1124   UUGG.CC.AUG..U.UUUUGGUU.GGAAUGUAGUG.A...CUAGA..UCACUAAACGCUGC.CAC.A.AAU.AA.....C..AUGUCAG..UU.....AUUU..CA...UC.AAAAA.UAUA..UUU...
JCVI_SCAF_1101667108162/393-481     UUGG.CC.AUG..U.UUUUGGUU.GGAAUGUAGUG.A...CUAGA..UCACUAAACGCUGC.CAC.A.AAU.AA.....C..AUGUCAG..UU.....AUUU.UCA...UC.AAAAA.UAAA..UUA...
JCVI_SCAF_1096628110895/638-726     UUGG.CG.AUG..U.UUUUGGUU.GGAAUGUAGUG.A...CUAGU..UCACUAAACGCUGC.CAC.A.AAU.AA.....C..AUGCCAG..UU.....AUUU.UCA...UC.AAAAA.UAUAAAU.....
JCVI_SCAF_1096627207538/1025-1113   UUGG.CC.AUG..U.UUUUGGUU.GGAAUGUAGUG.A...CUAGU..UCACUAAACGCUGC.CAC.A.AAU.AA.....C..AUGCCAG..UU.....AUUU.UCA...UC.AAAAA.UAUAAAU.....
JCVI_SCAF_1096628296252/1251-1339   UUGG.CC.AUG..U.UUUUGGUU.GGAAUGUAGUG.A...CUAGA..UCACUAAACGCUGC.CAC.A.AAU.AA.....C..AUGUCAG..UU.....AUUU.UCA...UC.AAAAA.UAUAAAU.....
JCVI_SCAF_1096627517761/1697-1610   UUGG.CG.AUG..U.UUUUGGUU.GGAAUGUAGUG.A...CAUGA..UCACUAAACGCUGC.CAC.A.AAU.AA.....C..CUGACAG..UU.....AUUU..CA...UC.AAAAA.UAAAAAU.....
JCVI_SCAF_1096626943671/529-442     UUGU.CG.AUG..U.UUUUGGUU.GGAAUGUAGUG.A...CAUGU..UCACUAAACGCUGC.CAC.A.AAU.AA.....C..CUGUCAG..UU.....AUUU..CA...UC.AAAAA.UAAAGAU.....
JCVI_SCAF_1096628261163/1494-1581   UUGG.CG.GUG..U.UUUUGGUU.GGAAUGUAGUG.A...CAUGA..UCACUAAACGCUGC.CAC.A.AAU.AA.....C..CUGUCAG..UU.....AUUU..CA...UC.AAAAA.UAAAUAU.....
JCVI_SCAF_1096627203961/2005-1917   UUGU.CG.AUAA.U.UUUUGGUU.GGAAUGUAGUG.A...CAUGA..UCACUAAACGCUGC.CAC.A.AAU.AA.....C..CUGUCAG..UU.....AUUU..CA...UC.AAAAAAUAGUAA......
JCVI_SCAF_1101668518058/1161-1074   UUGG.CC.AUG..U.UUUUGGUU.GGAAUGUAGUG.A...CUUGA..UCACUAAACGCUGC.CAC.A.UAU.UU.....C..CUGACAG..UU.....GUUU..CA...UC.AAAAA.UAAUUAA.....
JCVI_SCAF_1096627822034/784-695     UUGG.CG.UUG..U.UUUUGGUU.GGAAUGUAGUG.CUUUUU.....GCACUAAACGCUGC.CAU.AAAAU.AA.....C..CUGUCAG..UU.....AUUU..CAU..UC.AAAAA.UAAUAAA.....
JCVI_SCAF_1101668398447/297-207     UUGG.CG.AUG..U.UUUUGGUU.GGAAUGUAGUG.CUAUUUGA...GCACUAAACGCUGC.CAC.A.AAU.AA.....C..CUGUCAG..UU.....AUUU..CAU..UC.AAAAA.UACAAAA.....
JCVI_SCAF_1096628105884/160-77      UUGU.CG.UUG..U.UUUUGGUU.GGAAUGUAGUG.CAUAG......GCACUAAACGCUGC.CAC.A.AAU.AA.....C..CUGUCAG..UU.....AUUU..CAU..C..AAAAA.UAAA........
JCVI_SCAF_1096627822034/784-697     UUGG.CG.UUG..U.UUUUGGUU.GGAAUGUAGUG.CUUUUU.....GCACUAAACGCUGC.CAU.AAAAU.AA.....C..CUGUCAG..UU.....AUUU..CAU..UC.AAAAA.UAAUA.......
JCVI_SCAF_1096627595992/1783-1692   UUGG.CG.AUA..U.UUUUGGUU.GGAAUGUAGUA.CCCACUGAA..GUACUAAACGCUGC.CAU.G.AAU.AA.....C..CUGUCAG..UU.....AUUU..CAU..UC.AAAAA.UUUAAAU.....
JCVI_SCAF_1101668341096/996-905     UUGU.CG.AUA..U.UUUUGGUU.GGAAUGUAGUA.CUUAUUGAAU.GUACUAAACGCUGCCCAU.A.AUU.GA.....U..CUGUCAG..UU.....AUUU..CAU..C..AAAAA.UAA..AUU....
JCVI_SCAF_1096627075463/1206-1116   UUGG.CG.GUG..U.UUUUGGUU.GGAAUGUAGUG.UUAAUCUUAG.ACACUAAACGCUGC.CAU.A.AAU.AA.....C..CUGUCAG..UU.....AUUU..CCC..UC.AAAAA.CAA...UU....
JCVI_SCAF_1096627270779/664-574     UUGG.CG.AUG..U.UUUUGGUU..GAAAGUAGUG.UUAAUCUUAG.ACACUAAACGCUGC.CA..AUAAU.AA.....C..CUGUCAG..UU.....AUUU..CUU..UC.AAAAA.CA....UUUU..
JCVI_SCAF_1101668744844/980-889     UUGG.CG.AUG..U.UUUUGGUU.GGAAUGUAGUG.UUAAUCUUAG.ACACUAAACGCUGC.CA..AUAAU.AA.....C..CUGUCAG..UU.....AUUU..CUU..UC.AAAAA.CA....UUUU..
JCVI_SCAF_1096627272831/1646-1737   UUGG.CG.AUG..U.UUUUGGUU.GGAAUGUAGUG.UUAAUCUUAG.ACACUAAACGCUGC.CA..AUAAU.AA.....C..CGGUCAG..UU.....AUUC..UUU..UC.AAAAA.CA....UUUU..
JCVI_SCAF_1096627326772/847-938     UUGG.CG.AUG..U.UUUUGGUU.GGAAUGUAGUG.UUAACUUUAG.ACGCUAAACGCUGC.CAU.A.AAU.AA.....C..CUGUCAG..UU.....AUUU..CUC..UC.AAAAA.CAAA..UA....
JCVI_SCAF_1101668119959/793-886     UUGG.CG.AUG..U.UUUUGGUU.GGAAUGUAGUG.UUAGCUUUAG.ACACUAAACGCUGC.CAU.A.AAU.AA.....C..CUGUCAG..UU.....AUUU..CUC..UC.AAAAA.CAA...UUAUU.
JCVI_SCAF_1101668099843/612-705     UUGG.CG.AUAA.U.UUUUGGUU.GGAAUGUAGUA.CUGUUUUAGA.GUACUAAACGCUGC.CAC.A.AAU.AA.....C..CUGUCAG..UU.....AUUU..CAU..UC.AAAAA.UAAAA.CU....
JCVI_SCAF_1096628250280/1681-1600   UUGU.CG.AUAU.U.UUUUGGUU.GGAAUGUAGUG.AUAUUA.....UCACUAAACGCUGC.CAU.A.AAU.AA.....C..CUGUCAG..UU.....AUUU..CA...UC.AAAAA.............
JCVI_SCAF_1096628166659/1152-1234   UUGU.CG.GUG..U.UUUUGGUU.GGAAUGUAGUG.AUAUGA.....UCACUAAACGCUGC.CAC.A.AAU.AA.....C..CUGUCAG..UU.....AUUU..CA...UC.AAAAA.......UU....
JCVI_SCAF_1101667394057/815-728     UUGA.CG.AUG..U.UUUUGGUU.GGAAUGUAGUG.A...CUUGA..UCACUAAACGCUGC.CAC.A.AAU.AA.....C..CUGACAG..UU.....AUUU..CA...UC.AAAAA.UUAA..UUA...
JCVI_SCAF_1096628216471/1173-1086   UUGU.CG.AUG..U.UUUUGGUU.GGAAUGUAGUG.A...CUUGA..UCACUAAACGCUGC.CAC.A.AAU.AA.....C..CAGUCAG..UU.....AUUU..CA...UC.AAAAA.UUAA..UUA...
JCVI_SCAF_1096628166659/1152-1239   UUGU.CG.GUG..U.UUUUGGUU.GGAAUGUAGUG.AUAUGA.....UCACUAAACGCUGC.CAC.A.AAU.AA.....C..CUGUCAG..UU.....AUUU..CA...UC.AAAAA.UUAA..UUA...
JCVI_SCAF_1101668425589/250-158     UUGG.C.CAUG..U.UUUUGGUU.GGAAUGUAGUG.A...CUAGA..UCACUAAACGCUGC.CAC.G.AAU.AA.....C..AUGCCAG..UU.....AUUU.UCAUC.UU.AAAAC.ACAUUAAUU...
JCVI_SCAF_1096627714380/1310-1226   UUGG.CG.AUA..U.UUUUGGUU.GGAAUGUAGAG.UAAUUAA....GCUCUAAACGCUGC.CAC.A.AAU.AA.....C..CUGUCAG..UU.....AUUU..CA...UC.AAAAA.UAA.........
JCVI_SCAF_1101667119939/812-900     UUGU.CG.AUAA.U.UUUUGGUU.GGAAUGUAGUG.U...CUUUA..ACACUAAACGCUGC.CAC.A.AAU.AA.....C..CUGUCAG..UU.....AUUU.UCA...UC.AAAA..UAAAA.UU....
JCVI_SCAF_1101667226510/844-932     UUGG.CG.AUG..U.UUUUGGUU.GGAAUGUAGUG.AUUAGA.....UCACUAAACGCUGC.CAC.A.AAU.AA.....C..AUGUCAG..UU.....AUUU.UCAUC.UU.AAAA..CAUA..UU....
JCVI_SCAF_1101668333651/900-808     UUGG.CG.AUG..U.UUUUGGUU.GGAAUGUAGUA.CUAGCUUAAC.GUACUAAACGCUGC.CAC.G.AAU.AA.....C..CUGUCAG..UU.....AUUU..CAU..UC.AAAAA.UUAAA.CU....
JCVI_SCAF_1096628392491/1374-1280   UUGG.CG.AUA..U.UUUUGGUU.GGAAUGUAGUACCUGAUAAUA..GUACUAAACGCUGC.CAC.AAAAU.AA.....C..CUGUCAG..UU.....AUUU.UCAC..CU.AAAAA.UAAA..CUA...
JCVI_SCAF_1101668680704/549-455     UUGG.CG.AUA..U.UUUUGGUU.GGAAUGUAGUGUCUGCUAAUA..GCACUAAACGCUGC.CAC.AAAAU.AA.....C..CUGUCAG..UU.....AUUU.UCAC..CU.AAAAA.UAAA..UUA...
JCVI_SCAF_1096627887136/821-727     UUGG.CG.AUA..U.UUUUGGUU.GGAAUGUAGUA.CCUAUUAUUA.GUACUAAACGCUGC.CAC.AAAAU.AA.....C..CCGUCAG..UU.....AUUU.UCAC..CU.AAAAA.UAAA..CUA...
JCVI_SCAF_1096627456499/297-206     UUGG.CG.AUG..U.UUUUGGUU.GGAAUGUAGUG.CUAACUUAA..GCGCUAAACGCUGC.CAU.G.AAU.AA.....C..CUGUCAG..UU.....AUUU..CAU..UC.AAAAA.UNNNNN..N...
JCVI_SCAF_1101668553467/487-577     UUGG.CG.AUG..U.UUU.GGUU.GGAAUGUAGUA.CUA.CUUUAG.GUACUAAACGCUGC.CAC.A.AAU.AA.....C..CUGUCAG..UU.....AUUU..CAC..UC.AAAA..UA....CUAAUA
JCVI_SCAF_1096627807795/1410-1322   UUGG.CG.GUG..U.UUUUGGUU.GGAAUGUAGUA.CCAUUU.AGAUGUACUAAACGCUGC.CAC.A.AAU.AA.....C..CUGUCAG..UU.....AUUU..CAC..UC.AAAAA.UAA.........
JCVI_SCAF_1101668442406/844-751     UGGG.CG.AUG..U.UUUUGGUU.GGAAUGUAAUG.CUUCU..AAUAGCAUUAAACGCUGC.CAC.AAAAU.AA.....C..CUGUCAG..UU.....AUUU.UCAU..CU.AAAAA.UAGA..UUA...
JCVI_SCAF_1096627336964/1674-1587   UUGG.CC.AUG..U.UUUUGGUU.GGAAUGUAGUG.ACUUGA.....UCGCUAAACGCUGC.CAC.A.AAU.AA.....C..CUGUCAG..UU.....AUUU..CA...UC.AAAAA.UAAAUAA.....
JCVI_SCAF_1096628100125/1237-1145   UUGG.CC.AUG..U.UUUUGGUU.GGAAUGUAGUG.UUAACUAUGG.ACACUAAACGCUGC.CAC.A.AAU.AA.....C..CUGUCAG..UU.....AUUU..CUU..UC.AAAAA.CAA...UUAA..
JCVI_SCAF_1101668437222/328-235     UUGG.CC.AUG..U.UUUUGGUU.GGAAUGUAGUG.UUAAUCUUAG.ACACUAAACGCUGC.CAU.A.UAU.AA.....C..CUGUCAG..UU.....AUUU.UCUU..UC.AAAAA.CUA...UUAA..
JCVI_SCAF_1096627075463/1206-1114   UUGG.CG.GUG..U.UUUUGGUU.GGAAUGUAGUG.UUAAUCUUAG.ACACUAAACGCUGC.CAU.A.AAU.AA.....C..CUGUCAG..UU.....AUUU..CCC..UC.AAAAA.CAA...UUAA..
JCVI_SCAF_1101668377658/445-538     UUGG.CG.AUG..U.UUUUGGUU.GGAAUGUAGUG.UUAAUCAUAG.ACACUAAACGCUGC.CAC.A.AAU.AA.....C..CUGUCAG..UU.....AUUU.UCAC..UC.GAAAA.CUA...UUAA..
JCVI_SCAF_1096627806854/1500-1592   UUGG.CG.AUG..U.UUUUGGUU.GGAAUGUAGUG.UUAUCGAUAG.ACACUAAACGCUGC.CAU.U.AAU.AA.....C..CUGUCAG..UU.....AUUU..CUU..UC.AAAAA.CAC...UUAU..
JCVI_SCAF_1101668417966/407-494     UUGG.C.CAUG..U.UUUUGGUU.GGAAUGUAGUA.CUAGCUAUAG.GUACUAAACGCUGC.CAC.A.AAU.AA.....C..CUGUCAG..UU.....AUUU..CA...UC.AAAAA.UA...A......
JCVI_SCAF_1096627736207/1601-1517   UUGG.CG.AUG..U.UUUUGGUU.GGAAUGUAGUA.CUUUAC.....GUACUAAACGCUGC.CAC.A.AAU.AA.....C..CAGUCAG..UU.....AUUU..CAU..UC.AAAAA.UA...U......
JCVI_SCAF_1101668125939/687-779     UUGG.CG.AUG..U.UUUUGGUU.GGAAUGUAGUG.UUAACUUUGG.GCACUAAACGCUGC.CAU.G.AAU.AA.....C..CUGUCAG..UU.....AUUU..CAU..UC.AAAAA.UA....UUAUU.
JCVI_SCAF_1101667487831/759-668     UUGG.CG.AUA..U.UUUUGGUU.GGAAUGUAGUA.CUUCUAACA..GUGCUAAACGCUGC.CAC.AAAAU.AA.....C..CUGUCAG..UU.....AUUU.UCAU..CU.AAAAA.UA......AUU.
JCVI_SCAF_1096627901599/813-901     UUGG.CG.AUA..U.UUUUGGUU.GGAAUGUAGUG.CUUUAA.....GUACUAAACGCUGC.CAC.AAAAU.AA.....C..CUGUCAG..UU.....AUUU..CA...UC.AAAAA.UAAAUAA.....
JCVI_SCAF_1101668377658/445-536     UUGG.CG.AUG..U.UUUUGGUU.GGAAUGUAGUG.UUAAUCAUAG.ACACUAAACGCUGC.CAC.A.AAU.AA.....C..CUGUCAG..UU.....AUUU.UCAC..UC.GAAAA.CUA...UU....
JCVI_SCAF_1101668759517/451-359     UUGG.CG.GUG..U.UUUUGGUU.GGAAUGUAGUG.UUAAUCAUAG.ACACUAAACGCUGC.CAU.A.AAU.AA.....C..CUGUCAG..UU.....AUUU.UCAC..UC.AAAAA.CAUA..UU....
JCVI_SCAF_1096627487724/1303-1393   UUGG.CG.AUG....UUUUGGUU.GGAAUGUAGUG.CUCAAGUAG..GUACUAAACGCUGC.CAC.A.AAU.AA.....C..CUGUCAG..UU.....AUUU..CCC..UC.AAAAA.CAUA..UUA...
JCVI_SCAF_1101668417966/407-498     UUGG.CC.AUG..U.UUUUGGUU.GGAAUGUAGUA.CUAGCUAUAG.GUACUAAACGCUGC.CAC.A.AAU.AA.....C..CUGUCAG..UU.....AUUU..CA...UC.AAAAA.UAAAA.CU....
JCVI_SCAF_1096627272831/1646-1738   UUGG.CG.AUG..U.UUUUGGUU.GGAAUGUAGUG.UUAAUCUUAG.ACACUAAACGCUGC.CA..AUAAU.AA.....C..CGGUCAG..UU.....AUUC.UU.U..UC.AAAAA.CA....UUUUA.
JCVI_SCAF_1101668744844/980-888     UUGG.CG.AUG..U.UUUUGGUU.GGAAUGUAGUG.UUAAUCUUAG.ACACUAAACGCUGC.CA..AUAAU.AA.....C..CUGUCAG..UU.....AUUU..CUU..UC.AAAAA.CA....UUUUA.
JCVI_SCAF_1096628281438/692-785     UUGG.CG.AUG..U.UUUUGGUU.GGAAUGUAGUG.UUAAUCGUAG.ACACUAAACGCUGC.CAU.A.CAU.AA.....C..CUGUUAG..UU.....AUUU.CCAU..UC.AAAAA.CA....UUUUA.
JCVI_SCAF_1101668339242/205-118     UUGG.CG.AUA..U.UUUUGGUU.GGAAUGUAGUA.CCG.CUUAAC.GUACUAAACGCUGC.CAU...AAU.AA.....C..CUGUCAG..UU.....AUUU..CAU..UC.AAAAA.UAUA........
JCVI_SCAF_1101668415781/645-733     UUGG.CG.AUA..U.UUUUGGUU.GGAAUGUAGUA.UCA.CUAGUC.AUACUAAACGCUGC.CAC.A.AAU.AA.....C..CUGUCAG..UU.....AUUU..CAU..UC.AAAAA.UAUA........
JCVI_SCAF_1101668687361/91-6        UUGA.CG.AUG..UUUUUUGGUU.GGAAUGUAGUA.CUA.C......GUACUAAACGCUGC.CAC.A.AAU.AA.....C..CUGUCAG..UU.....AUUU..CA...UC.AAAAA.UAUAAA......
JCVI_SCAF_1096628104234/613-529     UUGU.CG.AUAA.U.UUUUGGUU.GGAAUGUAGUG.CA....UUA..GCACUAAACGCUGC.CUU.A.AAU.AA.....C..CUGUCAG..UU.....AUUU.UCA...UC.AAAAA.UAA.........
JCVI_SCAF_1096627311908/586-670     UUGU.CG.AUAA.U.UUUUGGUU.GGAAUGUAGCG.CA....UUA..GCGCUAAACGCUGC.CAU.A.AAU.AA.....C..CUGUCAG..UU.....AUUU.UCA...UC.AAAAA.UAA.........
JCVI_SCAF_1096626001320/1115-1020   UUGG.CG.GUA..U.UUUUGGUU.GGAAUGUAGUA.CUCAGUUAAU.GUAUUAAACGCUGC.CAU.AAAAU.AA.....C..CUGCCAG..UU.....AUUU.UCAC..CU.AAAAA.UAAAUAUU....
JCVI_SCAF_1096628100125/1237-1147   UUGG.C.CAUG..U.UUUUGGUU.GGAAUGUAGUG.UUAACUAUGG.ACACUAAACGCUGC.CAC.A.AAU.AA.....C..CUGUCAG..UU.....AUUU..CUU..UC.AAAAA.CAA...UU....
JCVI_SCAF_1096627806854/1500-1590   UUGG.CG.AUG..U.UUUUGGUU.GGAAUGUAGUG.UUAUCGAUAG.ACACUAAACGCUGC.CAU.U.AAU.AA.....C..CUGUCAG..UU.....AUUU..CUU..UC.AAAAA.CAC...UU....
JCVI_SCAF_1101668019616/1105-1010   UUGA.CG.AUG..U.UUUUGGUU.GGAAUGUAGUA.CCUACUUUAUGGAACUAAACGCUGC.CAC.AAAAU.AA.....C..CUGUCAG..UU.....AUUU.UCAU..UC.AAAAA.UAAAUAA.....
JCVI_SCAF_1096627432974/586-673     UUGG.CC.AUG..U.UUUUGGUU.GGAAUGUAGUA.CUUAU......GUACUAAACGCUGC.CAC.UUAAU.AA.....C..CUGUCAG..UU.....AUUU..CA...UC.AAAAA.UUUUA.UU....
JCVI_SCAF_1101668692759/1409-1501   UUGG.CG.GUG..U.UUUUGGUU.GGAAUGUAGUA.CUAGCUUAAC.GUACUAAACGCUGC.CAU.G.AAU.AA.....C..CUGUCAG..UU.....AUUU..CAU..UC.AAAAA.UCAAUAU.....
JCVI_SCAF_1101668519695/1032-1124   UUGG.CG.GUG..U.UUUUGGUU.GGAAUGUAGUA.UCAAGUUAAC.AUACUAAACGCUGC.CAU.G.AAU.AA.....C..CUGUCAG..UU.....AUUU..CAU..UC.AAAAA.UCAAUAA.....
JCVI_SCAF_1096627900542/1357-1264   UUGG.CG.AUG..UUUUUUGGUU.GGAAUGUAGUA.CUCGUUUAAU.GUACUAAACGCUGC.CAU.A.AAU.AA.....C..CUGUCAG..UU.....AUUU..CAU..UC.AAAAA.UCAACAU.....
JCVI_SCAF_1101667536844/688-774     UUGG.CG.AUG..U.UUUUGGUU.GGAAUGUAGUA.CAUUU..AA..GUACUAAACGCUGC.CA..A.AAU.AA.....C..CUGUCAG..UU.....AUUU..CAU..UC.AAAAA..CAAUA......
JCVI_SCAF_1101667437739/724-810     UUGG.CG.AUG..U.UUUUGGUU.GGAAAGUAGUG.CAUUU..AA..GUACUAAACGCUGC.CA..A.AAU.AA.....C..CUGUCAG..UU.....AUUU..CAU..UC.AAAAA..CAAUA......
JCVI_SCAF_1096627809848/668-575     UUGG.CG.AUG..U.UUUUGGUU.GGAAUGUAGUG.CUUCU..AACAGUACUAAACGCUGC.CAC.AAAAU.AA.....C..CUGUCAG..UU.....AUUU.UCAC..CU.AAAAA.UAAAA.CU....
JCVI_SCAF_1096628250280/1681-1593   UUGU.CG.AUA..UUUUUUGGUU.GGAAUGUAGUG.AUAUUA.....UCACUAAACGCUGC.CAU.A.AAU.AA.....C..CUGUCAG..UU.....AUUU..CA...UC.AAAAA.UAUUAAA.....
JCVI_SCAF_1101668099843/612-704     UUGG.CG.AUAA.U.UUUUGGUU.GGAAUGUAGUA.CUGUUUUAGA.GUACUAAACGCUGC.CAC.A.AAU.AA.....C..CUGUCAG..UU.....AUUU..CAU..UC.AAAAA.UAAAA.C.....
JCVI_SCAF_1096627181691/977-890     UUGG.CG.AUG..U.UUUUGGUU.GGAAUGUAGUA.CUAAUUU....GUACUAAACGCUGC.CAC.A.AAU.AA.....C..AUGUCAG..UU.....AUU...CUU..UC.AAAAA..ACAAAC.....
JCVI_SCAF_1096627504709/658-746     UUGA.CG.AUAUUU.UUUUGGUU.GGAAAGUAGUG.ACUUGA.....UCACUAAACGCUGC.CAC.A.AAU..A.....C..CAGUCAG..UU.....AUUU..CA...UC.AAAAA..AAUAAAU....
JCVI_SCAF_1096627900542/1357-1269   UUGG.CG.AUGU.U.UUUUGGUU.GGAAUGUAGUA.CUCGUUUAAU.GUACUAAACGCUGC.CAU.A.AAU.AA.....C..CUGUCAG..UU.....AUUU..CAU..UC.AAAAA.UC..........
JCVI_SCAF_1096628005130/492-407     UUGG.CG.AUA..U.UUUUGGUU.GGAAUGUAGUA.CAAUUAGU...GUACUAAACGCUGC.CAU...AAU.AA.....C..CUGUCAG..UU.....AUUU..CAU..UC.AAAAA.UA....U.....
JCVI_SCAF_1096627273577/602-691     UUGG.CG.AUA..U.UUUUGGUU.GGAAUGUAGUG.CUAGUC.AUAGGUACUAAACGCUGC.CAU.G.AAU.AA.....C..CUGUCAG..UU.....AUUU..CAU..UC.AAAAA.UA....CA....
JCVI_SCAF_1096627718520/404-314     UUGG.CG.AUG..U.UUUUGGUU.GGAAUGUAGUA.C...UUUAACUGUACUAAACGCUGC.CAU.G.AAU.AA.....C..CUGUCAG..UU.....AUUU..CAU..UC.AAAAA.UCAA..CUA...
JCVI_SCAF_1101668470821/772-862     UUGU.CG.AUA..U.UUUUGGUU.GGAAUGUAGAG.CUUUUAUU...GCUCUAAACGCUGC.CAC.AAAAU.AG.....C..AUGUCAG..UU.....AUUU..CA...CC.AAAAA.UAAA..UAA...
JCVI_SCAF_1101668383514/1137-1220   UUGUGCG..UG..U.UUUUGGUU.GGAAUGUAGUG.U...CUUGU..ACGCUAAACGCUGC.CAC.A.AAU.AA.....C..CUGACAG..UU.....AUUU..CAU..CU.AAAA..UCA.........
JCVI_SCAF_1096627172529/1696-1612   UUGUGCG..UG..U.UUUUGGUU.GGAAUGUAGUG.C...UUAGU..GCACUAAACGCUGC.CAC.A.AAU.AA.....C..CUGACAG..UU.....AUUU.UCAU..CU.AAAA..UCA.........
JCVI_SCAF_1096628001253/329-412     UUGUGCG..UG..U.UUUUGGUU.GGAAUGUAGUGACUAGU......GCACUAAACGCUGC.CAC.A.AAU.AA.....C..CUGACAG..UU.....AUUU..CAU..CU.AAAA..UCA.........
JCVI_SCAF_1101667330911/494-577     UUGUGCG..UG..U.UUUUGGUU.GGAAUGUAGUGACUUGU......GCACUAAACGCUGC.CAC.A.AAU.AA.....C..CUGACAG..UU.....AUUU..CAU..CU.AAAA..UCA.........
JCVI_SCAF_1096626926190/3335-3252   UUGUGCG..UG..U.UUUUGGUU.GGAAUGUAGUGUCUAGU......GCACUAAACGCUGC.CAC.A.AAU.AA.....C..CUGACAG..UU.....AUUU..CAU..CU.AAAA..UCA.........
JCVI_SCAF_1101667143293/626-709     UUGUGCG..UG..U.UUUUGGUU.GGAAUGUAGUGACUAGU......GCACUAAACGCUGC.CAC.A.AAU.AA.....C..CUGACAG..UU.....AUUU..CCU..CU.AAAA..UCA.........
JCVI_SCAF_1096628225471/199-116     UUGUGCG..UG..U.UUUUGGUU.GGAAUGUAGUGUCUUGU......GCACUAAACGCUGC.CAC.A.AAU.AA.....C..CUGACAG..UU.....AUUU..CCU..CU.AAAA..UCA.........
JCVI_SCAF_1101667089391/674-757     UUGU.C.CGUG..U.UUUUGGUU.GGAAUGUAGUGACUUGU......GCACUAAACGCUGC.CAC.A.AAU.AA.....C..CUGACAG..UU.....AUUU..CAU..CU.AAAA..UCA.........
JCVI_SCAF_1096626936011/134-50      UUGUGCG..UG..U.UUUUGGUU.GGAAUGUAGUGACUAGU......GCACUAAACGCUGC.CAC.A.AAU.AA.....C..CUGACAG..UU.....AUUU..CAU..CU.AAAAA.UCU.........
JCVI_SCAF_1101668442202/500-415     UUGUGCG..UG..U.UUUUGGUU.GGAAUGUAGUGACUAGU......GCACUAAACGCUGC.CAC.A.AAU.AA.....C..CUGACAG..UU.....AUUU.UCAU..CU.AAAA..UCAA........
JCVI_SCAF_1096626926190/3335-3248   UUGUGCG..UG..U.UUUUGGUU.GGAAUGUAGUGUCUAGU......GCACUAAACGCUGC.CAC.A.AAU.AA.....C..CUGACAG..UU.....AUUU..CAU..CU.AAAA..UCAAA.UU....
JCVI_SCAF_1096628286688/1813-1726   UUGUGCG..UG..U.UUUUGGUU.GGAAUGUAGUGACUAGU......GCACUAAACGCUGC.CAC.A.AAU.AA.....C..CUGACAG..UU.....AUUU..CAU..CU.AAAA..UCAAA.UU....
JCVI_SCAF_1101668732798/361-274     UUGUGCG..UG..U.UUUUGGUU.GGAAUGUAGUGACUUGU......GCACUAAACGCUGC.CAC.A.AAU.AA.....C..CUGACAG..UU.....AUUU.CC.U..CU.AAAA..UCUAA.CG....
JCVI_SCAF_1101668427103/712-625     UUGUGCG..UG..U.UUUUGGUU.GGAAUGUAGUGACUUAU......GCACUAAACGCUGC.CAC.A.AAU.AA.....C..CUGUCAG..UU.....AUUU..CAU..CU.AAAA..UCAAAAU.....
JCVI_SCAF_1101668442202/500-412     UUGUGCG..UG..U.UUUUGGUU.GGAAUGUAGUGACUAGU......GCACUAAACGCUGC.CAC.A.AAU.AA.....C..CUGACAG..UU.....AUUU.UCAU..CU.AAAA..UCAAAAU.....
JCVI_SCAF_1096627224743/308-391     UUGUGCG..UG..U.UUUUGGUU.GGAAUGUAGUGUCUUGU......GCACUAAACGCUGC.CAC.A.AAU.AA.....C..CUGACAG..UU.....AUUU..CAU..CU.AAA...UUCA........
JCVI_SCAF_1101667089391/674-761     UUGUCCG..UG..U.UUUUGGUU.GGAAUGUAGUGACUUGU......GCACUAAACGCUGC.CAC.A.AAU.AA.....C..CUGACAG..UU.....AUUU..CAU..CU.AAAA..UCAA.ACU....
JCVI_SCAF_1096628001253/329-416     UUGUGCG..UG..U.UUUUGGUU.GGAAUGUAGUGACUAGU......GCACUAAACGCUGC.CAC.A.AAU.AA.....C..CUGACAG..UU.....AUUU..CAU..CU.AAAA..UCAAA.CU....
JCVI_SCAF_1101667143293/626-713     UUGUGCG..UG..U.UUUUGGUU.GGAAUGUAGUGACUAGU......GCACUAAACGCUGC.CAC.A.AAU.AA.....C..CUGACAG..UU.....AUUU.CC.U..CU.AAAA..UCAAA.CU....
JCVI_SCAF_1096628216502/1400-1313   UUGUGCG..UG..U.UUUUGGUU.GGAAUGUAGUGACUUGU......GCACUAAACGCUGC.CAC.A.AAU.AA.....C..CUGACAG..UU.....AUUU.CC.U..CU.AAAA..UCAAA.CU....
JCVI_SCAF_1096627224743/308-395     UUGUGCG..UG..U.UUUUGGUU.GGAAUGUAGUGUCUUGU......GCACUAAACGCUGC.CAC.A.AAU.AA.....C..CUGACAG..UU.....AUUU..CAU..CU.AAA...UUCAAACU....
JCVI_SCAF_1096627172529/1696-1608   UUGUGCG..UG..U.UUUUGGUU.GGAAUGUAGUG.CUUAGU.....GCACUAAACGCUGC.CAC.A.AAU.AA.....C..CUGACAG..UU.....AUUU.UCAU..CU.AAAA..UCAAA.CU....
JCVI_SCAF_1101668383514/1137-1224   UUGUGCG..UG..U.UUUUGGUU.GGAAUGUAGUG.UCUUGU.....ACGCUAAACGCUGC.CAC.A.AAU.AA.....C..CUGACAG..UU.....AUUU..CAU..CU.AAAA..UCAAA.UU....
JCVI_SCAF_1096627718520/404-315     UUGG.CG.AUG..U.UUUUGGUU.GGAAUGUAGUA.CUUUAACU...GUACUAAACGCUGC.CAU.G.AAU.AA.....C..CUGUCAG..UU.....AUUU..CAU..UC.AAAAA.UCAA..CU....
JCVI_SCAF_1101668436380/712-801     UUGG.CG.AUA..U.UUUUGGUU.GGAAUGUAGUA.CUU....AUCUGUACUAAACGCUGC.CAC.A.AAU.AA.....C..CUGUCAG..UU.....AUUU..CAU..UC.AAAAA.UAA...UUAA..
JCVI_SCAF_1096628026560/1112-1026   UUGG.C.CAUA..U.UUUUGGUU.GGAAUGUAGUA.CUAGUUG.AC.GUACUAAACGCUGC.CAU.G.AAU.AA.....C..CUGUCAG..UU.....AUUU..CAU..UC.AAAAA.......UU....
JCVI_SCAF_1101668717868/19-105      UUGUGCG..UG..U.UUUUGGUU.GGAAUGUAGUG.C...CUAUA..GCACUAAACGCUGC.CAU.A.AAU.AA.....C..CUGACAG..UU.....AUUU..CA...UC.AAAAA.UAUA..UU....
JCVI_SCAF_1101668346530/67-158      UUGG.CG.AUA..U.UUUUGGUU.GGAAUGUAGUA.CCACUUAUC..GUGCUAAACGCUGC.CAU...AAU.AA.....C..CUGUCAG..UU.....AUUU..CAU..CC.AAAAA.UAUAAAUU....
JCVI_SCAF_1096627181691/977-889     UUGG.CG.AUG..U.UUUUGGUU.GGAAUGUAGUA.CUAAUUU....GUACUAAACGCUGC.CAC.A.AAU.AA.....C..AUGUCAG..UU.....AUUC..UU...UC.AAAAA..ACAAACU....
JCVI_SCAF_1101667569016/560-476     UUGG.CG.AUA..U.UUUUGGUU.GGA.UGUAGUG.CAUUAA.....GCACUAAACGCUGC.CAC.A.CAU.GA.....C..UAGUCAG..UU.....AUUU..UAA..UC.AAAAA.UAUA........
JCVI_SCAF_1096628000880/401-491     UUGG.CG.AUG..U.UUUUGGUU.GGAAUGUAGUA.UCUUUGUC...AUACUAAACGCUGC.CAC.A.AAU.AA.....C..CUGUCAG..UU.....AUUU..CAU..UC.AAAAA.UA....UUAAU.
JCVI_SCAF_1101668415781/645-736     UUGG.CG.AUA..U.UUUUGGUU.GGAAUGUAGUA.UCACU..AGUCAUACUAAACGCUGC.CAC.A.AAU.AA.....C..CUGUCAG..UU.....AUUU..CAU..UC.AAAAA.UAUAAAU.....
JCVI_SCAF_1101667423124/668-756     UUGU.C.CGUG..U.UUUUGGUU.GGAAUGUAGUG.CAUAUC.....GCACUAAACGCUGC.CAU.UAAAU.AA.....C..CUGUCAG..UU.....AUUU..CUA..UC.AAAAA.UAAA..CA....
JCVI_SCAF_1096627237423/568-480     UUGU.C.CAUG..U.UUUUGGUU.GGAAUGUAGUG.CAUACC.....GCACUAAACGCUGC.CAU.UAAAU.AA.....C..CUGUCAG..UU.....AUUU..CUA..UC.AAAAA.UAAA..UA....
JCVI_SCAF_1096627597006/1495-1404   UUGU.CG.UAG..U.UUUUGGUU.GGAAUGUAGUA.CUUACUUAAU.GUGCUAAACGCUGC.CAU.G.AUU.AA.....C..CUGUCAG..UU.....AUUU..CAU..CC.AAAA..UUUAAUA.....
JCVI_SCAF_1096627547165/1417-1507   UUGG.CG.AUA..UUUUUUGGUU.GGAAUGUAGUG.CUUUAAUU...GCACUAAACGCUGC.CAU.G.AAU.AA.....C..CUGUCAG..UU.....AUUU..CA...UC.AAAAA..AC...UUAAU.
JCVI_SCAF_1096627799493/279-372     UUGG.CG.AUG..U.UUUUGGUU.GGAAUGUAGCG.UUAUUUAUAG.ACGCUAAACGCUGC.CAU.A.AAG.AA.....C..CUGUCAG..UA.....AUUU.UCUA..UC.AAAAA.CAC...UUAA..
JCVI_SCAF_1096627971165/841-753     UUGG.CG.AUG..U.UUUUGGUU.GGAAUGUAGUG.UUAUUUACAG.ACACUAAACGCUGC.CA..AUAAU.AA.....C..CUGUCAG..UU.....AUUC...AA..UUCAAAAA.CAU.........
JCVI_SCAF_1101668302157/237-145     UUGG.CG.AUG..U.UUUUGGUU.GGAAUGUAGUG.UUAAUCAUAG.ACACUAAACGCUGC.CA..AUAAU.AA.....C..CUGUCAG..UU.....AUUU..CUC..UC.AAAAA.CA....UUAAU.
JCVI_SCAF_1096627270779/664-573     UUGG.CG.AUG..U.UUUUGGUU..GAAAGUAGUG.UUAAUCUUAG.ACACUAAACGCUGC.CA..AUAAU.AA.....C..CUGUCAG..UU.....AUUU..CUU..UC.AAAAA.CA....UUUUU.
JCVI_SCAF_1101668685369/412-319     UUGG.CG.AUG..U.UUUUGGUU.GGAAUGUAGUG.UCAACUUAG..ACACUAAACGCUGC.CAU.A.AAU.AA.....C..CAGUCAG..UU.....AUUU..CCU..UC.GAAAA.CAUAAAACU...
JCVI_SCAF_1101668463515/598-686     UUGA.CC.AUG..UUUUUUGGUU.GGAAUGUAGUGACAUGA......GCACUAAACGCUGC.CAC.A.AAU.AA.....C..CUGUCAG..UU.....AUUU..CA...UC.AAAAA.UUAAUAA.....
JCVI_SCAF_1096628000880/401-488     UUGG.CG.AUG..U.UUUUGGUU.GGAAUGUAGUA.U...CUUUGUCAUACUAAACGCUGC.CAC.A.AAU.AA.....C..CUGUCAG..UU.....AUUU..CAU..UC.AAAAA.UAUU........
JCVI_SCAF_1101668001430/1283-1377   UUGG.CG.GUG..U.UUUUGGUU.GGAAUGUAGUA.CUUAGUUAAU.GUACUAAACGCUGC.CAC.AAAAU.AA.....C..CUGCCAG..UU.....AUUU.UCAU..CU.AAAAA.UAUAUAU.....
JCVI_SCAF_1101668019545/670-576     UUGG.CG.GUA..U.UUUUGGUU.GGAAUGUAGUA.CUUAGUUAAU.GUACUAAACGCUGC.CAC.AAAAU.AA.....C..CUGUCAG..UU.....AUUU.UCAC..CU.AAAAA.UAUAUAU.....
JCVI_SCAF_1096626001320/1115-1021   UUGG.CG.GUA..U.UUUUGGUU.GGAAUGUAGUA.CUCAGUUAAU.GUAUUAAACGCUGC.CAU.AAAAU.AA.....C..CUGCCAG..UU.....AUUU.UCAC..CU.AAAAA.UAAAUAU.....
JCVI_SCAF_1101668722731/156-242     UUGG.CG.AUA..U.UUUUGGUU.GGAAUGUAGUA.CUAAUCUUAG.GUACUAAACGCUGC.CAC.A.AAU.AA.....C..CUGUCAG..UU.....AUUU..CCA..UUCAAAAA.............
JCVI_SCAF_1096628245018/957-870     NNNN.NN.NNN..U.UUUUGGUU.GGAAUGUAGUG.ACUAGU.....UCACUAAACGCUGC.CAU.A.AAU.AA.....C..AUGCCAG..UU.....AUUU..CA...UC.AAAAA.UAUAAAU.....
JCVI_SCAF_1101667423124/668-757     UUGUCCG..UG..U.UUUUGGUU.GGAAUGUAGUG.CAUAUC.....GCACUAAACGCUGC.CAU.UAAAU.AA.....C..CUGUCAG..UU.....AUUU..CUA..UC.AAAAA.UAAACAA.....
JCVI_SCAF_1096628257870/704-796     UUGG.CG.AUG..U.UUUUGGUU.GGAAUGUAACA.CUACUUAUAA.GUGUUAAACGCUGC.CAC.G.AAU.AA.....C..CUGCCAG..UU.....AUUU..CAU..UC.AAAAA.UAAA..UUA...
JCVI_SCAF_1101667115639/717-797     UUGG.CG.AUAU.U.UUUUGGUU.GGAAUGUAGUA.CUUUA......GUACUAAACGCUGC.CAU.A.CAU.UA........CUGUCAG..UU.....AUUU.UCA...UC.AAAAA.............
JCVI_SCAF_1096627908861/77-162      UUGA.CG.AUA..U.UUUUGGUU.GGAAUGUAGUA.CUUUA......GUACUAAACGCUGC.CAC.A.UAU.UA.....UUACUGUCAG..UU.....AUUU.UCA...UC.AAAAA.UAA.........
JCVI_SCAF_1096628035290/314-396     UUGG.CG.AUG..U.UUUUGGUU.GGAAUGUAGUG.CUAACUUAG..GUGCUAAACGCUGC.CAC.A.AAU.AA.....C..CUGUCAG..UU.....AUUU..CAC..UC.AAA...............
JCVI_SCAF_1101668370427/985-895     UUGG.CG.AUAA.UUUUUUGGUU.GGAAUGUAGUG.UCUAUUAUA..ACACUAAACGCUGC.CAU.A.AAU.AA.....C..CUGUCAG..UU.....AUUU..CAC..UC.AAAAA..AUAA.......
JCVI_SCAF_1096627904755/341-432     UUGG.CG.AUG..U.UUUUGGUU.GGAAUGUAGUG.UUGUUGAUAG.ACACUAAACGCUGC.CA..A.AAU.AA.....C..CUGUCAG..UU.....AUUU..CUC..UC.AAAAA.CACA..UUA...
JCVI_SCAF_1096627597006/1495-1409   UUGU.CG..UAG.U.UUUUGGUU.GGAAUGUAGUA.CUUACUUAAU.GUGCUAAACGCUGC.CAU.G.AUU.AA.....C..CUGUCAG..UU.....AUUU..CAU..CC.AAAA..UU..........
JCVI_SCAF_1096628296697/733-822     UUGG.CC.AUG..U.UUUUGGUU.GGAAUGUAGUG.ACUAGA.....UCACUAAACGCUGC.CAU.A.AAU.AA.....C..AUAUCAG..UU.....AUUU.UCAUC.CUUAAA...CAA...UUAA..
JCVI_SCAF_1101667226510/844-933     UUGG.CG.AUG..U.UUUUGGUU.GGAAUGUAGUG.AUUAGA.....UCACUAAACGCUGC.CAC.A.AAU.AA.....C..AUGUCAG..UU.....AUUU.UCAU..CUUAAAA..CAUA..UUA...
JCVI_SCAF_1101668425589/250-161     UUGG.CC.AUG..U.UUUUGGUU.GGAAUGUAGUG.ACUAGA.....UCACUAAACGCUGC.CAC.G.AAU.AA.....C..AUGCCAG..UU.....AUUU.UCAU..CUUAAAA..CACA..UUA...
JCVI_SCAF_1096627237423/568-479     UUGU.CC.AUG..U.UUUUGGUU.GGAAUGUAGUG.CAUACC.....GCACUAAACGCUGC.CAU.UAAAU.AA.....C..CUGUCAG..UU.....AUUU..CUA..UC.AAAAA.UAAAUAA.....
JCVI_SCAF_1101667294909/2-88        UUGU.CG.AUG..G.UUUUGGUU.GGAAUGUAGUA.CUUUUUU....GUACUAAACCCUGC.CCU.AAAAU.UA.....U..CUGACAG..UC.....AUUU..CA...UC.AAAAA.UAAA........
JCVI_SCAF_1096628167921/551-640     UUGU.CG.GUG..U.UUUUGGUU.GGAAUGUAGUA.CUUUUUU....GUACUAAACGCUGC.CAU.UAAAU.UA.....U..CUGACAG..UA.....AUUU..CA...UC.AAAAA.UAAAAAA.....
JCVI_SCAF_1096627273577/602-694     UUGG.CG.AUA..U.UUUUGGUU.GGAAUGUAGUG.CUAGUCAUAG.GUACUAAACGCUGC.CAU.G.AAU.AA.....C..CUGUCAG..UU.....AUUU..CAU..UC.AAAAA.UACAAAC.....
JCVI_SCAF_1096627200606/1059-972    UUGGCCG..UG..U.UUUUGGUU.GGAAUGUAGUG.ACAUUG.....UCACUAAACGCUGC.CAC.A.AAU.AA.....C..CUGUCAG..UU.....AUUU..CA...UC.AAAAA.UUUAAAU.....
JCVI_SCAF_1101667536844/688-776     UUGG.CG.AUG..U.UUUUGGUU.GGAAUGUAGUA.CAUUUAA....GUACUAAACGCUGC.CA..A.AAU.AA.....C..CUGUCAG..UU.....AUUU..CAU..UC.AAAAA.CAAUAAA.....
JCVI_SCAF_1101667437739/724-812     UUGG.CG.AUG..U.UUUUGGUU.GGAAAGUAGUG.CAUUUAA....GUACUAAACGCUGC.CA..A.AAU.AA.....C..CUGUCAG..UU.....AUUU..CAU..UC.AAAAA.CAAUAAA.....
JCVI_SCAF_1096627547165/1417-1504   UUGG.CG.AUAU.U.UUUUGGUU.GGAAUGUAGUG.CUUU...AAUUGCACUAAACGCUGC.CAU.G.AAU.AA.....C..CUGUCAG..UU.....AUUU..CA...UC.AAAAA..AC...UU....
JCVI_SCAF_1096627323715/577-489     UUGG.CG.AUAA.UUUUUUGGUU.GGAAUGUAGUG.CUUU...AAUAGCACUAAACGCUGC.CAU.A.AGU.GA.....C..CUGUCAG..UU.....AUUU..CA...UC.AAAAA..A....UCU...
JCVI_SCAF_1101667386591/737-824     UUGG.CG.AUG..U.UUUUGGUU.GGAAUGUAGUA.CU..UAUUU..GUACUAAACGCUGC.CAC.A.AAU.AA.....C..AUGUCAG..UU.....AUUU..CUU..CC.GAAAAA.CAAA.......
JCVI_SCAF_1096628216502/1400-1310   UUGUGCG..UG..U.UUUUGGUU.GGAAUGUAGUGACUUGU......GCACUAAACGCUGC.CAC.A.AAU.AA.....C..CUGACAG..UU.....AUUU..CCU..CU.AAAA..UCAAACUUUA..
JCVI_SCAF_1101668732798/361-270     UUGUGCG..UG..U.UUUUGGUU.GGAAUGUAGUGACUUGU......GCACUAAACGCUGC.CAC.A.AAU.AA.....C..CUGACAG..UU.....AUUU..CCU..CU.AAAA..UCUAACGUAUA.
JCVI_SCAF_1096627830843/354-269     UUGG.CG.AUG..U.UUUUGGUU.GGAAUGUAGUU.CU..CAUGUG.GAACUAAACGCUGC.CAU.A.AAU.AA.....C..CUGCCAG..UU.....AUUU..CAC..UC.AAAAA..........CU.
JCVI_SCAF_1096628111964/1395-1310   UUGG.CG.GUG..U.UUUUGGUU.GGAAUGUAGUU.CU..CAUGUG.GGACUAAACGCUGC.CAU.A.AAU.AA.....C..CUGUCAG..UU.....AUUU..CAC..UC.AAAAA..........CU.
JCVI_SCAF_1096627492102/1371-1282   UUGG.CG.AUG..U.UUUUGGUU.GGAAUGUAGUG.CA..CAUGAU.GCACUAAACGCUGC.CAU.A.AAU.AA.....C..CUGCCAG..UU.....AUUU..CAC..UC.AAAAA.CU...U..AUA.
JCVI_SCAF_1096627830843/354-264     UUGG.CG.AUG..U.UUUUGGUU.GGAAUGUAGUU.CUCAUGUG...GAACUAAACGCUGC.CAU.A.AAU.AA.....C..CUGCCAG..UU.....AUUU..CAC..UC.AAAAA.CUAAUUA.....
JCVI_SCAF_1096628111964/1395-1305   UUGG.CG.GUG..U.UUUUGGUU.GGAAUGUAGUU.CUCAUGUG...GGACUAAACGCUGC.CAU.A.AAU.AA.....C..CUGUCAG..UU.....AUUU..CAC..UC.AAAAA.CUUAUUA.....
JCVI_SCAF_1096627191963/86-172      UUGG.CG.GUG..U.UUUUGGUU.GGAAUGUAGUG.C...UUAUUC.GUACUAAACGCUGC.CAC.A.AAU.AA.....C..CUGUCAG..UU.....AUUU..CAC..UC.AAAAA.UUUU........
JCVI_SCAF_1096627097184/1553-1635   UUGG.CG.AUG..U.UUUUGGUU.GGAAUGUAGUG.CUUCUAACA..GUGCUAAACGCUGC.CAC.AAAAU.AA.....C..CUGUCAG..UU.....AUCU..CA...UC.AAA...............
JCVI_SCAF_1101668486063/779-698     UUGG.CG.AUAU.U.UUUUGGUU.GGAAUGUAGUG.CACUAA.....GCACUAAACGCUGC.CAU.A.AAU.UG.......AUAGUCAG..UU....UAUUU..CA...UC.AAAA..............
JCVI_SCAF_1101668537975/827-909     UUGG.CG.AUAU.U.UUUUGGUU.GGAAUGUAGUG.CAUUAA.....GCACUAAACGCUGC.CAU.A.AAC.GGU....C..C.GUUAG..UU....UAUUU..CA...UC.AAAAA.............
JCVI_SCAF_1096627492102/1371-1281   UUGG.CG.AUG..U.UUUUGGUU.GGAAUGUAGUG.CACAUGAU...GCACUAAACGCUGC.CAU.A.AAU.AA.....C..CUGCCAG..UU.....AUUU..CAC..UC.AAAAA.CUUAUAA.....
JCVI_SCAF_1096627592783/1260-1169   UUGG.CG.AUG..U.UUUUGGUU.GGAAUGUAACA.CUUGGUUACA.GUGUUAAACGCUGC.CAU.G.AAU.AA.....C..CUGUCAG..UU.....AUUU..CUU..UC.AAAAG.CAAUAA......
JCVI_SCAF_1101668274037/837-931     UUGG.CG.AUG..U.UUUUGGUU.GGAAUGUAACA.CUUAGUUACA.GUGUUAAACGCUGC.CA..AG.UAUAA.....C..CUGUCAG..UU.....AUUU..CUU..UC.AAAAG.CAAUAAAUU...
JCVI_SCAF_1096627592783/1260-1168   UUGG.CG.AUG..U.UUUUGGUU.GGAAUGUAACA.CUUGGUUACA.GUGUUAAACGCUGC.CAU.G.AAU.AA.....C..CUGUCAG..UU.....AUUU..CUU..UC.AAAAG.CAAUAAA.....
JCVI_SCAF_1096628005130/492-403     UUGG.CG.AUA..U.UUUUGGUU.GGAAUGUAGUA.C...AAUUAGUGUACUAAACGCUGC.CAU...AAU.AA.....C..CUGUCAG..UU.....AUUU..CAU..UC.AAAAA.UAUAACA.....
JCVI_SCAF_1101668685369/412-321     UUGG.CG.AUG..U.UUUUGGUU.GGAAUGUAGUG.UCAACUUAG..ACACUAAACGCUGC.CAU.A.AAU.AA.....C..CAGUCAG..UU.....AUUU.CCU...UC.GAAAA..CAUAAAA....
JCVI_SCAF_1101668437222/328-233     UUGG.C.CAUG..U.UUUUGGUU.GGAAUGUAGUG.UUAAUCUUAG.ACACUAAACGCUGC.CAU.A.UAU.AA.....C..CUGUCAG..UU.....AUUU.UCUU..UC.AAAAA.CUA...UUAAUU
JCVI_SCAF_1101668530750/468-383     UUCA.CG.AUA..U.UUUUGGUU.GGAAUGUAGCA.CUUUGUA....GUGCUAAACGCUGC.CAC.U.GAU.AA.....C..CUGACAG..UU.....AUUU.UCA...UC.AAAAA.UAU.........
JCVI_SCAF_1096627848063/1135-1056   UUGG.CG.AUAA.UUUUUUGGUU.GGAAUGUAGUA.CUUUA......GUACUAAACGCUGC.CAU.ACAAA..A.....C..CU..AAG..CU....GAUUU..CA...UC.AAAA..............
JCVI_SCAF_1096628200875/1537-1616   UUGG.CG.AUAA.UUUUUUGGUU.GGAAUGUAGUA.CCUUA......GUACUAAACGCUGC.CA..A.UGAUAA.....C..CU..AAG..CA....AAUUU..CA...UC.AAAA..............
JCVI_SCAF_1101667419598/787-866     UUGG.CG.AUAA.UUUUUUGGUU.GGAAUGUAGUA.CUUCA......GUACUAAACGCUGC.CAA.UGAAAA.......C..CUG..AG..CU....AAUUU..CA...UC.AAAA..............
JCVI_SCAF_1096628186165/1172-1250   UUGG.CG.AUAA.UUUUUUGGUU.GGAAUGUAGUA.CUUCA......GUACUAAACGCUGC.CAU.UGAU..........AUCU..UGG..UU....AAUUU..CA...UC.AAAA..............
JCVI_SCAF_1101668543548/923-844     UUGG.CG.AUAA.UUUUUUGGUU.GGAAUGUAGUA.CCUGA......GUACUAAACGCUGC.CAU.UGAAA.........AUCA..UAG..UU....AAUUU..CA...UC.AAAA..............
JCVI_SCAF_1096628242142/1711-1630   UUGU.CG.AUAA.U.UUUUGGUU.GGAAUGUAGUA.CUUGU......GUACUAAACGCUGC.CAU.UGAAA.........AUCU..CAG..UU....AAUUU..CA...UC.AAAAA.......UU....
JCVI_SCAF_1101668537975/827-916     UUGG.CG.AUA..UUUUUUGGUU.GGAAUGUAGUG.CAUUAA.....GCACUAAACGCUGC.CAU.A.AAC........GGUCCGUUAG..UU....UAUUU..CA...UC.AAAAA..AAUAAAU....
JCVI_SCAF_1101668486063/779-690     UUGG.CG.AUA..UUUUUUGGUU.GGAAUGUAGUG.CACUAA.....GCACUAAACGCUGC.CAU.A.AAUUGA........UAGUCAG..UU....UAUUU..CA...UC.AAAAA..AUUUAAU....
JCVI_SCAF_1096627904755/341-431     UUGG.CG.AUG..U.UUUUGGUU.GGAAUGUAGUG.UUG.UUGAUAGACACUAAACGCUGC.CA..A.AAU.AA.....C..CUGUCAG..UU.....AUUU..CUC..UC.AAAAA.CACA..UU....
JCVI_SCAF_1096627323715/577-486     UUGG.CG.AUAAUU.UUUUGGUU.GGAAUGUAGUG.C...UUUAAUAGCACUAAACGCUGC.CAU.A.AGU.GA.....C..CUGUCAG..UU.....AUUU..CA...UC.AAAAAAUCUAAU......
JCVI_SCAF_1101668331213/930-1016    UUGG.CG.AUAAUU.UUUUGGUU.GGAAUGUAGUA.CUUGA......GUACUAAACGCUGC.CAUAGAAAUCU.............UAG..CU....AGUUU..CA...UC.GAAAA.UUAAAGG.....
JCVI_SCAF_1101668543548/923-836     UUGG.CG.AUAAUU.UUUUGGUU.GGAAUGUAGUA.CCUGA......GUACUAAACGCUGC.CAUUGAAAAUCA............UAG..UU....AAUUU..CA...UC.AAAAAAUUAAAG......
JCVI_SCAF_1096628186165/1172-1258   UUGG.CG.AUAAUU.UUUUGGUU.GGAAUGUAGUA.CUUCA......GUACUAAACGCUGC.CAUUGAUAUCU.............UGG..UU....AAUUU..CA...UC.AAAAAAUUAAAG......
JCVI_SCAF_1101668497280/668-580     UUGG.C.CGUG..U.UUUUGGUU.GGAAUGUAGUG.CUUAAA.....GCACUAAACGCUGC.CAC.AAUGU.AU.....U..CUGUCAG..UU.....AUUU.UCA...UC.AAAAAA.AAAUA......
JCVI_SCAF_1101667115639/717-804     UUGG.CG.AUA..UUUUUUGGUU.GGAAUGUAGUA.CUUUA......GUACUAAACGCUGC.CAU.ACAUU........A..CUGUCAG..UU.....AUUU.UCA...UC.AAAAAA.AAUUAU.....
JCVI_SCAF_1101667419598/787-873     UUGG.CG.AUAAUU.UUUUGGUU.GGAAUGUAGUA.CUUCA......GUACUAAACGCUGC.CAA.U.GAA.AA.....C......CUGAGCU....AAUUU..CA...UC.AAAAAAUUAAA.......
JCVI_SCAF_1096628200875/1537-1623   UUGG.CG.AUAAUU.UUUUGGUU.GGAAUGUAGUA.CCUUA......GUACUAAACGCUGC.CAA.U.GAU.AA.....C..CU..AAG..CA....AAUUU..CA...UC.AAAAAAUUAAA.......
JCVI_SCAF_1096627215846/1217-1134   UUGG.CG.AUAA.UUUUUUGGUU.GGAAUGUAGUA.CCUUU......GUACUAAACGCUGC.CAC.AUAAA...........GUCAUAG..CU....AAUUU..CAU..CU.AAAAA.......UU....
JCVI_SCAF_1096628242142/1711-1625   UUGU.CG.AUAA.U.UUUUGGUU.GGAAUGUAGUA.CUUGU......GUACUAAACGCUGC.CAUUGAAAAUCU............CAG..UU....AAUUU..CA...UC.AAAAA.UUAAA.UU....
JCVI_SCAF_1096628134381/305-219     UUGG.CG.AUAAUU.UUUUGGUU.GGAAUGUAGUA.CUUAA......GUACUAAACGCUGC.CAUUGAAACCU.............AAG..CU....AAUUU..CA...UC.AAAAAAUUUAAA......
JCVI_SCAF_1096628293374/312-404     UUGG.C.CAUG..U.UUUUGGUU.GGAAUGUAGUG.ACUAGU.....UCACUAAACGCUGC.CA..AUAAU.AA.....C..UUGUCAG..UU.....AUUU.UCAUC.CU.AAAA..CGCAA.UUAUU.
JCVI_SCAF_1101668503301/166-78      UUGG.CG.AUAA.UUUUUUGGUU.GGAAUGUAGUA.CUU....AA..GUACUAAACGCUGC.CAC.A.GAU........C.ACAGUCAG..UU....AAUUU..CA...UA.AAAAAAUAAAAA......
JCVI_SCAF_1096627050440/324-410     UUGG.C.CAUAU.U.UUUUGGUU.GGAAUGUAAUG.UCAUUGGG...GCAUUAAACGCUGC.CAC.UAAAU.AA.....C..CUGUCAG..UU.....AUUU..CUUACUC.AAAA..............
JCVI_SCAF_1096628180611/1467-1383   UUGG.C.CAUAU.U.UUUUGGUU.GGAAUGUAAUG.UCAUUGGG...ACAUUAAACGCUGC.CAC.U.AAU.AA.....C..CUGCCAG..UU.....AUUU..CUUA.UC.AAAA..............
JCVI_SCAF_1096628264311/1123-1207   UUGG.C.CAUAU.U.UUUUGGUU.GGAAUGUAAUG.UCAUUGGG...ACAUUAAACGCUGC.CAU.U.AAU.AA.....C..CUGCCAG..UU.....AUUU..CUUA.UC.AAAA..............
JCVI_SCAF_1096628200140/447-362     UUUG.C.CAUAU.U.UUUUGGUU.GGAAUGUAAUG.UCAUUGGG...ACAUUAAACGCUGC.CAU.U.AAU.AA.....C..CUGUCAG..UU.....AUUU..CUUA.UC.AAAAA.............
JCVI_SCAF_1096628180611/1467-1380   UUGG.C.CAUAU.U.UUUUGGUU.GGAAUGUAAUG.UCAUUGGG...ACAUUAAACGCUGC.CAC.U.AAU.AA.....C..CUGCCAG..UU.....AUUU..CUUA.UC.AAAAAAU...........
JCVI_SCAF_1101668405291/698-790     UUGG.C.CAUAU.U.UUUUGGUU.GGAAUGUAAUG.UCAUUGGG...GCAUUAAACGCUGC.CAC.UAAAU.AA.....C..CCGUCAG..UU.....AUUU.CUUAA.UC.AAAAAAUAUA........
JCVI_SCAF_1096627846055/1155-1063   UUGG.C.CAUAU.U.UUUUGGUU.GGAAUGUAAUG.UCAUUGGG...GCAUUAAACGCUGC.CAC.UAAAU.AA.....C..CUGCCAG..UU.....AUUU.CUUAA.UC.AAAAAAUAUA........
JCVI_SCAF_1096628264311/1123-1215   UUGG.CC.AUA..UUUUUUGGUU.GGAAUGUAAUG.UCAUUGGG...ACAUUAAACGCUGC.CAU.U.AAU.AA.....C..CUGCCAG..UU.....AUUU..CUUA.UC.AAAAAAUAA..UUA....
JCVI_SCAF_1096628180611/1467-1375   UUGG.CC.AUA..UUUUUUGGUU.GGAAUGUAAUG.UCAUUGGG...ACAUUAAACGCUGC.CAC.U.AAU.AA.....C..CUGCCAG..UU.....AUUU..CUUA.UC.AAAAAAUAA..UUA....
JCVI_SCAF_1096628200683/333-425     UUGG.CC.AUA..UUUUUUGGUU.GGAAUGUAAUG.UCAUUGGG...ACAUUAAACGCUGC.CAC.U.AAU.AA.....C..CUGCCAG..UU.....AUUU..CUUA.UC.AAAAAAUAA..UUG....
JCVI_SCAF_1096628200140/447-355     UUUG.CC.AUA..UUUUUUGGUU.GGAAUGUAAUG.UCAUUGGG...ACAUUAAACGCUGC.CAU.U.AAU.AA.....C..CUGUCAG..UU.....AUUU..CUUA.UC.AAAAAA.AUAAUU.....
JCVI_SCAF_1096627050440/324-418     UUGG.CC.AUA..UUUUUUGGUU.GGAAUGUAAUGUCAUUGGG....GCAUUAAACGCUGC.CAC.UAAAU.AA.....C..CUGUCAG..UU.....AUUU..CUUACUC.AAAAAAUAUUUA......
JCVI_SCAF_1096627846055/1155-1064   UUGG.CC.AUA..UUUUUUGGUU.GGAAUGUAAUGUCAUUGGG....GCAUUAAACGCUGC.CAC.UAAAU.AA.....C..CUGCCAG..UU.....AUUU..CUUAAUC.AAAAAAUAU.........
JCVI_SCAF_1101668405291/698-789     UUGG.CC.AUA..UUUUUUGGUU.GGAAUGUAAUGUCAUUGGG....GCAUUAAACGCUGC.CAC.UAAAU.AA.....C..CCGUCAG..UU.....AUUU..CUUAAUC.AAAAAAUAU.........
JCVI_SCAF_1101668331213/930-1011    UUGG.CG.AUAA.UUUUUUGGUU.GGAAUGUAGUA.C.UUGA.....GUACUAAACGCUGC.CAU.AGAAA..........UCU..UAG..CU.....AGUU.UCA...UC.GAAAA.UU..........
JCVI_SCAF_1096628141234/1259-1347   UUGU.CG.AUAA.U.UUUUGGUU.GGGACGUAGUA.CAUUA......GUACUAAACGCUGC.CAA.GUUAC.AA........AAGUCAG..UU.....AUUU..CAU..CC.AAAAA.UAGAAA..A...
JCVI_SCAF_1096628293374/312-401     UUGG.CC.AUG..U.UUUUGGUU.GGAAUGUAGUG.ACUAGU.....UCACUAAACGCUGC.CA..AUAAU.AA.....C..UUGUCAG..UU.....AUUU.UCAU.CCU.AAAA..CGCAAUU.....
JCVI_SCAF_1101668458663/1074-994    UUGC.AG.AUAA.UUUUUUGGUU.GGAAUGUAGUA.CUUAA......GUACUAAACGCUGC.CAC.ACAU.........C.AUAGUCAG..UU....AAUUU..CA...UC.AAAA..............
JCVI_SCAF_1096628003564/716-625     UUGG.CG.AUG..UUUUUUGGUU.GGAAUGUAGUU.UCUAUGUG...AAACUAAACGCUGC.CAU.A.AAU.AA.....C..CUGUCAG..UU.....AUUU..CAC..UU.AAAAAACCAAAA......
JCVI_SCAF_1101667386591/737-827     UUGG.CG.AUG..U.UUUUGGUU.GGAAUGUAGUA.CUUAUUU....GUACUAAACGCUGC.CAC.A.AAU.AA.....C..AUGUCAG..UU.....AUUU..CUU..CC.GAAAAA.CAAAAAU....
JCVI_SCAF_1101668458663/1074-986    UUGC.AG.AUAAUU.UUUUGGUU.GGAAUGUAGUA.CUUAA......GUACUAAACGCUGC.CAC.A.CAU.CA........UAGUCAG..UU....AAUUU..CA...UC.AAAAAAUAAAAA......
JCVI_SCAF_1096627047260/149-231     UUGG.CG.AUAAUUUUUUUGGUU.GGAAUGUAGUG.CUUAUA.....GCACUAAACGCUGC.CAC.A.AUU.AA.......AA.GCCAG..UU.....AUUU..CU...UC.AAAAA.............
JCVI_SCAF_1101667529882/734-653     UUGU.CG.AUAA.U.UUUUGGUU.GGAAUGUAGCA.CCUGU......GUGCUAAACGCUGC.CAC.ACAAU.CUU........AGUCAG..UU.....AUUU..CUA..UC.AAAAA.............
JCVI_SCAF_1096627165195/114-198     UUGU.CG.AUAA.U.UUUUGGUU.GGAAUGUAGCA.CAUUA......GUGCUAAACGCUGC.CAU.AACA.........UUUUAGACAG..UU.....AUUU..CCU..C..AAAAA.UAAA........
JCVI_SCAF_1096628099546/1505-1422   UUGG.CG.AUAU.UUUUUUGGUU.GGAA.GUAGUA.CAUUUAA....GUACUAAACGCUGC.CAU.GCUAA.GUU.......CUGACAG..UA.....AUUU..AAU..C..AAAAA.............
JCVI_SCAF_1096626988961/301-218     UUGG.CG.AUAU.UUUUUUGGUU.GGAAUGUAGUA.CUUA.......GUACUAAACGCUGC.CA..A.ACU.AG............CCG..CUUUAAAGUUU..CAUU.CC.AAAAAAU...........
JCVI_SCAF_1101668520058/153-234     UUGG.CG.AUAU.UUUUUUGGUU.GGAAUGUAGUA.CUAG.......GUACUAAACGCUGC.CA..A.ACU.AG............CCG..CUGUCAAGUUU..CAUU.CC.AAAAA.............
JCVI_SCAF_1096626360013/563-480     UUGG.CG.AUAU.UUUUUUGGUU.GGAAUGUAGUA.CUAC.......GUACUAAACGCUGC.CA..A.ACU.AG............CCG..CUGUUAAGUUU..CAUU.CC.AAAAAAU...........
JCVI_SCAF_1096627118304/853-933     UUGG.CG.AUAU.UUUUUUGGUU.GGAAUGUAGUA.CUUA.......GUACUAAACGCUGC.CA..A.ACU.AG............CCG..CUGUUAAGUUU..CAC..AC.AAAAA.............
JCVI_SCAF_1101668538554/983-903     UUGG.CG.AUAU.UUUUUUGGUU.GGAAUGUAGUA.CUGA.......GUACUAAACGCUGC.CA..A.ACU.AG............CCG..CUGUUAAGUUU..CAC..UC.AAAAA.............
JCVI_SCAF_1101668533903/549-629     UUGG.CG.AUAU.UUUUUUGGUU.GGAAUGUAGUA.CUUA.......GUACUAAACGCUGC.CA..A.ACU.AG............CCG..CUGUUAAGUUU..CAC..UC.AAAAA.............
JCVI_SCAF_1101667499487/499-419     UUGG.CG.AUAU.UUUUUUGGUU.GGAAUGUAGUA.CUAA.......GUACUAAACGCUGC.CA..A.ACU.AG............CCG..CUGAUAAAUUU..CAUU.CC.AAAA..............
JCVI_SCAF_1096627531513/658-578     UUGU.CG.AUAU.UUUUUUGGUU.GGAAUGUAGUA.CUAG.......GUACUAAACGCUGC.CA..A.ACU.AG.....C..C.GUU.G..UU....AAGUU.UCAUU.CC.AAAA..............
JCVI_SCAF_1096627215846/1217-1129   UUGG.CG.AUAAUU.UUUUGGUU.GGAAUGUAGUA.CCUUU......GUACUAAACGCUGC.CAC.AUAAAGUCA...........UAG..CU....AAUUU..CAU..CU.AAAAA.UUAAAAA.....
JCVI_SCAF_1096627708241/665-748     UUGG.CG.AUAAAUUUUUUGGUU.GGAAUGUAGUG.C.UUAUA....GUACUAAACGCUGC.CAU.AGAUG.........ACAAACCAG..UU.....AUUU..CCU..CU.AAAA..............
JCVI_SCAF_1096628058278/1454-1539   UUGU.CG.AUAC.U.UUUUGGUU.GGA.UGUAGUG.A.GAUUA....UCACUAAACGCUGC.CAC.ACAAU.AU........CUGUCAG.........AUUU.UCAA..UC.AAAAAAUAUA........
JCVI_SCAF_1096627523676/1582-1662   UUGU.CG.AUAU.UUUUUUGGUU.GGAAUGUAGUA.C.UUU......GUACUAAACGCUGC.CA..A.ACU.AG....CCGCUAUUCAG..UU..........UCAC..UC.AAAAA.............
JCVI_SCAF_1096628262638/137-216     UUGU.CG.AUA..A.UUUUGGUU..GAAUGUAGUG.CAUUUA.....GUACUAAACGCUGC.CAU.AAGAA..........UUAGUCAG..UU.....AUUU..CUUU.CC.AAAA..............
JCVI_SCAF_1096627914789/903-824     UUGG.CG.AUA..U.UUUUGGUU.GGAAUGUAGUA.CUUCUAACA..GUACUAAACGCUGC.CAC.A.AAU.AA.....C..CUGUCAG..UU.....AUUU.UCA...UC...................
JCVI_SCAF_1096628194453/1386-1300   UUGU.CG.AUA..UUUUUUGGUU.GGAA.GUGGUA.CAUUU......GUACUAAACGCUGC.CAU.A.GAU...........CUGUCAGAGUU....CAAUU..CA...CC.AAAAA..AAUAUAA....
JCVI_SCAF_1096628281438/692-788     UUGG.CG.AUG..U.UUUUGGUU.GGAAUGUAGUG.UUAAUCGUAG.ACACUAAACGCUGC.CAU.A.CAU.AA.....C..CUGUUAG..UU.....AUUU..CCA.UUC.AAAAA.CAUUUUAAUA..
JCVI_SCAF_1101667079856/370-447     ......................UUGGAAUGUAGUG.CUCUUGAG...GUACUAAACGCUGC.CAC.AAAAU.AA.....C..CUGUCAG..UU.....AUUU.UCAUC.UC.AAAAA.UAAA.UUA....
JCVI_SCAF_1101668187053/470-559     UUGG.CG.AUAA.U.UUUUGGUU.GGAAUGUAGUG.UCUAAAG....ACACUAAACGCUGC.CAC.U.AAG.AA.....A..UCGUCAG..CA.....AUUU..CU...CC.AAAAA.UAUAAUU.....
JCVI_SCAF_1096628056787/477-573     UUGGCCG..UG..U.UUUUGGUU.GGAAUGUAGUA.CUUUGU.....GUACUAAACGCUGC.CAC.UAAAU.GACUAUACACACGACAG..UU.....AUUU.UCA...UC.AAAAAACUAAAA......
JCVI_SCAF_1096627721422/1749-1671   UUGU.CG.AUA..U.U.UUGGUU.GGAAAGUAGCA.C.AAA......GUGCUAGACGCUGC.CAU.UAAC.........C..CUGACAG..UU.....AUUU.UCAC..UC.AAGA..UG..........
JCVI_SCAF_1096628294217/1110-1036   UUGU.CG.AUA..A.UUUUGGUU.GGAAUGUAGCA.CUAA.......GUGCUAAACGCUGC.CAU.U.AAC........C..CUGACAG..UU....AAUUU..CA...CU.AA................
JCVI_SCAF_1096627721422/1749-1666   UUGU.CG.AUA....UUUUGGUU.GGAAAGUAGCA.CAAA.......GUGCUAGACGCUGC.CAU.U.AAC........C..CUGACAG..UU....AUUUU..CAC..UC.AAGA..UGUA.UUA....
JCVI_SCAF_1096627050483/3343-3426   UUGU.CG.AUA....UUUUGGUU.GGAAAGUAGCA.CUAA.......GUGCUAGACGCUGC.CAU.U.AAC........C..CUGACAG..UU....AUUUU..CAU..UC.AAAA..UAUA.UUA....
JCVI_SCAF_1096627961832/269-352     UUGU.CG.AUA....UUUUGGUU.GGAAAGUAGCA.CUAA.......GUGCUAGACGCUGC.CA..AUAAC........C..CUGACAG..UU....AUUUU..CAC..UC.AAAA..UAUA.UUA....
JCVI_SCAF_1096627050483/3343-3425   UUGU.CG.AUA..U.UUU.GGUU.GGAAAGUAGCA.CUAA.......GUGCUAGACGCUGC.CAU.U.AAC........C..CUGACAG..UU.....AUUU.UCAU..UC.AAAA..UAUA.UU.....
JCVI_SCAF_1096628294217/1110-1026   UUGU.CG.AUA..A.UUUUGGUU.GGAAUGUAGCA.CUAA.......GUGCUAAACGCUGC.CAU.U.AAC........C..CUGACAG..UU....AAUUU..CA...CU.AAAA..UUUU.UUAU...
JCVI_SCAF_1096627780460/1-69        ..............................UAGUG.CUU.CU.AAUGGUACUAAACGCUGC.CAC.AAAAU.AA.....C..CUGUCAG..UU.....AUUU.UCAU..CU.AAAAA.UAAA.UU.....
JCVI_SCAF_1096627978268/822-911     UUGG.CG.AUG..U.UUUUGGUU.GGAAAGUAG..UAUAAUUAGAUGU..UUAAACGCUGC.CAU.A.AUU.GA.....U..CUGUCAG..UU.....AUUU..CA...UC.AAAAA.UACAAUU.....
JCVI_SCAF_1096627708241/665-755     UUGG.CG.AUAAAUUUUUUGGUU.GGAAUGUAGUG.CUUAUA.....GUACUAAACGCUGC.CAU.A.GAU.GA.....C..AAACCAG..UU.....AUUU.CCU...CU.AAAAAAUUAAA.......
JCVI_SCAF_1096628058278/1454-1542   UUGU.CG.AUAC.U.UUUUGGUU.GGAU.GUAGUG.AGAUUA.....UCACUAAACGCUGC.CAC.ACAAU.AU........CUGUCAGA.UU.......UU..CAA..UC.AAAAAAUAUAAAA.....
JCVI_SCAF_1101667491996/383-295     UUGU.CG.AUA..A.UUUUGGUU.GGAAUGUAGUG.CAUUUA.....GUACUAAACGCUGC.CAUAAGAAUUAAU...........CAG..UU.....AUUU..CUUU.CC.AAAAA.UAAAAUU.....
JCVI_SCAF_1096627531513/658-570     UUGU.CG.AUAUUU.UUUUGGUU.GGAAUGUAGUA.CUAG.......GUACUAAACGCUGC.CAAACUAGCCG.............UUG..UU....AAGUU.UCAUU.CC.AAAAAAUUAAUA......
JCVI_SCAF_1101667499487/499-411     UUGG.CG.AUAUUU.UUUUGGUU.GGAAUGUAGUA.CUAA.......GUACUAAACGCUGC.CAAACUAGCCG.............CUGA.UA....AAUUU..CAUU.CC.AAAAAAUUA..UUA....
JCVI_SCAF_1101668520058/153-241     UUGG.CG.AUAUUU.UUUUGGUU.GGAAUGUAGUA.CUAG.......GUACUAAACGCUGC.CAAACUAGCCG.............CUG..UC....AAGUU.UCAUU.CC.AAAAA.UAU..UUAU...
JCVI_SCAF_1101668533903/549-636     UUGG.CG.AUAUUU.UUUUGGUU.GGAAUGUAGUA.CUUA.......GUACUAAACGCUGC.CAAACUAGCCG.............CUG..UU....AAGUU.UCAC..UC.AAAAAA.AUAAUA.....
JCVI_SCAF_1096627118304/853-940     UUGG.CG.AUAUUU.UUUUGGUU.GGAAUGUAGUA.CUUA.......GUACUAAACGCUGC.CAAACUAGCCG.............CUG..UU....AAGUU.UCAC..AC.AAAAAA.AUAAUA.....
JCVI_SCAF_1101668538554/983-896     UUGG.CG.AUAUUU.UUUUGGUU.GGAAUGUAGUA.CUGA.......GUACUAAACGCUGC.CAAACUAGCCG.............CUG..UU....AAGUU.UCAC..UC.AAAAAA.AUAAUA.....
JCVI_SCAF_1096626360013/563-475     UUGG.CG.AUAUUU.UUUUGGUU.GGAAUGUAGUA.CUAC.......GUACUAAACGCUGC.CAAACUAGCCG.............CUG..UU....AAGUU.UCAUU.CC.AAAAAA.UAAUUA.....
JCVI_SCAF_1096626988961/301-210     UUGG.CG.AUAUUU.UUUUGGUU.GGAAUGUAGUA.CUUA.......GUACUAAACGCUGC.CAAACUAGCCGCUUUA........AAGU.UU....CAUUC..CA......AAAAA..UAAUUAUUA..
JCVI_SCAF_1096627507454/1753-1829   UUGG.CG.AUAU.UUUUUUGGUU.GGAAUGUAGUA.C.UUU......GUACUAAACGCUGC.CA..AA...........CUAGCCGC.....U.....UUUU.UCAUU.CC.AAAA..............
JCVI_SCAF_1096627903413/675-579     UUGU.C.CAUG..U.UUUUGGUU.GGAAUGUAGUA.CUUCUG.....GUGCUAAACGCUGC.CAC.AAAAUAAAUUGAUAUAUUGUCAG..UU.....AUUU.UCAC..CU.AAAAA..UAAUA......
JCVI_SCAF_1096627039749/305-223     UUGU.CG.AUG..UUUUUUGGUU.GGAAUGUAGUA.CUUA.......GUACUAAACGCUGC.CAAACUAG................CUGC.UG....AAUUU..CAUU.CC.AA....UUAAAUAA....
JCVI_SCAF_1096628067345/1212-1301   UUGG.CG.AUG..UUUUUUGGUU.GGAAUGUAGUA.CUUA.......GUACUAAACGCUGC.CA..A.ACU.AG.....C..CGCUUA...UA....AGUUU..CAUU.CC.AAAAAA.AUAUAUAA...
JCVI_SCAF_1096627507454/1753-1836   UUGG.CG.AUAUUU.UUUUGGUU.GGAAUGUAGUA.CUUU.......GUACUAAACGCUGC.CAA.ACUAG...............CCG..CU.....UUUU.UCAUU.CC.AAAAAA.AUAAU......
JCVI_SCAF_1096627523676/1582-1668   UUGU.CG.AUAUUU.UUUUGGUU.GGAAUGUAGUA.CUUU.......GUACUAAACGCUGC.CA..A.ACU.AG........CCGCUAU..UC....AGUUU..CAC..UC.AAAAAA.AUAUU......
JCVI_SCAF_1096627269699/1-68        .......UG...............GGAAUGUAGUGACUAGU......GCACUAAACGCUGC.CAC.A.AAU.AC.....C..CUGACAG..UU.....AUUU..CAU..CU.AAAA..UCA.........
JCVI_SCAF_1096627273184/1087-990    UUGG.CG.AUG..A.UUUUGGUU.GGAAUGUAGUA.CUCUUUU....GUACUAAACGCUGC.CAC.AUAAA.AUAUAAGCAAAAGUCAG..CU.....AAUU..CUU..CC.AAAAA.UAAAUAU.....
JCVI_SCAF_1096628055461/1513-1422   UUGG.CC.AUA..UUUUUUGGUU.GGAAAGUAAUG.UCAUUUGG...AUGUUAAACGCUGC.CAG.UUAAU.AA.....U..CGCUCAG..UU.....AUUU.CCCC..AU.AAAAAAUAAA........
JCVI_SCAF_1096628053663/1297-1384   UUGG.CG.AUAAUU.UUUUGGUU.GGAAUGUAGUA.UUUUG......AUACUAAACGCUGC.CAUUAUUUCGAUAC..........UA...CU.....AUUC..C....UC.AAAAAAUUAAAAA.....
JCVI_SCAF_1101668547983/398-498     UUGU.CG.GUG..U.UUUUGGUU.GGAAUGUAGUG.C.UAACU....GCACUAAACGCUGC.CAU.AAAAUUUGCUUUAAUAAAGUCAG..CA....CAUUU..CAU..UC.AAAGA.UAAUAAAUU...
JCVI_SCAF_1101668527138/637-539     UUGU.CG.AUA..U.UUUUGGUU.GGAAUGUAGUGCUAAUU......ACACUAAACGCUGC.CAC.AAAAUUUGCUUUCAUAAUGUCAG..CA....CAUUU..CAU..UC.AAAAA.UAAUAA..A...
JCVI_SCAF_1096628099546/1505-1415   UUGG.CG.AUAUUU.UUUUGGU..UGGAAGUAGUA.CAUUUAA....GUACUAAACGCUGC.CAU...GCU.AA.....GUUCUGACAG..UA.....AUUU..AA...UC.AAAAA..AAAUAUU....
JCVI_SCAF_1096628256301/858-932     UUGG.CG.AUG..U.UUUUGGUU.GGAAUGUAGUA.CCUUU..AAUGAUGCUAAACGCUGC.CAC.AAAAU.AA.....C..CUGUCAG..UU.....AUU.............................
JCVI_SCAF_1096627507066/641-568     UUGG.CG.GUG..U.UUUUGGUU.GGAAUGUAGUG.UUACUG.AUAGACACUAAACGCUGC.CAC.U.AAU.AA.....C..CUGUCAG..UU.....AU..............................
JCVI_SCAF_1096628247547/604-697     UUCA.CC.AGG..A.AUUUGGUU.GGAAUGUAGUGCCCUUGUA....GCACUAAACGCUAC.CAU.ACUAUAAA.....C.GCUACUAU..UA....CAUUU..CAA..C..AAAA..UACAAAAA....
JCVI_SCAF_1096627206187/992-893     UUGG.CG.AUG..A.UUUUGGUU.GGAACGUAGUG.CUCUAUU....GUACUAAACGCUGC.CAUUUAAGUAACGACAAA..AAGUCGA..CU.....AUUU.UCUUU.CC.AAAAA.UAUAAAA.....
JCVI_SCAF_1096627207430/2274-2176   UUGG.CG.AUG..A.UUUUGGUU.GGAACGUAGUG.CUCUAUU....GUACUAAACGCUGC.CAUGUAAGU.AACUACAU.AAAGUCGA..CU.....AUUU.UCUUU.CC.AAAAAAUAUAA.......
JCVI_SCAF_1096627218709/1331-1430   UUGG.CG.AUG..A.UUUUGGUU.GGAACGUAGUG.CUCUAUU....GUACUAAACGCUGC.CAUGCAACU.AACGACAAAAAAGUCGA..CU.....AUUU.UCUCU.CC.AAAAAAUAUAA.......
JCVI_SCAF_1096627319352/163-256     UUGA.CG.AUA..UUUUUUGGUU.GGAAAGUAACA.CCAUUGGG...GUGUUAAACACUGC.CAC.UAACU........UUUCUGACAG..UU.....UGUU..CAAA.UC.AAAAAACUAUAA......
JCVI_SCAF_1096627618642/1003-1094   UUGG.CG.AUAA.U.UUUUGGUU.GGAAUGUAAUA.CCAUUGGG...GUAUUAAACGCUGC.CAC.AACAC.AAU...........CAG..UU.....GUUUAACUUU.UC.A.....UCCAUAAAAUA.
JCVI_SCAF_1096627726785/67-162      UUGG.CG.AUAA.U.UUUUGGUU.GGAAUGUAAUA.CCAUUGGG...GUAUUAAACGCUGC.CAU.AACAUUAC.....UGGUCGUUA...UA....CGUUU..CAC..UC.AAA...UUUAAAUUA...
JCVI_SCAF_1101668368433/781-870     ....ACC.AAGAAU.UUUGGGUUGGGAAUGUAGUGCCCUUGUA....GCACUAAACGCUAC.CAU.ACACAGGUCAC.........UAGA.GU.....AUUU..CUU..CC.AAAA..UAAAAC......
JCVI_SCAF_1101667273317/299-388     UCAC.CA.AGA..A.UUUUGGUU.GGAAUGUAGUGCCCUUGUA....GCACUAAACGCUAC.CAU.ACACAGGUCAC.........UAGA.GU.....AUUU..CUU..CC.AAAA..UAUAAU......
JCVI_SCAF_1096627274208/436-347     UCAC.CA.AGA..A.UUUUGGUU.GGAACGUAGUGCCCUUGUA....GCACUAAACGCUAC.CAU.ACACAGGUCAC.........UAGA.GU.....AUUU..CUU..CC.AAAA..UAAAAU......
JCVI_SCAF_1096627831623/289-378     UCAC.CA.AGA..A.UUUUGGUU.GGAACGUAGUGCCCUUGUA....GCACUAAACGCUAC.CAU.A.CAU.AAGUCAC.......UAGA.GU.....AUUU..CUU..CC.AAAA..UAUUAU......
JCVI_SCAF_1096627617093/949-1038    UCAC.CA.AGA..A.UUUUGGUU.GGAAUGUAGUGCCCUAGUA....GCACUAAACGCUAC.CAU.ACACAGGUCAC.........UAGA.GU.....AUUU..CUC..CC.AAAA..UAUAAU......
JCVI_SCAF_1096627274207/2256-2345   UCAC.CA.AGA..A.UUUUGGUU.GGAAUGUAGUG.CCCUUG.AA..GCACUAAACGCUAC.CAU.ACACAGGUCACUA.......AAG...U.....AUUU..CUC..CC.AAAA..UAUAAC......
JCVI_SCAF_1101668689010/830-738     UUCA.CCAAAG..AAUUUUGGUU.GGAAUGUAGUGCCCUUGUA....GCACUAAACGCUAC.CAU.ACACAGGUCAC.........UAGA.UU.....AUUU..CUU..CC.AAAA..UAUAAUU.....
JCVI_SCAF_1101667381952/40-130      UUCA.CC.AAG..A.AUUUGGUU.GGAAUGUAGUGCCCUUGUA....GCACUAAACGCUAC.CAU.ACACAGGUUAC.........UAAA.AU.....AUUU..CUU..CC.AAAA..UAUAAUU.....
JCVI_SCAF_1096628090564/362-272     UCAC.CA.AGA..A.UUUUGGUU.GGAAUGUAGUGCCCUUGUA....GCACUAAACGCUAC.CAU.AGACAGGUUAC.........UAGA.AU.....AUUU..CUU..CC.AAAA..UAUAAUU.....
JCVI_SCAF_1101668410494/788-878     UCAC.CA.AGA..A.UUUUGGUU.GGAAUGUAGUGCCUUUGUA....GCACUAAACGCUAC.CAU.ACACAGGUCAC.........UAGA.GU.....AUUU..CUU..CC.AAAAU......ACAAUU.
JCVI_SCAF_1096627327433/62-2        UUGG.CG.AUG..U.UUUUGGUU.GGAAUGUAGUG.CUACUUUAAC.GUGCUAAACG..................................CU.....G.....C....C..ACAAA.UA..........
JCVI_SCAF_1096626940041/1252-1163   UUGG.CG.AUG..U.UUUUGGUU.GGAAUGUAGUA.CUAU.......GUACUAAAC....GCUGCCAAACUAGCCGCUAAA...........A....AAUUU..CAUU.CC.AAAAAA.ACAACUAUA..
#=GC RF                             UUGG.CG.AUG..U.UUUUGGUU.GGAAUGUAGUg.CU.........GcACUAAACGCUGC.CAC.AAAAU.AA.....C..CUGUCAG..UU.....AUUU.UCAU..CU.AAAAA.UA...A..AUU.
#=GC SS_cons                        ::::.::.:......<<<<<<.-.((((((<<<<<.<_.._._..__>>>>>>,,,<<<<_._____.___.__....._..____>>>..>).....)))).-)....>>.>>>>.......:..:::.
#=GF NUM_COV 7
#=GF DUPLICATES JCVI_SCAF_1096627985164/814-721=JCVI_SCAF_1101667344904/185-278 JCVI_SCAF_1096628007277/354-267=JCVI_SCAF_1101668442785/566-653=JCVI_SCAF_1096627003529/1212-1125=JCVI_SCAF_1096627193098/1615-1702 JCVI_SCAF_1101667013033/389-483=JCVI_SCAF_1101668336277/895-989 JCVI_SCAF_1096627548976/1326-1234=JCVI_SCAF_1096627699512/1486-1578=JCVI_SCAF_1096627797619/1574-1666=JCVI_SCAF_1096627802281/1332-1424=JCVI_SCAF_1096627803475/1199-1107=JCVI_SCAF_1096627821003/636-728=JCVI_SCAF_1096627871546/1273-1181=JCVI_SCAF_1096627871905/1036-944=JCVI_SCAF_1096627877745/1179-1271=JCVI_SCAF_1101667280382/648-556=JCVI_SCAF_1101667440656/519-427=JCVI_SCAF_1096628263750/1443-1535=JCVI_SCAF_1101668280008/163-255=JCVI_SCAF_1101668324197/1078-1170=JCVI_SCAF_1101668406058/216-308=JCVI_SCAF_1101668426482/879-787=JCVI_SCAF_1101668449895/862-770=JCVI_SCAF_1101668660118/469-377=JCVI_SCAF_1101668661413/274-182=JCVI_SCAF_1101668684985/8-100=JCVI_SCAF_1096626969735/407-499=JCVI_SCAF_1096626996404/4328-4420=JCVI_SCAF_1096627065934/786-878=JCVI_SCAF_1096627083505/1338-1430=JCVI_SCAF_1096627097049/1938-2030=JCVI_SCAF_1096627182023/849-941=JCVI_SCAF_1096627274648/819-727=JCVI_SCAF_1096627335322/1638-1730 JCVI_SCAF_1096627877453/1911-1819=JCVI_SCAF_1096627877453/847-755 JCVI_SCAF_1096627468876/1569-1476=JCVI_SCAF_1101668017775/1173-1080=JCVI_SCAF_1096626847570/548-641=JCVI_SCAF_1096626888757/385-292=JCVI_SCAF_1096626889745/129-36 JCVI_SCAF_1096627895676/201-115=JCVI_SCAF_1101668471114/167-81 JCVI_SCAF_1101668140922/534-444=JCVI_SCAF_1096627300717/1412-1502 JCVI_SCAF_1096627985164/814-722=JCVI_SCAF_1101667344904/185-277 JCVI_SCAF_1096627548976/1326-1233=JCVI_SCAF_1096627699512/1486-1579=JCVI_SCAF_1096627797619/1574-1667=JCVI_SCAF_1096627802281/1332-1425=JCVI_SCAF_1096627803475/1199-1106=JCVI_SCAF_1096627821003/636-729=JCVI_SCAF_1096627871546/1273-1180=JCVI_SCAF_1096627871905/1036-943=JCVI_SCAF_1096627877745/1179-1272=JCVI_SCAF_1101667280382/648-555=JCVI_SCAF_1101667440656/519-426=JCVI_SCAF_1096628263750/1443-1536=JCVI_SCAF_1101668280008/163-256=JCVI_SCAF_1101668324197/1078-1171=JCVI_SCAF_1101668406058/216-309=JCVI_SCAF_1101668426482/879-786=JCVI_SCAF_1101668449895/862-769=JCVI_SCAF_1101668660118/469-376=JCVI_SCAF_1101668661413/274-181=JCVI_SCAF_1101668684985/8-101=JCVI_SCAF_1096626969735/407-500=JCVI_SCAF_1096626996404/4328-4421=JCVI_SCAF_1096627065934/786-879=JCVI_SCAF_1096627083505/1338-1431=JCVI_SCAF_1096627097049/1938-2031=JCVI_SCAF_1096627182023/849-942=JCVI_SCAF_1096627274648/819-726=JCVI_SCAF_1096627335322/1638-1731 JCVI_SCAF_1101667030603/714-808=JCVI_SCAF_1096626870525/899-805=JCVI_SCAF_1096627287553/2052-2146 JCVI_SCAF_1096627468876/1569-1475=JCVI_SCAF_1101668017775/1173-1079=JCVI_SCAF_1096626847570/548-642=JCVI_SCAF_1096626888757/385-291=JCVI_SCAF_1096626889745/129-35 JCVI_SCAF_1096627547165/1417-1504=JCVI_SCAF_1096626970533/1211-1298 JCVI_SCAF_1101668140922/534-443=JCVI_SCAF_1096627300717/1412-1503 JCVI_SCAF_1096626953149/359-268=JCVI_SCAF_1096627268510/1130-1221 JCVI_SCAF_1101667079856/370-447=JCVI_SCAF_1096627795190/631-708=JCVI_SCAF_1101667260375/678-601=JCVI_SCAF_1096628127081/1195-1272=JCVI_SCAF_1101667496733/1-78=JCVI_SCAF_1096626924137/1382-1305=JCVI_SCAF_1096627106992/248-325 JCVI_SCAF_1096627547165/1417-1507=JCVI_SCAF_1096626970533/1211-1301 JCVI_SCAF_1101667085347/451-359=JCVI_SCAF_1096627534157/562-470=JCVI_SCAF_1101667132338/636-728=JCVI_SCAF_1101667185107/859-767=JCVI_SCAF_1096628171793/974-1066=JCVI_SCAF_1101668266790/937-1029=JCVI_SCAF_1101668444910/376-284=JCVI_SCAF_1101668680356/245-153 JCVI_SCAF_1101667079856/354-446=JCVI_SCAF_1096627795190/615-707=JCVI_SCAF_1101667260375/694-602=JCVI_SCAF_1096628127081/1179-1271=JCVI_SCAF_1096626924137/1398-1306=JCVI_SCAF_1096627106992/232-324 JCVI_SCAF_1101667226510/844-933=JCVI_SCAF_1101667226536/818-729 JCVI_SCAF_1096627877453/1911-1818=JCVI_SCAF_1096627877453/847-754 JCVI_SCAF_1096628142117/1252-1159=JCVI_SCAF_1096627339468/401-494 JCVI_SCAF_1096628393427/184-277=JCVI_SCAF_1096627378937/277-184=JCVI_SCAF_1096627390076/30675-30582 JCVI_SCAF_1096628024819/1527-1619=JCVI_SCAF_1096627339760/248-340 JCVI_SCAF_1096628007277/354-268=JCVI_SCAF_1101668442785/566-652=JCVI_SCAF_1096627003529/1212-1126=JCVI_SCAF_1096627193098/1615-1701 JCVI_SCAF_1101667253036/404-498=JCVI_SCAF_1096626899304/1000-906 JCVI_SCAF_1101667394057/815-729=JCVI_SCAF_1096627213803/563-649 JCVI_SCAF_1101667079856/354-447=JCVI_SCAF_1096627795190/615-708=JCVI_SCAF_1101667260375/694-601=JCVI_SCAF_1096628127081/1179-1272=JCVI_SCAF_1096626924137/1398-1305=JCVI_SCAF_1096627106992/232-325 JCVI_SCAF_1101668009144/746-653=JCVI_SCAF_1096626853692/500-407 JCVI_SCAF_1101667394057/815-728=JCVI_SCAF_1096627213803/563-650 JCVI_SCAF_1096627809848/668-579=JCVI_SCAF_1096626958845/800-711 NC_007205.1/1074301-1074207=NZ_AAPV01000002.1/139930-140024=JCVI_SCAF_1101667022864/202-108=JCVI_SCAF_1101668078205/540-446=JCVI_SCAF_1096627285893/207-113=JCVI_SCAF_1096627288707/601-507=JCVI_SCAF_1096626011787/774-680 JCVI_SCAF_1096627468147/1474-1381=JCVI_SCAF_1101668412584/750-843 JCVI_SCAF_1101667143293/626-709=JCVI_SCAF_1096628153742/1617-1700=JCVI_SCAF_1096628228151/37-120=JCVI_SCAF_1096628272647/684-767=JCVI_SCAF_1096626925249/534-617 JCVI_SCAF_1096628140782/586-669=JCVI_SCAF_1096627187920/529-446 JCVI_SCAF_1101668684728/367-460=JCVI_SCAF_1096627120183/1150-1243 JCVI_SCAF_1101668404363/495-587=JCVI_SCAF_1096627129373/810-902 JCVI_SCAF_1096627603359/406-499=JCVI_SCAF_1096627680123/1587-1494=JCVI_SCAF_1096627689808/1676-1583=JCVI_SCAF_1096627731887/845-938=JCVI_SCAF_1096627811267/747-840=JCVI_SCAF_1096628101453/1446-1539=JCVI_SCAF_1101667551987/355-448=JCVI_SCAF_1101668512071/249-342=JCVI_SCAF_1096626912283/1384-1477=JCVI_SCAF_1096626985384/427-520=JCVI_SCAF_1096627109471/1228-1135=JCVI_SCAF_1096627176592/1716-1809 JCVI_SCAF_1096627603359/406-498=JCVI_SCAF_1096627680123/1587-1495=JCVI_SCAF_1096627689808/1676-1584=JCVI_SCAF_1096627731887/845-937=JCVI_SCAF_1096627811267/747-839=JCVI_SCAF_1096628101453/1446-1538=JCVI_SCAF_1101667551987/355-447=JCVI_SCAF_1101668512071/249-341=JCVI_SCAF_1096626912283/1384-1476=JCVI_SCAF_1096626985384/427-519=JCVI_SCAF_1096627109471/1228-1136=JCVI_SCAF_1096627176592/1716-1808 JCVI_SCAF_1101668119959/793-886=JCVI_SCAF_1096626906390/195-102=JCVI_SCAF_1096627296346/1600-1507=JCVI_SCAF_1096627300882/1474-1567 JCVI_SCAF_1096627838832/1308-1400=JCVI_SCAF_1096627870943/287-379=JCVI_SCAF_1096628123899/483-575=JCVI_SCAF_1101668414897/27-119=JCVI_SCAF_1101668435430/703-795=JCVI_SCAF_1096628392366/1361-1453=JCVI_SCAF_1096626277142/357-449 JCVI_SCAF_1096628180611/1467-1383=JCVI_SCAF_1096628200683/333-417 JCVI_SCAF_1101667273317/299-388=JCVI_SCAF_1096628032967/1538-1627=JCVI_SCAF_1101668712247/1082-993 JCVI_SCAF_1096627533482/662-754=JCVI_SCAF_1101667192196/425-517=JCVI_SCAF_1096627698514/607-699=JCVI_SCAF_1096628028910/1467-1375=JCVI_SCAF_1101668173828/1531-1623=JCVI_SCAF_1101668207603/69-161=JCVI_SCAF_1101668283236/533-625=JCVI_SCAF_1101668356581/230-322=JCVI_SCAF_1101668508314/797-889=JCVI_SCAF_1101668695535/1054-962=JCVI_SCAF_1096626476150/379-471 JCVI_SCAF_1101668009144/746-652=JCVI_SCAF_1096626853692/500-406 JCVI_SCAF_1096628077924/151-242=JCVI_SCAF_1101667590876/348-257=JCVI_SCAF_1101668662974/708-799=JCVI_SCAF_1101668705194/224-133 JCVI_SCAF_1101667085039/681-594=JCVI_SCAF_1096627618197/1908-1821 JCVI_SCAF_1096628142117/1252-1160=JCVI_SCAF_1096627339468/401-493 JCVI_SCAF_1101667520362/791-699=JCVI_SCAF_1096628287354/85-177=JCVI_SCAF_1096627377175/682-590 JCVI_SCAF_1101668684728/367-461=JCVI_SCAF_1096627120183/1150-1244 JCVI_SCAF_1096628180611/1467-1380=JCVI_SCAF_1096628200683/333-420 JCVI_SCAF_1101667330911/494-577=JCVI_SCAF_1096628180990/1617-1700=JCVI_SCAF_1101667496677/44-127 JCVI_SCAF_1101667520362/791-698=JCVI_SCAF_1096628287354/85-178=JCVI_SCAF_1096627377175/682-589 JCVI_SCAF_1101667143293/626-713=JCVI_SCAF_1096628153742/1617-1704=JCVI_SCAF_1096628272647/684-771 JCVI_SCAF_1101667108162/393-480=JCVI_SCAF_1101668174199/1039-1126 JCVI_SCAF_1101667226510/844-932=JCVI_SCAF_1101667226536/818-730 JCVI_SCAF_1096628007277/354-270=JCVI_SCAF_1101668442785/566-650=JCVI_SCAF_1096627003529/1212-1128=JCVI_SCAF_1096627193098/1615-1699 JCVI_SCAF_1101668406049/99-6=JCVI_SCAF_1101668546250/1270-1363=JCVI_SCAF_1101668695070/953-860=JCVI_SCAF_1096627040658/669-576=JCVI_SCAF_1096627114143/593-686=JCVI_SCAF_1096627131669/678-771=JCVI_SCAF_1096627232554/2894-2801 JCVI_SCAF_1101667108162/393-481=JCVI_SCAF_1101668174199/1039-1127 JCVI_SCAF_1096628393427/184-276=JCVI_SCAF_1096627378937/277-185=JCVI_SCAF_1096627390076/30675-30583 JCVI_SCAF_1101667030603/714-809=JCVI_SCAF_1096626870525/899-804=JCVI_SCAF_1096627287553/2052-2147 JCVI_SCAF_1096628001253/329-416=JCVI_SCAF_1096626633406/167-254 JCVI_SCAF_1096627399106/1665-1572=JCVI_SCAF_1101667064404/329-236=JCVI_SCAF_1101667246520/109-202=JCVI_SCAF_1096627859130/1147-1240=JCVI_SCAF_1101667283304/318-225=JCVI_SCAF_1096627899833/90-183=JCVI_SCAF_1101668568628/827-734=JCVI_SCAF_1101668570419/467-374=JCVI_SCAF_1101668588591/768-675=JCVI_SCAF_1096626895178/1497-1590=JCVI_SCAF_1096627111994/317-224=JCVI_SCAF_1096627295076/1592-1685=JCVI_SCAF_1096626074771/646-553=JCVI_SCAF_1096626312977/107-14 JCVI_SCAF_1096627572075/105-198=JCVI_SCAF_1096628015918/837-930=JCVI_SCAF_1096626939612/1717-1810 JCVI_SCAF_1096627533482/662-755=JCVI_SCAF_1101667192196/425-518=JCVI_SCAF_1096627698514/607-700=JCVI_SCAF_1096628028910/1467-1374=JCVI_SCAF_1101668173828/1531-1624=JCVI_SCAF_1101668207603/69-162=JCVI_SCAF_1101668283236/533-626=JCVI_SCAF_1101668356581/230-323=JCVI_SCAF_1101668508314/797-890=JCVI_SCAF_1101668695535/1054-961=JCVI_SCAF_1096626476150/379-472 JCVI_SCAF_1101667001278/734-641=JCVI_SCAF_1101667002672/834-927=JCVI_SCAF_1101668014245/1286-1193 JCVI_SCAF_1096626953149/359-267=JCVI_SCAF_1096627268510/1130-1222 JCVI_SCAF_1096628001253/329-412=JCVI_SCAF_1096628286688/1813-1730=JCVI_SCAF_1096626633406/167-250 JCVI_SCAF_1101667001278/734-640=JCVI_SCAF_1101667002672/834-928=JCVI_SCAF_1101668014245/1286-1192 JCVI_SCAF_1096627838832/1308-1401=JCVI_SCAF_1096627870943/287-380=JCVI_SCAF_1096628123899/483-576=JCVI_SCAF_1101668414897/27-120=JCVI_SCAF_1101668435430/703-796=JCVI_SCAF_1096628392366/1361-1454=JCVI_SCAF_1096626277142/357-450 JCVI_SCAF_1096628007277/354-271=JCVI_SCAF_1101668442785/566-649=JCVI_SCAF_1096627003529/1212-1129=JCVI_SCAF_1096627193098/1615-1698 JCVI_SCAF_1101668404363/495-588=JCVI_SCAF_1096627129373/810-903 JCVI_SCAF_1101668406049/99-7=JCVI_SCAF_1101668546250/1270-1362=JCVI_SCAF_1101668695070/953-861=JCVI_SCAF_1096627040658/669-577=JCVI_SCAF_1096627114143/593-685=JCVI_SCAF_1096627131669/678-770=JCVI_SCAF_1096627232554/2894-2802 JCVI_SCAF_1096627572075/105-196=JCVI_SCAF_1096628015918/837-928=JCVI_SCAF_1096626939612/1717-1808
#=GC cons                           UUGn-CG-AUR--U-UUUUGGUU-GGAAUGUAGUR-CYnnnnnn---GYACUAAACGCUGC-CAY-R-AAU-RR-----n--nnGnCAG--UU-----AUUU--CAn--YC-AAAAA-Ynnn--n-----
#=GC conss                          1221013032100201111111101111211122103323344400031321111111121011303033303300000300333332200330000022120023400130111230333400400000
#=GC cov_SS_cons                    ...............?101?1...221???01222.2..........222210...2??2..........................2??..2?.....??12..2....1?.101?..............
#=GF NUM_COV 8
//
