# Supplementary material for: Identification of candidate structured RNAs in the marine organism 'Candidatus Pelagibacter ubique'
Source: BMC Genomics. 2009 Jun 16;10:268. doi: 10.1186/1471-2164-10-268 (PMC2704228; doi:10.1186/1471-2164-10-268)
Supplement: Additional file 6 — ffh alignment. Text file containing Stockholm alignment of the ffh motif, may be viewed in any text editor including XEmacs with the RALEE extension, or MS-wordpad. [file 1471-2164-10-268-S6.txt]

# STOCKHOLM 1.0
JCVI_SCAF_1096627117242/1252-1200   UUCAAAAG.....GAAUC.G.CCAUCCGUCAACGAGGGUUCGUCCACGGAUGC.UUUU.GUU
JCVI_SCAF_1096626924755/570-622     GGUCCAAA.....AGAUC.G.CCGUUCGUCAACGAGGCUUCGUACACGAACGC.GAUA.CUU
JCVI_SCAF_1096627708140/881-932     NNNNNNNN.NN....NUC.G.ACAUCAGUCAGCGAUA.UUCGCCCACUGAUGC.GUUAACU.
JCVI_SCAF_1096628170918/838-890     UUCACAGU.....GAAUC.G.CCAUCCGUCAACGAGGGUUCGUCCACGGAUGC.UUUU.GUU
JCVI_SCAF_1101667489161/148-96      UUCACAAU.....GAAUC.G.CCAUCCGUCAACGAGGGUUCGUCCACGGGUGC.UUUU.GUU
JCVI_SCAF_1096627154620/269-217     GGUCCAUA.....AGAUC.G.CCGUUCGUCAACGAGGCUUCGUACACGAACGC.AAUA.CUU
JCVI_SCAF_1101668003905/144-92      CAUGUUCA.....GGAUC.G.CCCCCCGUCAGCGAGGUUUCGCCCACGGGGUC.AAUU.UUG
JCVI_SCAF_1101667469217/133-185     UUCACAAU.....GAAUC.G.CCAUCCGUCAACGAGGGUUCGUCCACGGAUGU.UUUU.GUU
JCVI_SCAF_1096627900349/259-208     UUGCCCAA.....GGAUC.G.CCACCCGUCAGCGCGU.UGCGCCCACGGGUGC.GUUU.UUG
JCVI_SCAF_1096627431919/1708-1737   ......................CACUAGUCAGCGAGGGUUCGCCCACUAGUG..........
JCVI_SCAF_1101668399516/186-135     .....UAGCAGUUGGAUC.G.CCCCCCGUCAGCGAGU.UUCGCCCACGGGGGU.AAUU.ACG
JCVI_SCAF_1096627418385/707-673     .................C.G.ACACUAGUCAGCGAGGCUUCGCCCACUAGUGC.G.......
JCVI_SCAF_1096627362268/2363-2414   UUGGGCAG.....GGAUC.G.CCCCCCGUCAGCGCGU.UGCGCCCACGGGGGC.GUCU.GUG
JCVI_SCAF_1096627371677/128-77      UAAC.....AGUUGGAUC.G.CCCCCCGUCAGCGAGU.UUCGCCCACGGGGGUAAGU..GGG
JCVI_SCAF_1096627365754/5298-5349   GAUCGCGG.....GGAUC..ACCACCGGUCGGCGAGU.UUCGCCCACCGGUG..CAUUUUGC
JCVI_SCAF_1096628216467/1597-1546   CCCUCUUU.....GGAUC.U.ACAUCCGUCAGCGUUG.UACGCCCGCGGGUGC.CAUU.ACG
JCVI_SCAF_1101667116997/589-563     .......................ACCAGUCAGCGAGU.UUCGCCCAUUGGU...........
JCVI_SCAF_1096627147550/379-431     AAGUGCCG.....GGAUC.GCCCCCCCACCAGCGUGU.UACGCCCGUGGGGGC.GCUU.GUG
JCVI_SCAF_1096627913396/1621-1645   ........................UCAGUCAGCGAGU.UUCGCCCACUGA............
JCVI_SCAF_1096627361357/2536-2507   .....................ACACUGGUUGGCGAGU.UUCGCUCACCGGUG..........
JCVI_SCAF_1096628200751/521-470     UAGA.AAA.....AUAUUUA.ACGCACGUCCUUGAGU.UUCAAGCACGGGCGUAAUU..GUC
soil_Contig355/612-581              ...................A.CCGCCCGACAGCGCAA.UGCGCCCUCGGGCGU.........
JCVI_SCAF_1096627232390/2767-2715   .GAA.CAA.AG..AGAUC.G.ACACUAGUCAGCGAGGGUUCGCCCACUAGUGC.GAUUACU.
ABEF01041528.1/252-304              .AAA.CAA.AG..GUAUC.G.ACACUAGUCAGCGAGGGUUCGCCCACUAGUGC.GAUU.UUU
JCVI_SCAF_1096627901942/1037-1089   .NNN.CAA.AG..AGAUC.G.ACACUAGUCAGCGAGGGUUCGCCCACUAGUGC.GAUUACU.
JCVI_SCAF_1096627920558/549-499     ACAA.....AG..AGAUC.G.ACACCAGUCAGCGAGGGUUCGCCCACUGGUGC.GAUAACU.
ABEF01054281.1/1118-1170            .AAA.CAA.AG..GGAUC.G.ACACUAGUCAGCGAGGGUUCGCCCACUAGUGC.GA.AAUAU
JCVI_SCAF_1101667336158/9-61        .GAA.CAA.AG..AGAUC.G.ACACUAGUCAGCGAGAGUUCGCCCACUAGUGC.GUUA.CUG
ABEF01021192.1/833-885              .AAA.CAA.AG..GGAUC.G.ACACUAGUCAGCGAGGGUUCGCCCACUAGUGC.AUUU.UUU
JCVI_SCAF_1096627572780/761-811     ACAA.....AG..AGAUC.G.ACACCAGUCAGCGAGAGUUCGCCCACUGGUGC.GAUA.CUU
JCVI_SCAF_1101667208534/986-934     .AACAAAGAAG....AUC.G.ACACUAGUCAGCGAGGGUUCGCCCACUAGUGA.GAUUACU.
JCVI_SCAF_1101667059822/665-711     .........AG..AGAUC.G.ACACUAGUCAGCGAGGGUUCGCCCACUAGUGC.GAUUACU.
JCVI_SCAF_1096628089664/22-73       .AAU.CAA.AG..AGAUC.G.ACAUCAGUCAGCGAUA.UUCGCCCACUGAUGC.AUUAACU.
JCVI_SCAF_1096627850603/694-643     .....CUUUAAUUGGAUC.G.ACCCCCGUCAGCGAGU.UUCGCCCACGGGGGC.AUUUGGU.
JCVI_SCAF_1096628131606/734-776     ...............AUC.G.ACACCAGUCAGCGAGAGUUCGCCCACUGGUGC.GAUAGUU.
JCVI_SCAF_1096627842734/1179-1230   .....AUUUAGUCGGAUC.G.ACCCCCGUCAGCGAGU.UUCGCCCACGGGGGC.AUUUGGU.
JCVI_SCAF_1096627502511/735-689     .........AG..AGAUC.G.ACACUAGUCAGCGAGGGUUCGCCCACUAGUGC.GUUA.CUG
JCVI_SCAF_1096627338534/121-172     .....UUUUUGCAGGAUC.G.ACCCCCGUCAGCGAGU.UUCGCCCACGGGGGC.AUUUGGU.
JCVI_SCAF_1101668548056/837-888     .....UAGCAGUUGGAUC.G.CCCCCCGUCAGCGAGU.UUCGCCCACGGGGGU.AAUU.AUG
JCVI_SCAF_1096627464551/21-71       .GAA.CAA.AG..AGAUC.A.ACACUAGUCAGCGAUA.UUCGCCCACUAGUGC.GA.AACU.
JCVI_SCAF_1096627502511/734-689     ..........G..AGAUC.G.ACACUAGUCAGCGAGGGUUCGCCCACUAGUGC.GUUA.CUG
JCVI_SCAF_1096627502511/733-689     .............AGAUC.G.ACACUAGUCAGCGAGGGUUCGCCCACUAGUGC.GUUA.CUG
JCVI_SCAF_1096627691780/873-822     .....UUGGGGCGAAAUC.G.CCACCCGUCAGCAAGA.UUUGCCCACGGGUGC.AAUA.UUG
JCVI_SCAF_1096627941495/1404-1353   UUGGGCAG.....GGAUC.G.CCCCCCGUCAGCGCGU.UGCGCCCACGGGGGC.GUUU.GUG
JCVI_SCAF_1101668679599/592-643     .....UAGCAGUUGGAUC.G.CCCUCCGUCAGCGAGU.UUCGCCCACGGGGGU.AAUU.AUG
JCVI_SCAF_1096627859966/1304-1253   .....UAGCAGUUGGAUC.G.CCCCCCGUCAGCGAGU.UUCGCCCACGGGGGU.AAUA.ACG
JCVI_SCAF_1101668668161/843-894     .....UAGCAGUUGGAUC.G.CCCCCCGUCAGCGAGU.UUCGCCCACGGGGGU.CAUU.ACA
JCVI_SCAF_1096627788915/743-692     .....UAGCAGUUGGAUC.G.CCCCCCGUCAGCGAGU.UUCGCCCACGGGGGU.AAUC.ACG
JCVI_SCAF_1096627108835/1853-1802   .....UAGCAGUUGGAUC.G.CCCCCCGUCAGCGAGU.UUCGCCCACGGGGGU.AAUG.ACG
JCVI_SCAF_1096627327376/2373-2424   .....UUGCAGUUGGAUC.G.CCCCCCGUCAGCGAGU.UUCGCCCACGGGGGU.AAUU.ACG
JCVI_SCAF_1096627844786/377-428     .....UUGCAGUUGGAUC.G.CCCCCCGUCAGCGAGU.UUCGCCCACGGGGGU.AAUU.UCG
JCVI_SCAF_1096627379617/1063-1012   .....CGGUCUCAGGAUC.G.ACACCAGUCAGCGAGU.UUCGCCCACUGGUGU.AA.AACGC
JCVI_SCAF_1096627363494/2959-2908   UAUGCCCG.....GGAUC.G.CCCCCCACCAGCGUGU.UACGCCCGUGGGGGC.AUUU.GUG
JCVI_SCAF_1101667101170/276-224     .....UACAGGCGAGAUC.G.CCACCCGUCAGCAAGGAUUUGCCCGCGGGUGU.AA.AACCG
JCVI_SCAF_1101668264145/971-919     GCGUACAA.AA....GUU.G.ACGCCAGUCCGCGAGUGUUCGCGCACUGGCGC.GUUUGGC.
JCVI_SCAF_1101668399516/183-135     ........CAGUUGGAUC.G.CCCCCCGUCAGCGAGU.UUCGCCCACGGGGGU.AAUU.ACG
JCVI_SCAF_1096626893361/4596-4545   UUUUGCCA.....GGAUC.G.CCAUCCGUCAGCGCGU.UGCGCCCACGGGUGC.UUUU.UCG
JCVI_SCAF_1096627224056/103-154     .....UAAAAGUUGGAUC.G.CCCCCCGUCAGCGAGU.UUCGCCCACGGGGGU.AAGC.GGG
JCVI_SCAF_1096627353454/2000-1949   GGUCGCGG.....GGAUC.A.CCACCGGUCGGCGAGU.UUCGCCCACCGGUGU.AUUU.UGC
JCVI_SCAF_1096627354681/1542-1593   GGUCGCGG.....GGAUC.A.CCACCGGUCGGCGAGU.UUCGCCCACCGGUGC.GUUU.UGC
soil_Contig205/578-526              .GCGCCCA.AG..GGUGC...ACGCCGGUCAGCGAGGUUUCGCCCACCGGCG..UCUUUGUC
JCVI_SCAF_1101667251134/350-401     .....UAACAGUUGGAUC.G.CCCCCCGUCAGCGAGU.GUCGCCCACGGGGGUAAGU..UGG
JCVI_SCAF_1096627412329/1184-1133   UUUUGCCA.....GGAUC.G.CCAUCCGUCAGCGCGU.UGCGCCCACGGGUGC.UCUU.CGG
NC_007761.1/4184134-4184185         .....GAUCCC..GGAGGUCAACACCCGACAGCGCGA.UGCGCCCUCGGGUG..CUUUUUGG
NC_008254.1/3614033-3613982         .....GAUCCC..GGAGGUCAACACCCGGCAGCGCAA.UGCGCCCCCGGGUG..CUUUUCGG
NC_004463.1/521179-521230           .GAGGCCA.GA..GGUCA...ACGCCCGACAGCGCUA.UGCGCCCUCGGGCG..CAAAGGUG
NC_005956.1/1849078-1849027         GAUCUCAG.....AGGUC.A.ACAUCCGACGGCGCGG.UGCGUUCUCGGAUGC.UGCU.UUG
NC_009445.1/385387-385335           .GAGGCCGGAG....GUC.A.ACGCCCGACAGCGCUG.UGCGCCCUCGGGCGCAAACGUGU.
NZ_AAPJ01000011.1/37873-37930       AAGAGCCGCACGGAGGUC.A.ACAUCCGCCAGCGAGU.UUCGCCCGCGGAUGC.GAUCCUGC
NC_008783.1/76866-76922             AAAAAGAUCCCAGAGGUC.A.ACACCCGACGACGCGU.UGCGUUCUCGGGUGU.UAUU.UUG
NC_003047.1/3522322-3522382         AUAAAGAGAGCCCGGAGGUCAACACCCGACAGCGCGU.UGCGCCCUCGGGUGGUUUUUGGCU
NC_006932.1/1777200-1777140         AUAAAGCGAUCCCGGAGGUCCACACCCGACAGCGCGA.UGCGCCCUCGGGUGCCGUGACCCU
NZ_ABEC01000011.1/60763-60702       GGUCCGAGGGGCCGGAGGUCAACGUCCGACAGCGCGUGUGCGCCCUCGGGCGCCCUUGUCGU
NC_002678.2/3476811-3476871         GUAAACAGAUCCUGGAGGCCAACACCCGGCAGCGCAA.UGCGCCCCCGGGUGCUUUUUGGUU
NZ_AATP01000001.1/786262-786202     CGAAAAGCCGCCCGGAGGUCACCAUCCGCCAGCGAGU.UUCGCCCGCGGAUGGCGUUUUGCU
NZ_ABAY01000095.1/7551-7608         CCCCCGAGGCCGGAGGCC.A.ACGCCCGACAGCGCGA.CGCGCCCUCGGGCGC.GUCCGGCG
NC_008048.1/2874828-2874770         AACAUCUGUCCACGGAUA.G.CCGCUGGUUGGCGAGGUUUCGCUCACCGGCGU.CUUUUGCG
NC_009485.1/368241-368181           GGCCCUGGAGGCCGGAGGUCAACGCCCGACAGCGCUA.UGCGCCCUCGGGCGCAAAUGUGUU
NC_005955.1/1505055-1504999         AAAGAGAUCUCAGAGGUC.A.ACAUCCGACGGCGCGA.UGCGUUCUCGGAUGC.CACU.UUA
NC_009667.1/1121348-1121408         AUAAAGCGAUCCCGGAGGUCCACAUCCGACAGCGCGA.UGCGCCCUCGGGUGCUGUAUCGCU
NZ_AAUW01000013.1/152803-152744     UAAAGAGAUCCCGGAGGUUA.CCAUCCGACAGCGCGU.UGCGCCCUCGGGUGUCAAACUGCU
NC_007794.1/1447431-1447492         GGCCCCUGUUCAGGAUGCCACACGCUGGUCGGCGAGGUUUCGCCCACCGGCGUUUUUCGCGU
NC_009511.1/2937491-2937552         UUGGCAAGCGUCCAUGGACGCCCGCUGGCCGGCGAGGUUUCGCCCGCCGGCGCGCUUUGCGU
NC_009636.1/3241929-3241989         AUAAAGAGAGCCAGGAGGUCAACAUCCGACAGCGCGU.GGCGCCCUCGGGUGGUUUUUGGCU
NZ_AAMW01000001.1/1404978-1404917   UGUCCUUUGUGAUGGCUCCGCACGCUGGCCGACGAGGUUUCGUCCGCCGGCGUUUUUCGCGU
NC_007722.1/1551732-1551671         AAGCCGGAGCAAUUGCUUCGCACGCUGGCCGACGAGUUUUCGUCCGCCGGCGUUUUUCGCAU
NC_007958.1/583304-583248           CCUAGAGGCCGGAGG.UC.A.ACGCCCGACAGCGCGA.UGCGCCCUCGGGCGC.GAACGUGU
NZ_AAMY01000003.1/243687-243739     CGCAGGGGCCG..GAGGUCA.ACGCCCGACAGCGCUG.UGCGCCCUCGGGCGCAAAU.....
NC_009720.1/1675767-1675710         ACCUUGGGUCCGGAGGUC.A.CCGCCCGACAGCGCGU.UGCGCCCUCGGGCGC.GAUCUGCG
NC_007925.1/238741-238794           CGGAGACC.GG..AGGUC.A.ACGCCCGACAGCGCUG.UGCGCCCUCGGGCGC.CAUAAGU.
NC_007778.1/397410-397352           CCCUCGAGACCGGAGGUC.A.ACGCCCGACAGCGCGA.UGCGCCCUCGGGCG.CCAUAAGU.
NC_007964.1/3935592-3935648         CGCAGGGGCCG..GAGGUCA.ACGCCCGACAGCGCUG.UGCGCCCUCGGGCGCAAACGUGU.
NC_009719.1/1549721-1549775         .GCA.UUGAGCCCGGGUC.A.ACUUCCGCCGGCGAUA.UUCGCUCGCGGAAGC.GUUU.UUG
NZ_ABEC01000011.1/60758-60704       .GAG.GGGCCGG.AGGUC.A.ACGUCCGACAGCGCGUGUGCGCCCUCGGGCG.CCCUU.GUC
NC_005296.1/270812-270758           UAAGAGGCCGG..AGGUC.A.ACGUCCGACAGCGCGA.UGCGCCCUCGGGCGC.CAUAAGU.
NC_008435.1/366621-366675           CCGCGAGACCGGAGGUUA...ACGCCCGACAGCGCUG.UGCGCCCUCGGGCGC.AAA..AUU
NC_007205.1/260257-260206           .GAAACAA.AG..AGAUC.A.ACACUAGUCAGCGAUA.UUCGCCCACUAGUGC.GA.AACU.
NC_009428.1/172455-172506           CUUGUCCG.....GGAUC.G.CCACCCAUCAGCGCGA.UGCGCCCAUGGGUGCCGUU..GUU
NC_007802.1/722337-722287           .....CGUCCGCAGGAUC.G.CCCCCCGUCAGCGAGU.UUCGCCCACGGGGGCAAAU..CU.
NZ_AAYA01000021.1/1330-1382         CAUGGCC..CG..GGAUC.G.CCCUCCGUCAGCGCGU.UGCGCCCACGGGGGC.AUUU.CCG
NZ_AATR01000007.1/128127-128172     ..........A..GGAUC.G.ACAUCAGUCAGCGAGU.UUCGCCCACUGGUGUUAAUU.GCG
NZ_AALY01000001.1/1810889-1810837   CCCUGCC..CG..GGAUC.G.CCCCCCACCAGCGCGU.UGCGCCCGUGGGGGC.AAUU.GUG
NZ_AAYB01000002.1/428941-428892     .....AUCAGG..GGAUC.G.CCCUCCGUCAGCGCGU.CGCGCCCACGGGGGC.GCUA.CUG
NZ_AATQ01000012.1/82409-82357       GUUUGCC..CG..GGAUC.G.CCCUCCGUCAGCGCGU.UGCGCCCACGGGGGC.CAUU.CUG
NZ_AAVE01000001.1/1348815-1348762   .CCCUGUGCAG..GGAUC.G.CCACCCGUCAGCGCGU.UGCGCCCACGGGUGC.CUUU.CCG
NC_006526.1/1083228-1083271         .UAAU........ACCGC...ACGCUGGUCAGCGAAUUUUCGCCCACCGGCGU.AUU.....
JCVI_SCAF_1096627502511/741-689     .AAA.CAA.AG..AGAUC.G.ACACUAGUCAGCGAGGGUUCGCCCACUAGUGC.GUUA.CUG
JCVI_SCAF_1096627508782/383-331     .AAA.CAA.AG..AGAUC.G.ACACUAGUCAGCGAGGGUUCGCCCACUAGUGC.GAUAACU.
JCVI_SCAF_1101667059822/659-711     .AAA.CAA.AG..AGAUC.G.ACACUAGUCAGCGAGGGUUCGCCCACUAGUGC.GAUUACU.
JCVI_SCAF_1096627113254/1646-1594   .AAA.CAA.AG..AGAUC.G.ACACUAGUCAGCGAGGGUUCGCCCACUAGUGC.GAUC.AUG
JCVI_SCAF_1096627575382/1323-1375   .AAA.CAA.AG..AGAUC.G.ACACUAGUCAGCGAGAGUUCGCCCACUAGUGC.GUUA.CUG
JCVI_SCAF_1101668364551/421-369     .UAA.CAA.AG..AGAUC.G.ACACUAGUCAGCGAGAGUUCGCCCACUAGUGC.GUUA.CUG
JCVI_SCAF_1096627983086/556-504     .UAA.CAA.AG..AGAUC.G.ACACUAGUCAGCGAGGGUUCGCCCACUAGUGC.GAUUACU.
JCVI_SCAF_1096627684512/1561-1509   .AAA.CAA.AG..AGAUC.G.ACACUAGUCAGCGAGGGUUCGCCCACUAGUGC.GUUA.UUG
JCVI_SCAF_1096627989742/287-235     .UAA.CAA.AG..AGAUC.G.ACACUAGUCAGCGAGGGUUCGCCCACUAGUGC.GUUA.CUG
JCVI_SCAF_1101668692475/1269-1217   .AAA.CAA.AG..AGAUC.G.ACACUAGUCAGCGAGGGUUCGCCCACUAGUGC.GUUA.CUA
JCVI_SCAF_1096627101256/818-766     .AAA.CAA.AG..AGAUC.G.ACACUAGUCAGCGAGGGUUCGCCUACUAGUGC.GAUUACU.
JCVI_SCAF_1096626941994/422-370     .CAA.CAA.AG..AGAUC.G.ACACCAGUCAGCGAGGGUUCGCCCACUGGUGC.GAUAACU.
JCVI_SCAF_1101668539942/740-792     .CAA.CAA.AG..AGAUC.G.ACACUAGUCUGCGAGGGUUCGCCCACUAGUGC.GAUAACU.
JCVI_SCAF_1101668479704/78-26       .UAA.CAA.AG..AGAUC.G.ACACUAGUCUGCGAGGGUUCGCCCACUAGUGC.GAUAGCU.
JCVI_SCAF_1096627347229/236-288     .CAA.CAA.AG..AGAUC.G.ACACUAGUCAGCGAGAGUUCGCCCACUAGUGC.GUUA.CUG
JCVI_SCAF_1096627268231/689-741     .AAA.CAA.AG..AGAUC.G.ACACUAGUCAGCGAGGCUUCGCCCACUAGUGC.GAUAACU.
JCVI_SCAF_1096627510927/1271-1219   .AAA.CAA.AG..AGAUC.G.ACACUAGUCAGCGAGGGUUCGCCUACUAGUGC.GUUA.CUG
JCVI_SCAF_1096627928032/384-436     .UAA.CAA.AG..AGAUC.G.ACACUAGUCAGCGAGGGUUCGCCCACUAGUGC.GUUA.GUG
JCVI_SCAF_1096627602148/1163-1215   .AAA.CAA.AG..AGAUC.G.ACACUAGUCUGCGAGGGUUCGCCCACUAGUGC.GAUUACU.
JCVI_SCAF_1096627431919/1693-1743   .AAA.CAA.AG..AGAUC.G.ACACUAGUCAGCGAGGGUUCGCCCACUAGUGC.GAU...UG
JCVI_SCAF_1101668488635/516-568     .UAA.CAA.AG..AGAUC.G.ACACUAGUCAGCGAGGCUUCGCCCACUAGUGC.GAUUACU.
JCVI_SCAF_1096627614555/161-213     .AAA.CAA.AG..AGAUC.G.ACACUAGUCAGCGAGGGUUCGCCCACUAGUGC.GGUUACU.
JCVI_SCAF_1096627273834/745-797     .AAA.CAA.AG..AGAUC.G.ACACUAGUCAGCGAGAGUUCGCCCACUAGUGC.GAUUACU.
JCVI_SCAF_1096627551959/1288-1340   .AAA.CAA.AG..AGAUC.G.ACACUAGUCAGCGAGGGCUCGCCCACUAGUGC.GUUA.CUG
JCVI_SCAF_1101667272597/503-451     .UAA.CAA.AG..AGAUC.G.ACACUAGUCAGCGAAGGUUCGCCCACUAGUGC.GAUUACU.
JCVI_SCAF_1101668705798/228-176     .AGA.CAA.AG..AGAUC.G.ACACUAGUCAGCGAGGGUUCGCCCACUAGUGC.GUUA.CUG
JCVI_SCAF_1096628378751/757-809     .CAA.CAA.AG..AGAUC.G.ACACCAGUCAGCGAGGGUUCGCCUACUGGUGC.GAUAACU.
JCVI_SCAF_1096627614852/1813-1761   .UAA.CAA.AG..AGAUC.G.ACACCAGUCAGCGAGAGUUCGCCCACUGGUGC.GAUA.CUU
JCVI_SCAF_1096627787697/1193-1245   .UAA.CAA.AG..AGAUC.G.ACACCAGUUAGCGAGGGUUCGCCCACUGGUGC.GAUAGCU.
JCVI_SCAF_1096627248717/1399-1451   .UAA.CAA.AG..AGAUC.G.ACACCAGUCAGCGAGGGUUCGCCCACUGGUGC.GAUA.CUU
JCVI_SCAF_1096627418385/719-667     .AAA.CAA.AG..AGAUC.G.ACACUAGUCAGCGAGGCUUCGCCCACUAGUGC.GAUUACU.
JCVI_SCAF_1101668684112/1090-1038   .AAA.CAA.AG..AGAUC.G.ACAUUAGUCAGCGAGAGUUCGCCCACUAGUGC.GUUA.CUG
JCVI_SCAF_1101668506694/869-921     .UAA.CAA.AG..AGAUC.G.ACACUAGUCAGCGAAGGUUCGCCCACUAGUGC.GAUAGCU.
JCVI_SCAF_1101667118792/782-834     .AAA.CAA.AG..AGAUC.G.ACACCAGUCAGCGAGGGUUCGCCCACUGGUGC.GAUA.CUU
JCVI_SCAF_1101667400131/89-37       .AAA.CAA.AG..AGAUC.G.ACACUAGUCAGCGAGAGUUCGCCCACUAGUGC.AUUA.CUG
JCVI_SCAF_1096627572780/759-811     .CAA.CAA.AG..AGAUC.G.ACACCAGUCAGCGAGAGUUCGCCCACUGGUGC.GAUA.CUU
JCVI_SCAF_1096627092148/2074-2126   .AAA.CAA.AG..AGAUC.G.ACACUAGUUAGCGAGGGUUCGCCCACUAGUGC.GAUUACU.
JCVI_SCAF_1096627816853/818-766     .CAA.CAA.AG..AGAUC.G.ACACUAGUCAGCGAGGGUUCGCCCACUAGUGC.GUUA.ANN
JCVI_SCAF_1096627967229/1106-1158   .AAA.CAA.AG..AGAUC.G.ACACUAGUCAGCGAGGGUUCGCCCACUAGUGC.AUUA.CUG
JCVI_SCAF_1101668179908/1111-1163   .UAA.CAA.AG..AGAUC.G.ACACCAGUCAGCGAGGGUUCGCCCACUGGUGC.GAUA.CCU
JCVI_SCAF_1096627514554/636-688     .AGA.CAA.AG..AGAUC.G.ACACUAGUCAGCGAGGGUUCGCCCACUAGUGC.GAUUACU.
JCVI_SCAF_1101668579864/876-824     .AAA.CAA.GG..AGAUC.G.ACACUAGUCAGCGAGGGUUCGCCCACUAGUGC.GAUUACU.
JCVI_SCAF_1096627837933/327-275     .AAA.CAA.AG..AUAUC.G.ACACUAGUCAGCGAGGGUUCGCCCACUAGUGC.GAUUACU.
JCVI_SCAF_1096626325458/53-105      .UAA.CAA.AG..AGAUC.G.ACACCAGUCAGCGAGGGUUCGCCCACUGGUGC.GAUAGCU.
JCVI_SCAF_1096626917825/1751-1699   .UUA.CAA.AG..AGAUC.G.ACACCAGUCAGCGAGGGUUCGCCCACUGGUGC.GAUA.CUU
JCVI_SCAF_1101667292058/260-208     .AAA.CAA.AG..AGAUC.G.ACACUAGUCAGCGAGGGUUCGCCCACUAGUGC.GUUUACU.
JCVI_SCAF_1096626848027/647-699     .CAA.CAA.AG..AGAUC.G.ACACUAGUCAGCGAGGCUUCGCCCACUAGUGC.GAUUACU.
JCVI_SCAF_1101667411459/168-116     .UAA.CAA.AG..AGAUC.G.ACACCAGUCAGCGAGAGUUCGCCCACUGGUGC.GAUA.CGU
JCVI_SCAF_1101668493712/682-630     .UAA.CAA.AG..AGAUC.G.ACACCAGUCUGCGAGGGUUCGCCCACUGGUGC.GAUA.GUU
JCVI_SCAF_1096627520569/1027-975    .AAA.CAA.AG..AGAUC.G.ACACUAGUCAGCGAGGGUUCGCCCACUAGUGC.AUUA.GUG
JCVI_SCAF_1101667407563/309-361     .UAA.CAA.AG..AGAUC.G.ACACCAGUCAGCGAGAGUUCGCCCACUGGUGC.GGUA.CUU
JCVI_SCAF_1096628275207/1168-1116   .AAA.CAA.AG..AGAUC.G.ACACCAGUCAGCGAGGGUUCGCCCACUGGUGC.GAUAACU.
JCVI_SCAF_1096627701608/1181-1234   .AAAACAA.AG..AGAUC.G.ACACUAGUCAGCGAGGGUUCGCCCACUAGUGC.GAUUACU.
JCVI_SCAF_1096627026070/126-74      .CAA.CAA.AG..AGAUC.G.ACACCAGUCAGCGAGGGUUCGCCCACUGGUGC.GAUAGCU.
JCVI_SCAF_1101668497723/68-16       .AAA.CAA.AG..AGAUC.G.ACACUAGUCAGCGAGGGUUCGCCCACUAGUGC.GUUAACU.
JCVI_SCAF_1096628083424/1236-1288   .CAA.CAA.AG..AGAUC.G.ACACUAGUCUACGAGGGUUCGUCCACUAGUGC.GAUUACU.
JCVI_SCAF_1096627574793/1356-1304   .AAA.CAA.AG..AGAUC.G.ACACCAGUCAGCGAGGGUUCGCCCACUGGUGC.GAUAGCU.
JCVI_SCAF_1101668542904/487-539     .UUA.CAA.AG..AGAUC.G.ACACCAGUCAGCGAGGUUUCGCCCACUGGUGC.GAUA.CUU
JCVI_SCAF_1096627868885/266-318     .UAA.CAA.AG..AGAUC.G.ACACCAGUCAGCGAGAGUUCGCCCACUGGUGC.GAUAGCU.
JCVI_SCAF_1101667494722/717-665     .AAA.CAA.AG..AGAUC.G.ACACCAGUCUGCGAGGGUUCGCCCACUGGUGC.GAUA.CUU
JCVI_SCAF_1101668593033/1301-1353   .AAA.CAA.AG..AGAUC.G.ACACUAGUCAGCGAGGGUUCGCACACUAGUGC.GUUUACU.
JCVI_SCAF_1101667456821/666-614     .UUA.CAA.AG..AGAUC.G.ACAUCAGUCAGCGAGAGUUCGCCCACUGAUGC.GAUA.CUU
JCVI_SCAF_1101667402224/188-240     .UAA.CAA.AG..AGAUC.G.ACGCCAGUCAGCGAGAGUUCGCCCACUGGUGC.GAUA.CUU
JCVI_SCAF_1096627126315/439-387     .AAA.CAA.AG..AGAUC.G.ACACUAGUCAGCGAGGCUUCGCCCACUAGUGC.GGUUACU.
JCVI_SCAF_1096627511166/1239-1291   .AAA.CAA.AG..AGAUC.G.ACACUAGUCAGCGAGGGUUCGCCCACUAGUGA.GAUUACU.
JCVI_SCAF_1101667390625/623-571     .UAA.CAA.AG..AGAUC.G.ACAUCAGUCAGCGAGAGUUCGCCCACUGGUGC.GAUA.CUU
JCVI_SCAF_1101667105896/768-716     .UAA.CAA.AG..AGAUC.G.ACACUAGUCAGCGAGAGUUCGCCCACUAGUGC.AUUA.CUG
JCVI_SCAF_1101667412391/184-236     .AAA.CAA.AG..AGAUC.U.ACACUAGUCAGCGAGGGUUCGCCCACUAGUGA.GAUUACU.
JCVI_SCAF_1096628146896/1451-1399   .AAA.CAA.AG..AGAUC.G.ACACUAGUCAGCGAGGGUUCGCCCACUAGUGC.AUUUACU.
JCVI_SCAF_1096627565878/528-580     .UAU.CAA.AG..AGAUC.G.ACACCAGUCAGCGAGGGUUCGCCCACUGGUGC.GAUAACU.
JCVI_SCAF_1096627424992/591-541     .AAA.CAA.AG..AGAUC.G.ACACCAGUCAGCGAGGGUUCGCCCACUGGUGC.GAU...UG
JCVI_SCAF_1096627920558/551-499     .UUA.CAA.AG..AGAUC.G.ACACCAGUCAGCGAGGGUUCGCCCACUGGUGC.GAUAACU.
JCVI_SCAF_1096627237654/169-221     .AAA.CAA.AG..AGAUC.G.ACACUAGUCAGCGAGGGUUCGCCCACUAGUGC.GUUA.GUU
JCVI_SCAF_1096628127751/1619-1566   .AAAACAA.AG..AGAUC.G.ACACCAGUCAGCGAGGGUUCGCCCACUGGUGC.GAUAGCU.
JCVI_SCAF_1096628056328/481-429     .UAA.CAA.AG..AGAUC.G.ACACCAGUCUGCGAGGGUUCGCCCACUGGUGC.GAUAGCU.
JCVI_SCAF_1096627820154/1681-1629   .AAA.CAA.AG..AGAUC.G.ACACUAGUCAGCGAGGGUUCGCCCACUAGUGA.GUUA.CUG
JCVI_SCAF_1096627262050/452-504     .UUA.CAA.AG..AGAUC.G.ACACCAGUCAGCGAGGGUUCGCCCACUGGUGC.GAUA.CGU
JCVI_SCAF_1096627097569/223-171     .AAA.CAA.AG..AGAUC.G.ACACUAGUCAGCGAGGGCUCGCCCACUAGUGC.GUUUACU.
JCVI_SCAF_1101667419244/823-771     .AAA.CAA.AG..AGAUC.G.ACACCAGUUAGCGAGGGUUCGCCCACUGGUGC.GAUAGCU.
JCVI_SCAF_1101668507145/668-720     .AUA.CAA.AG..AGAUC.G.ACACCAGUCAGCGAGGGUUCGCCCACUGGUGC.GAUA.CUU
JCVI_SCAF_1101667494908/517-569     .AAA.CAA.AG..AGAUC.G.ACACUAGUCAGCGAUGGUUCGCCCACUAGUGC.GUUA.GUU
JCVI_SCAF_1101668398947/261-209     .AAA.CAA.AG..AGAUC.G.ACACUAGUCAGCGAGGGUUCGCCCACUAGUGA.GUUA.UUG
JCVI_SCAF_1096627892837/1075-1023   .UUA.CAA.AG..AGAUC.G.ACACCAGUCAGCGAUGGUUCGCCCACUGGUGC.GAUAACU.
JCVI_SCAF_1096628022857/129-77      .AAA.CAA.AG..AGAUC.G.ACACUAGUCAGCGAGGGUUCGCCCACUAGUG..GGUUACUG
JCVI_SCAF_1096628398044/328-380     .AAA.CAA.AG..AGAUC.G.ACACUAAUCAGCGAGGGUUCGCCCACUAGUGC.GUUA.CUG
JCVI_SCAF_1096627113813/558-611     .AGUACAA.AG..AGAUC.G.ACACCAGUCAGCGAGGGUUCGCCCACUGGUGC.GAUA.GUU
JCVI_SCAF_1101667409046/116-64      .UAA.CAA.AG..AUAUC.G.ACACCAGUCAGCGAGACUUCGCCCACUGGUGC.GAUAACU.
JCVI_SCAF_1096627892726/1071-1123   .GAA.CAA.AG..AUAUC.G.ACACUAGUCAGCGAGGGUUCGCCCACUAGUGC.GAUUACU.
JCVI_SCAF_1096627412087/132-80      .AAA.CAA.AG..AGAUC.A.ACACUAGUCAGCGAGACUUCGCCCACUAGUGU.GAUCACU.
JCVI_SCAF_1096626946794/615-563     .AAA.CAA.AG..AGAUC.G.ACACUAGUCUGCGAGGGUUCGCCCACUAGUGC.AAUUACU.
JCVI_SCAF_1096627889603/1179-1127   .CAA.CAA.AG..AGAUC.G.ACACCAGUCUGCGAGGGUUCGCCCACUGGUGC.GAUAGCU.
JCVI_SCAF_1096627025872/387-335     .CAA.CAA.AG..AGAUC.G.ACACCAGUCAGCGAGGGCUCGCCCACUGGUGC.GAUAGCU.
JCVI_SCAF_1096628131606/723-776     .AUAUCAA.AG..AGAUC.G.ACACCAGUCAGCGAGAGUUCGCCCACUGGUGC.GAUA.GUU
JCVI_SCAF_1096628116128/173-225     .UUA.CAA.AG..AGAUC.G.ACAUCAGUCAGCGAGGUUUCGCCCACUGGUGC.GAUA.CUU
JCVI_SCAF_1096627917543/1207-1259   .AAA.CAA.AG..AUGUC.G.ACACUAGUCAGCGAGGGUUCGCCCACUAGUGC.GAUUACU.
JCVI_SCAF_1096627606697/1293-1346   .GAACCAA.AG..AGAUC.G.ACACCAGUCAGCGAGGGUUCGCCCACUGGUGC.GAUA.CUU
JCVI_SCAF_1096627502511/741-693     .AAA.CAA.AG..AGAUC.G.ACACUAGUCAGCGAGGGUUCGCCCACUAGUGC.GUU.....
JCVI_SCAF_1096626468084/479-531     .UUG.CAA.AG..AGAUC.G.ACAUCAGUCAGCGAGAGUUCGCCCACUGGUGC.GAUA.CUU
JCVI_SCAF_1096627915092/424-476     .UUA.CAA.AG..AGAUC.G.ACACUAGUCAGCGAUGGUUCGCCCACUGGUGC.GAUA.GUU
JCVI_SCAF_1096627193109/1063-1115   .UAA.CAA.AG..AGAUC.G.ACACCAGUCAGCGAGGGUUCGCCCACUGGUGC.GUUAACU.
JCVI_SCAF_1096628054443/1086-1034   .AAA.CAA.AG..AUGUC.G.ACACUAGUCAGCGAUGGUUCGCCCACUAGUGC.GAUUACU.
JCVI_SCAF_1101668470207/264-212     .UAA.CAA.AG..AUGUC.G.ACACUAGUCAGCGAGGGUUCGCCCACUAGUGC.GAUUACU.
JCVI_SCAF_1101668504818/410-358     .AAA.CAA.AG..AGAUC.G.ACACUAGUCAGCGAGGCUUCGCCCACUAGUGA.GAUUACU.
JCVI_SCAF_1101667112523/313-363     .UAA.CAA.AG..AGAUC.G.ACACCAGUCAGCGAGGGUUCGCCCACUGGUGC.GUU...UG
JCVI_SCAF_1096627974516/177-125     .AAA.CAA.AG..AGAUG.G.ACACUAGUCAGCGAGGGUUCGCCCACUAGUGC.GAUUACU.
JCVI_SCAF_1096627204177/685-737     .UAA.CAA.AG..AGAUC.G.ACACCAAUCAGCGAGGGUUCGCCCAUUGGUGC.GAUAACU.
JCVI_SCAF_1101667368634/590-538     .UAA.CAA.AG..AGAUC.G.ACACCAGUCUGCGAGGGUUCGCCCACUGGUGC.GUUAGCU.
JCVI_SCAF_1101668714591/538-590     .AAA.CAA.AG..AGAUC.G.ACACUAGUCAGCGAGGGUUCGCCCACUAGUGA.GGUUACU.
JCVI_SCAF_1096627552084/1445-1498   .GAAGCAA.AG..AGAUC.G.ACACCAGUCAGCGAGGGUUCGCCCACUGGUGC.GAUAGCU.
JCVI_SCAF_1101667444760/648-698     .CAA.CAA.AG..AGAUC.G.ACACCAGUCAGCGAGGGUUCGCCCACUGGUGC.GUU...UG
JCVI_SCAF_1096627880282/192-140     .UAA.CAA.AG..AGAUC.G.ACAUCAGUCUGCGAGGGUUCGCCCACUGGUGC.GAUAGCU.
JCVI_SCAF_1101667381130/266-214     .UUA.CAA.AG..AGAUC.G.ACGCCAGUCAGCGAUGGUUCGCCCACUGGUGC.GAUU.AUU
JCVI_SCAF_1096627920879/1303-1253   .AAA.CAA.AG..AUGUC.G.ACACUAGUCAGCGAGGGUUCGCCCACUAGUGC.GAU...UG
JCVI_SCAF_1096627202611/2366-2314   .UAA.CAA.AG..AGAUC.G.ACACCAGUUAGCGAGGGUUCGCCCACUGGUGC.GUUAACU.
JCVI_SCAF_1101667562867/235-183     .UAA.CAA.AG..AGAUC.G.ACACCAGUCUGCGAGGGUUCGCCCACUGGUGC.AAUAGCU.
JCVI_SCAF_1096627274570/3004-3056   .UAA.CAA.AG..AGAUC.G.ACGCCAGUCUGCGAGGGUUCGCCCACUGGUGC.GAUAGCU.
JCVI_SCAF_1096628042283/524-576     .GAA.CAA.AG..AGAUC.G.ACAUCAGUCUGCGAGGGUUCGCCCACUGGUGC.GAUAACU.
JCVI_SCAF_1096628129814/516-568     .UAA.CAA.AG..AGAUC.G.ACACCAGUCAGCGAGGAUUCGCCCACUGGUGC.GAUAGCU.
JCVI_SCAF_1096626933875/2607-2555   .UAA.CAA.AG..AGAUC.G.ACAUCAGUCUGCGAGGGUUCGCCCACUGAUGC.GAUGGCU.
JCVI_SCAF_1101667119589/703-755     .UUG.CAA.AG..AGAUC.G.ACACCAGUCAGCGAGGGUUCGCCCACUGGUGU.GAUA.CUU
JCVI_SCAF_1096628281948/633-685     .CAA.CAA.AG..AGAUC.G.ACAUCAGUCUGCGAGGGUUCGCCCACUGGUGC.GAUAGCU.
JCVI_SCAF_1096628200868/657-709     .AAA.CAA.AG..AGAUC.G.ACACCAGUCAGCGAGGGUUCGCCCACUGGUGC.UAUA.CUU
JCVI_SCAF_1096627120981/102-50      .AAA.CAA.GG..AUGUC.G.ACACUAGUCAGCGAGGGUUCGCCCACUAGUGC.GAUAGCU.
JCVI_SCAF_1096628282067/1218-1270   .AAA.CAA.AG..AGAUC.G.ACACCAGUCAGCGAGGGCUCGCCCACUGGUGC.AAUAGCU.
JCVI_SCAF_1101668539212/284-232     .AAA.CAA.AG..GGAUC.G.ACACUAGUCAGCGAAGGUUCGCCCACUAGUGC.GAUU.UUU
JCVI_SCAF_1101668719372/529-582     .UAAACAA.AG..AGAUC.G.ACACUAGUCAGCGAGAGUUCGCCCACUAGUG..GGUUACUG
JCVI_SCAF_1101668493891/418-470     .AAA.CAA.AG..AGAUC.G.ACACCAGUCAGCGAGGGUUCGCCCACUGGUGC.GA.AUACU
JCVI_SCAF_1096627170210/2102-2154   .AAA.CAA.AG..AGAUC.G.ACACCAGUCAGCGAGGGUUCGCCCACUGGUGC.GAUGACU.
JCVI_SCAF_1101667392792/64-12       .AAA.CAA.AG..AGAUC.G.ACACCAGUCAGCGAGGGUUCGCCCACUGGUGA.GAUAACU.
JCVI_SCAF_1101668512067/629-579     .AAA.CAA.AG..GGAUC.G.ACACUAGUCAGCGAGGGUUCGCCCACUAGUGC.GAU...UG
JCVI_SCAF_1101667382966/164-111     UAAA.CAA.AG..AGAUC.G.ACACCAGUCAGCGAGGGUUCGCCCACUGGUGC.GAUAGCU.
JCVI_SCAF_1101667543971/669-721     .UUA.CAA.AG..AGAUC.G.ACACCAGUCAGCGAGGGUUCGCCCACUGGUGA.GAUA.CUU
JCVI_SCAF_1096626891332/1273-1221   .UAA.CAA.AG..AGAUC.A.ACACUAGUCAGCGAGGAUUCGCCCACUAGUGC.AGUA.CUG
JCVI_SCAF_1096627922752/588-638     .CAA.CAA.AG..GGAUC.G.ACACUAGUCAGCGAGGGUUCGCCCACUAGUGC.GAU...UG
JCVI_SCAF_1096627387436/1042-991    .UUA.CAA.AG..AGAUC.G.ACAUCAGUCAGCGAUA.UUCGCCCACUGAUGC.GAUAACU.
JCVI_SCAF_1096628110154/1035-983    .UAA.CAA.AG..AGAUC.G.ACACCAGUCAGCGAGGGUUCGCCCACUGGUGCNNNN..NNN
JCVI_SCAF_1096627885928/1245-1192   .GAAGCAA.AG..GGAUC.G.ACACUAGUCAGCGAGGGUUCGCCCACUAGUGC.GAUUAAU.
JCVI_SCAF_1096626946172/1477-1529   .GAA.UAA.AG..GGAUC.G.ACACUAGUCAGCGAGGGUUCGCCCACUAGUGC.GAUA.GUU
JCVI_SCAF_1101667465502/91-143      .UAA.CAA.AG..AGAUC.G.ACACCAGUCUGCGAGGGUUCGCCCACUGGUGC.UAUAGCU.
JCVI_SCAF_1096628295737/1645-1592   .AAAACAA.AG..AUAUC.G.ACACCAGUCUGCGAGGGUUCGCCCACUGGUGC.AAUAGCU.
JCVI_SCAF_1101667399512/414-362     .AAA.UAA.AG..GGAUC.G.ACACUAGUCAGCGAUGGUUCGCCCACUAGUGC.GAUAGGU.
JCVI_SCAF_1096627506218/348-296     .AAA.UAA.AG..GGAUC.G.ACACUAGUCAGCGAGGGUUCGCCCACUAGUGC.GAUAGGU.
JCVI_SCAF_1101668173768/449-397     .AAA.CAG.GG..GGAUC.G.ACACUAGUCAGCGAGGGUUCGCCCACUAGUGC.GAUU.UUU
JCVI_SCAF_1096628087394/916-865     .UUA.CAA.AG..AGAUC.G.ACAUCAGUCAGCGAGAGUUCGC.CACUGAUGC.GAUA.CUU
JCVI_SCAF_1101668501262/1230-1283   .GAAGCAA.AG..GGAUC.G.ACACUAGUCAGCGAGGGUUCGCCCACUAGUGC.GAUU.UUU
JCVI_SCAF_1101668509546/1349-1401   .UAA.CAA.AG..AGAUC.G.ACAUUAGUCAGCGAGAGUUCGCCCACUAAUGC.AAUU.GUU
JCVI_SCAF_1101668463625/164-216     .AAA.CAA.AG..GGAUC.G.ACACUAGUCAGCGAGGGUUCGCCCACUAGUGC.GAUU.UUU
NC_007205.1/260256-260205           .AAA.CAA.AG..AGAUC.A.ACACUAGUCAGCGAUA.UUCGCCCACUAGUGC.GA.AACUG
JCVI_SCAF_1101667465198/653-601     .AAA.UAA.AG..GGAUC.G.ACACUAGUCAGCGAGGGUUCGCCCACUAGUGC.GAUCAGU.
JCVI_SCAF_1101667413790/623-673     .AAA.UAA.AG..GGAUC.G.ACACUAGUCAGCGAGGGUUCGCCCACUAGUGC.GAU...UG
JCVI_SCAF_1096627385684/4078-4131   UAAA.CAA.AG..AGAUC.G.ACACUAGUCAGCGAGGGUUCGCCCACUAGUGC.GAUAGCU.
JCVI_SCAF_1096628042294/498-446     .UAU.CAA.AG..AGAUC.G.ACAUCAGUCAGCGAUGGUUCGCCCACUGAUGC.GACAGCU.
JCVI_SCAF_1096627095565/9764-9814   .AAA.CAA.AG..AGAUC.G.ACACCAGUCAGCGAGGGUUCGCCCACUGGUGC.GAC...UG
JCVI_SCAF_1101668083197/861-913     .AAA.CAA.AG..AGAUC.A.ACACUAGUCAGCGAGAAUUCGCCCACUAGUGC.AACA.CUG
JCVI_SCAF_1101667454957/656-708     .AAA.UAA.AG..GGAUC.G.ACACUAGUCAGCGAGGGUUCGCCCACUAGUGC.GAUUAGU.
JCVI_SCAF_1096627879653/1545-1591   .UAA.CAA.AG..AGAUC.G.ACACUAGUCAGCGAGAGUUCGCCCACUAGUGC.G.......
JCVI_SCAF_1096626948534/605-553     .UAA.CAA.AG..GGAUC.G.ACACUAGUCAGCGAGGGUUCGCCCACUAGUGC.GAUU.UUU
JCVI_SCAF_1096628240264/278-226     .AAA.UAA.AG..GGAUC.G.ACACUAGUCAGCGAGGGUUCGCCCACUAGUGC.GAUU.UGU
JCVI_SCAF_1096628104462/485-535     .AAA.UAA.AG..GGAUC.G.ACACUAGUCAGCGAUGGUUCGCCCACUAGUGC.GAU...UG
JCVI_SCAF_1101667236976/768-820     .AAA.CAA.AG..AGAUC.U.ACACUAGUCAGCGAGGGUUCGCCCACUAGUGA.GAUCACU.
JCVI_SCAF_1096628191652/149-201     .AAA.CAA.AG..GGAUC.G.ACAUUAGUCAGCGAAGGUUCGCCCACUAGUGC.GAUG.UGU
JCVI_SCAF_1096627397841/1048-997    .AGA.CAA.AG..AGAUC.A.ACACUAGUCAGCGAUA.UUCGCCCACUAGUGC.GA.AACUG
JCVI_SCAF_1096628045896/1487-1435   .CAA.UAA.AG..GGAUC.G.ACACUAGUCAGCGAUGGUUCGCCCACUAGUGC.GAUUAGU.
JCVI_SCAF_1096627518394/251-304     .AAAACAA.GA..GUGUC.G.ACACUAGUCAGCGAAGGUUCGCCCACUAGUGC.GAUAGGU.
JCVI_SCAF_1101667255390/464-411     .UAAUUAA.GA..GGAUC.G.ACACCAGUCAGCGAGGCUUCGCCCACUGGUGC.GAUAGGU.
JCVI_SCAF_1096628276142/379-327     .AAA.UAA.AG..GGAUC.G.ACACUAGUCAGCGAGGGUUCGCCCACUAGUGC.GAUU.GUU
JCVI_SCAF_1096628085430/711-762     .UUA.CAA.AG..AGAUC.G.ACAUCAGUCAGCGAUA.UUCGCCCACUGGUGC.GUUAACU.
JCVI_SCAF_1096627265916/892-840     .AAA.CAA.AG..GGAUC.G.ACACUAGUCAGCGAUGGUUCGCCCACUAGUGC.AAUU.UUU
JCVI_SCAF_1096628272591/1594-1542   .AAA.UAA.GA..GGAUC.G.ACACCAGUCAGCGAGGGUUCGCCCACUGGUGC.GAUAGGU.
JCVI_SCAF_1096626023142/424-475     .AAA.CAA.AG..AGAUC.A.ACACUAGUCAGCGAUU.UUCGCCCACUAGUGC.GA.AACUG
JCVI_SCAF_1096626870883/1192-1141   .AGA.CAA.AG..AGAUC.A.ACACUAGUCAGCGAUA.UUCGCCCACUAGUGA.GA.AACUG
JCVI_SCAF_1101668322190/352-403     .UUA.CAA.AG..AGAUC.G.ACAUCAGUCAGCGAUA.UUCGCCCACUGAUGC.GUUAACU.
JCVI_SCAF_1096628132504/1623-1675   .AAA.UAA.AG..GGAUC.G.ACACUAGUCAGCGAGGGUUCGCUCACUAGUGC.GAUAGGU.
JCVI_SCAF_1101667462417/822-873     .UUA.CAA.AG..AGAUC.G.ACAUCAGUCUGCGAUA.UUCGCCCACUGAUGC.GAUA.GUU
JCVI_SCAF_1101668458977/224-276     .AAA.CAA.GG..GGAUC.G.ACACUAGUCAGCGAGGGUUCGCCCACUAGUGC.AAUU.UUU
JCVI_SCAF_1101667552434/548-600     .AAA.UAA.AG..GGAUC.G.ACACUAGUCAGCGAGGGUUCGCCCACUAGUGC.GAUCGGU.
JCVI_SCAF_1096626997257/909-859     .AAA.UAA.AG..GGAUC.G.ACACUAGUCAGCGAAGGUUCGCCCACUAGUGC.GAU...UG
JCVI_SCAF_1096626439959/121-174     .AAAACAA.GG..GUGUC.G.ACACUAGUCAGCGAAGGUUCGCCCACUAGUGC.GAUGAGU.
JCVI_SCAF_1096627518394/252-304     .AAA.CAA.GA..GUGUC.G.ACACUAGUCAGCGAAGGUUCGCCCACUAGUGC.GAUAGGU.
JCVI_SCAF_1096627918025/1572-1520   .UAA.CAA.AG..AGAUC.G.ACACUAGUCAGCGACGGUUCGCCCACUAGUGC.AUUUACU.
JCVI_SCAF_1096628233414/293-241     .GAA.UAG.AA..GGAUC.G.ACAUCAGUCAGCGAAGGUUCGCCCACUGAUGC.GAUA.GUU
JCVI_SCAF_1096628168416/196-144     .AAA.CAA.AG..GGAUC.G.ACACUAGUCAGCGAGGGUUCGCCCACUAGUGCUUUU..UGU
JCVI_SCAF_1096627916798/388-440     .AAA.CAA.AG..GGAUC.G.ACACUAGUCAGCGAGGGUUCGCCCACUAGUGU.AAUU.UUU
JCVI_SCAF_1096627082220/839-786     .AAAACAA.GG..GUGUC.G.ACACUAGUCAGCGAAGGUUCGCCCACUAGUGC.GAUAGGU.
JCVI_SCAF_1096627506218/348-300     .AAA.UAA.AG..GGAUC.G.ACACUAGUCAGCGAGGGUUCGCCCACUAGUGC.GAU.....
JCVI_SCAF_1096628137293/730-783     .UUCGUAA.AG..GGAUC.G.ACACUAGUCAGCGAGGGUUCGCCCACUAGUGC.AAUG.UUU
JCVI_SCAF_1101667371905/374-321     .AAAACAA.GA..GUGUC.G.ACACUAGUCAGCGAAGGUUCGCCCACUAGUGC.GAUA.GUU
JCVI_SCAF_1096627787747/1707-1760   .UAAACAA.GA..GUGUC.G.ACACUAGUCAGCGAAGGUUCGCCCACUAGUGC.GAUAGGU.
JCVI_SCAF_1101667209545/111-164     .AAAACAA.GA..GCGUC.G.ACACUAGUCAGCGAAGGUUCGCCCACUAGUGC.GAUAGGU.
JCVI_SCAF_1096627431919/1693-1737   .AAA.CAA.AG..AGAUC.G.ACACUAGUCAGCGAGGGUUCGCCCACUAGUG..........
JCVI_SCAF_1096627503673/830-883     .AAAACAA.GA..GUGUC.G.ACACUAGUCAGCGAAGGUUCGCCCACUAGUGC.AAUAGGU.
JCVI_SCAF_1096627599352/962-1013    .UUA.CAA.AG..AGAUC.G.ACAUCAGUUAGCGAUA.UUCGCCCACUGGUGC.GUUAACU.
JCVI_SCAF_1101667122797/308-257     .UUA.CAA.AG..AGAUC.G.ACAUCAGUCAGCGAUA.UUCGCCCACUGAUGC.UUUAACU.
JCVI_SCAF_1101668539582/397-450     .GAAGCAA.AG..GGAUC.G.ACACUAGUCAGCGAGGGUUCGCCCACUAGUGU.AAUU.UGU
JCVI_SCAF_1096628250456/1164-1114   .AUA.UAA.GA..GUGUC.G.ACACUAGUCAGCGAAGGUUCGCCCACUAGUGC.GAU...UG
JCVI_SCAF_1101667591566/370-317     .AAAUCAA.GA..GUGUC.G.ACACUAGUCAGCGAAGGUUCGCCCACUAGUGC.GAUAGGU.
JCVI_SCAF_1096627518394/251-302     .AAAACAA.GA..GUGUC.G.ACACUAGUCAGCGAAGGUUCGCCCACUAGUGC.GAU...AG
JCVI_SCAF_1101667219347/546-493     .AAAACAG.GA..GUGUC.G.ACACUAGUCAGCGAAGGUUCGCCCACUAGUGC.GAUAGGU.
JCVI_SCAF_1096626987465/622-569     .AAACCAA.GA..GUGUC.G.ACACUAGUCAGCGAAGGUUCGCCCACUAGUGC.GAUAGGU.
JCVI_SCAF_1096628109697/731-678     .AAAACGA.GA..GUGUC.G.ACACUAGUCAGCGAAGGUUCGCCCACUAGUGC.GAUAGGU.
JCVI_SCAF_1096627841022/722-775     .AAGACAA.GA..GUGUC.G.ACACUAGUCAGCGAAGGUUCGCCCACUAGUGC.GAUAGGU.
JCVI_SCAF_1096627406042/684-736     .ACU.UAA.GA..GUGUC.G.ACACUAGUCAGCGAAGGUUCGCCCACUAGUGC.GAUU.CGU
JCVI_SCAF_1096626974776/1051-998    .AAAAAAA.GA..GUGUC.G.ACACUAGUCAGCGAAGGUUCGCCCACUAGUGC.GAUAGGU.
JCVI_SCAF_1096626953413/1576-1629   .AAAAUAA.GA..GGAUC.G.ACACCAGUCAGCGAGGGUUCGCCCACUGGUGC.AAUGGGU.
JCVI_SCAF_1096628223812/1703-1652   .AAAACAA.GA..GUGUC.G.ACACUAGUCAGCGAAGGUUCGCCCACUAGUGC.GAU...UG
JCVI_SCAF_1101668702608/659-712     .AAAACAA.GA..GUGUC.G.ACACUAGUCAGCGAAGGUUCGCCCACUAGUGC.GAUGGGU.
JCVI_SCAF_1096627238996/1865-1918   .AUAUCAA.GA..GCGUC.G.ACACUAGUCAGCGAAGGUUCGCCCACUAGUGC.GAUAGGU.
JCVI_SCAF_1096628107416/234-286     .AAA.UAA.AG..GGAUC.G.ACACUAGUCAGCGAGGGUUCGCCCACUAGUGA.GCUU.GUU
JCVI_SCAF_1096627917768/1301-1249   .UUU.UAA.GA..GUGUC.G.ACACUAGUCAGCGAAGGUUCGCCCACUAGUGC.GAUAGGU.
JCVI_SCAF_1096627506853/1545-1598   .AAAGCAA.GA..GUGUC.G.ACACUAGUCAGCGAAGGUUCGCCCACUAGUGC.GAUAGGU.
JCVI_SCAF_1096626994026/1052-999    .AAAACAA.GA..GUGUC.G.ACAUUAGUCAGCGAAGGUUCGCCCACUAGUGC.GAUAGGU.
JCVI_SCAF_1096627600924/56-109      .AAAACAA.GA..GUGUC.G.ACACUAGUCAGCGAAGGUUCGCCCACUAGUGC.UAUAGGU.
JCVI_SCAF_1096628294252/722-774     .UAA.CAA.AG..AGAUC.G.ACACCAGUCUGCGAGGGUUCGCCCACUGGUN..NNNNNNNN
JCVI_SCAF_1096627830301/481-428     .UAAAUAA.GA..GUGUC.G.ACACUAGUCAGCGAAGGUUCGCCCACUAGUGC.GAUAGGU.
JCVI_SCAF_1096628221812/32-84       .UAA.CAA.AG..AGAUC.G.ACACCCGUCUGCGAGGGUUCGCCCACUGGUGC.GAUAGCU.
JCVI_SCAF_1101667191805/198-148     .UUU.UAA.GA..GUGUC.G.ACACUAGUCAGCGAAGGUUCGCCCACUAGUGC.GAU...UG
JCVI_SCAF_1101668155818/1472-1523   AAAA.UAA.GA..GGAUC.G.ACACUAGUCAGCGAGGGUUCGCCCACUAGUGC.GAU...UG
JCVI_SCAF_1096628058055/1476-1523   .UUA.CAA.AG..AGAUC.G.ACAUCAGUCAGCGAUA.UUCGCCCACUGAUGC.AUU.....
JCVI_SCAF_1101668027286/1422-1475   .AACUUAA.GA..GUGUC.G.ACACUAGUCAGCGAAGGUUCGCCCACUAGUGC.GAUU.UGU
JCVI_SCAF_1101668210514/865-917     .AAAACAA.GA..GUGUC.G.ACACUAGUCAGCGAAG.UUCGCCCACUAGUGC.GAUAGGU.
JCVI_SCAF_1096627325076/256-306     .AUU.UAA.GA..GUGUC.G.ACACUAGUCAGCGAAGGUUCGCCCACUAGUGC.GAU...UG
JCVI_SCAF_1101667013068/567-620     .AAUUUAA.GA..GUGUC.G.ACACUAGUCAGCGAAGGUUCGCCCACUAGUGC.GUUUAGU.
JCVI_SCAF_1096627271280/1460-1513   .AAAUCAA.GA..GCGUC.G.ACACUAGUCAGCGAAGGUUCGCCCACUAGUGC.GAUAGGU.
JCVI_SCAF_1096628386216/453-506     .AAAACAA.GA..GUGUC.G.ACACUAGUCAGCGAAGGUUCGCCCACUAGUGC.GA.AAGGU
JCVI_SCAF_1096627300368/397-345     .AAA.CAA.AG..AGAUC.G.ACACUAGUCAGUGAGGGUUCGCCCACUAGUGC.GGUUACU.
JCVI_SCAF_1101668301859/1362-1310   .UAA.AGA.GG..AGAUC.A.ACACUAGUCAGCGAGGAUUCGCCCACUAGUGC.GAUA.GUU
JCVI_SCAF_1101668121876/140-90      .UAAUGAA.GG..AGAUC.A.ACACUAGUCAGCGAUA.UUCGCCCACUAGUGC.GAU...UG
JCVI_SCAF_1096628294558/1069-1122   .UAAACAA.AG..GCGUC.G.ACACUAGUCAGCGAAGGUUCGCCCACUAGUGC..ACUUUUU
JCVI_SCAF_1096627561579/497-549     .AAA.UAA.GA..GUGUC.G.ACACUAGUCAGCGAAGGUUCGCCCACUAGUGC.GAUAGGU.
JCVI_SCAF_1101668237036/135-185     .UGAUGAA.GG..AGAUC.A.ACACUAGUCAGCGAUA.UUCGCCCACUAGUGC.GAU...UG
JCVI_SCAF_1096628144598/1673-1621   .UUA.CAA.GA..GUGUC.G.ACACUAGUCAGCGAAGGUUCGCCCACUAGUGC.GAUAGGU.
JCVI_SCAF_1096628223812/1702-1652   .AAA.CAA.GA..GUGUC.G.ACACUAGUCAGCGAAGGUUCGCCCACUAGUGC.GAU...UG
JCVI_SCAF_1101667038508/588-536     .AUU.CAA.GA..GUGUC.G.ACACUAGUCAGCGAAGGUUCGCCCACUAGUGC.GACAGGU.
JCVI_SCAF_1096626903208/1718-1767   .....GGA.GG..AGAUC.A.ACACUAGUCAGCGAGGAUUCGCCCACUAGUGC.AAUU.GUU
JCVI_SCAF_1096628109697/730-678     .AAA.CGA.GA..GUGUC.G.ACACUAGUCAGCGAAGGUUCGCCCACUAGUGC.GAUAGGU.
JCVI_SCAF_1101668089155/471-523     .UAA.GAA.GA..GUGUC.G.ACACUAGUCAGCGAAGGUUCGCCCACUAGUGC.AAUAGGU.
JCVI_SCAF_1101667175331/258-208     .UGAUGAA.GG..AGAUC.A.ACACUAGUCAGCGAUA.UUCGCCCACUAGUGC.AAU...UG
JCVI_SCAF_1096627431919/1693-1735   .AAA.CAA.AG..AGAUC.G.ACACUAGUCAGCGAGGGUUCGCCCACUAG............
JCVI_SCAF_1101667022167/441-392     .....AGA.GG..AGAUC.A.ACACUAGUCAGCGAGGAUUCGCCCACUAGUG..CCUUUUUU
JCVI_SCAF_1096627663046/103-54      .CAA.GAA.GG..AGAUC.A.ACACUAGUCAGCGAUA.UUCGCCCACUAGUGC.AAU...UG
JCVI_SCAF_1096626864345/706-657     .....GGA.GG..AGAUC.A.ACACUAGUCAGCGAGGAUUCGCCCACUAGUG..CCUUUUUU
JCVI_SCAF_1096627077960/884-936     .AAU.AAG.AG..AGAUC.A.ACACUAGUCAGCGAGGUUUCGCCCACUAGUGC.GAUAGCU.
JCVI_SCAF_1096627296244/1984-1936   .....GGA.GG..AGAUC.A.ACACUAGUCAGCGAUA.UUCGCCCACUAGUGC.AAUU.GUU
JCVI_SCAF_1101667539841/860-905     .AAAUCAA.GA..GUGUC.G.ACACUAGUCAGCGAAAGUUCGCCCACUAGUG..........
JCVI_SCAF_1101668100830/1268-1219   .....GGA.GG..AGAUC.A.ACACUAGUCAGCGAGGAUUCGCCCACUAGUGC.AAUU.UGU
JCVI_SCAF_1096628046180/547-497     AAAAA....GG..GUGUC.G.ACACCAGUCAGCGAGU.UUCGCCCACUGGUGC.AAUA.CUU
JCVI_SCAF_1096627417067/125-74      .AAA.CAA.AG..AGAUC.A.ACACUAGUCAGCGAUA.UUCGCCCACUAGUGA.GA.AACUG
JCVI_SCAF_1096627164863/198-250     .AAU.AGG.AG..AGAUC.A.ACACUAGUCAGCGAGGUUUCGCCCACUAGUGC.GAUAGCU.
JCVI_SCAF_1096626875401/42-94       .AAAUCAA.AG..AGAUC.A.ACACUAGUCAGCGAUA.UUCGCCCACUAGUGC.AAUA.CUG
JCVI_SCAF_1096626693980/1510-1458   .CAA.CAA.AG..AGAUC.G.ACACUAGUCAGCGAGGGUUCGCCCACUAGUGC.GUUA.AUG
JCVI_SCAF_1101667443548/208-260     UUAA.UUU.AG..GUGUC.G.ACAUCAGUCAGCGAGU.UUCGCCCACUGAUGC.GUUA.CCU
JCVI_SCAF_1096627121096/157-207     UAAA...G.AG..GUGUC.G.ACAUCAGUCAGCGAGU.UUCGCCCACUGAUGC.AAUU.GUU
JCVI_SCAF_1096627379746/3314-3362   .....AAA.GG..GUGUC.G.ACACCAGUCAGCGAGU.UUCGCCCAUUGGUGC.AAUA.CUU
JCVI_SCAF_1096628016508/1201-1149   AAUA..AG.GG..AGAUC.A.ACACUAGUCAGCGAGUUUUCGCCCACUAGUGC.GAUA.CCU
JCVI_SCAF_1096627093687/501-550     .AUAU....AG..GUGUC.G.ACAUCAGUCAGCGAGU.UUCGCCCACUGAUGC.AAUAGCU.
JCVI_SCAF_1101668344094/631-680     .ACAU....AG..GUGUC.G.ACAUCAGUCAGCGAGU.UUCGCCCACUGAUGC.AAUAGCU.
JCVI_SCAF_1096628204479/73-123      AAUAA....AG..GUAUC.G.ACACCAAUCAGCGAGU.UUCGCCCAUUGGUGC.AUUA.CCU
JCVI_SCAF_1101667411070/627-577     UUUAA....AG..GUAUC.G.ACACCAGUCAGCGAGU.UUCGCCCACUGGUGC.AAUA.CCA
JCVI_SCAF_1096627231923/760-809     .....AGAUAG..GUGUC.G.ACAUCAGUCAGCGAGU.UUCGCCCACUGAUGC.AAUU.GUU
JCVI_SCAF_1096627197503/4111-4161   AAUAA....AG..GUAUC.G.ACACCAGUCAGCGAGU.UUCGCCCAUUGGUGC.AUUA.CCU
JCVI_SCAF_1096628092495/69-21       .....UUA.AG..GUAUC.G.ACACCAGUCAGCGAGU.UUCGCCCAUUGGUGC.ACUA.CCU
JCVI_SCAF_1101667116997/604-554     AAUAA....AG..GUAUC.G.ACACCAGUCAGCGAGU.UUCGCCCAUUGGUGC.ACUA.CCU
JCVI_SCAF_1096628091094/1286-1237   .AAUU....UG..GUGUC.G.ACAUCAGUCAGCGAGU.UUCGCCCACUGGUGC.GAUAGCC.
NC_007205.1/260256-260213           .AAA.CAA.AG..AGAUC.A.ACACUAGUCAGCGAUA.UUCGCCCACUAGUG..........
JCVI_SCAF_1096624996949/594-646     .AAAACAA.AG..AGAUC.A.ACACUAGUCAGCGAUA.UUCGCCCACUAGUGC.UA.AACUG
NZ_AAOT01000022.1/32282-32329       .....CGU.CG..GGAUC.G.CCCCCCGUCAGCGAGCGUUCGCCCACGGGGGC.GUU...UG
JCVI_SCAF_1096628390184/344-293     AAAAU...AAG..GUAUC.G.ACACCAGUCAGCGAUU.UUCGCCCAUUGGUGC.ACUA.CCU
JCVI_SCAF_1096627913396/1602-1651   AUAAAAAG.AG..GUGUC.G.ACAUCAGUCAGCGAGU.UUCGCCCACUGAUGC.AAU.....
NZ_AAXZ01000001.1/683077-683027     ...AUGCU.UG..GGAUC.G.CCCUCCACCAGCGUGU.UACGCCCGUGGGGGC.GUUU.GUG
JCVI_SCAF_1101668698135/19-69       .UGA.UAA.GA..GUGUC.G.ACACUAGUCAGCGAAGGUUCGCCCACUAGUGC.GAU...UG
JCVI_SCAF_1101668204889/547-598     .UAU.AGC.AG..GGAUC.G.CCACCAGUCAGCGCGU.UGCGCCCACUGGUGC.GCUU.UUC
NZ_AAYC01000003.1/36042-36090       .....GUC.AG..GGAUC.G.CCCCCCACCAGCGUGU.UACGCCCGUGGGGGC.AAUU.CUG
JCVI_SCAF_1101668340990/67-118      CAUACCAA.....GGACC.G.CCCCCCGUCAGCGAGU.UUCGCCCACGGGGGCUGUU..CUA
NC_003911.11/3449414-3449466        CUUGUCC..GG..GGAUC.G.CCCUCCACCAGCGUGU.UACGCCCGUGGAGGC.GAUU.GUG
JCVI_SCAF_1096627785868/23-75       .AAC.AAG.AG..AGAUC.A.ACACUAGUCAGCGAGGUUUCGCCCACUAGUGC.AAUAGCU.
NZ_AALV01000001.1/423960-424011     .GCG.GCC.AG..AGAUC.G.CCCCCCACCAGCGUGU.UACGCCCGUGGGGGC.AUUU.GCG
JCVI_SCAF_1096626856866/1446-1395   UUACGC...CA..GGAUC.G.CCACCCGUCAGCGCUG.AGCGCCCACGGGUGCUUUU..UCG
JCVI_SCAF_1096627599328/505-557     CUGC.GG..CA..AGAUC.G.ACACCCGUCAGCAAGGAUUUGCCCGCGGGUGC.AA.AACUG
JCVI_SCAF_1096627366649/485-537     .GUG.GUU.CA..GGAUC.G.CCCCCCGUCAGCGAGGUUUCGCCCACGGGGGC.GUUU.AUG
JCVI_SCAF_1096627144685/3513-3462   .AAA.AGC.GG..GGAUC.G.CCCCCGGUCAGCGCGU.CGCGCCCGCCGGGGC.GUUU.GUC
JCVI_SCAF_1096626859425/2467-2415   .CAUGUUCAGG..A...UCG.CCCCCCGUCAGCGAGGUUUCGCCCACGGGGGCAA..UUUUG
NC_008687.1/1013004-1013056         .CCU.UGCCGG..GGAUC.G.CCCCCCGUCAGCGCGU.UGCGCCCACGGGGGC.GUUA.CUG
JCVI_SCAF_1096626267592/862-814     .....CAA.UA..GGAUC.G.ACCCCCGUCAGCGAGU.UUCGCCCACGGGGGC.GUUUAGU.
JCVI_SCAF_1101668688394/1036-988    UUUAU....AA..GGAUC.G.ACCCCCGUCAGCGAGU.UUCGCCCACGGGGGC.GUU...UG
JCVI_SCAF_1096626933557/1523-1473   .GAA.GAU.GG..A.AUC.G.ACCCCCGUCAGCGAGU.UUCGCCCACGGGGGC.GUUU.GUU
JCVI_SCAF_1096627941713/392-340     .CAUCCGG.GG..GGAUC.G.CCUCCGGCCAGCGCGU.CGCGCCCGCCGGAGCAG..CACCG
NC_008044.1/2739930-2739981         .UUU.GCC.AG..GGAUC.G.CCCUCCACCAGCGCGU.UGCGCCCGUGGGGGC.AA.ACCUU
NZ_AANB01000002.1/544186-544138     .....GUC.GG..GGAUC.G.CCCUCCACCAGCGUGU.UACGCCCGUGGGGGC.AAUU.GCG
JCVI_SCAF_1101667157811/664-614     .CAU.GAU.GG..A.AUC.G.ACCCCCGUCAGCGAGU.UUCGCCCACGGGGGC.GUUU.GUU
JCVI_SCAF_1096627130338/1648-1596   ....CUUGUUC..AGGAUCG.CCCCCCGUCAGCGAGGUUUCGCCCACGGGGGCAAUU..UUG
JCVI_SCAF_1101668453052/685-636     .UUAG....UU..GGAUC.G.CCCCCCGUCAGCGAGU.UUCGCCCACGGGGGU.GAUAGCA.
NZ_AAMO01000005.1/155351-155300     .CGU.UGC.GG..GGAUC.G.CCACCAGUCAGCGCGU.CGCGCCCACUGGUGC.AAUC.GUC
JCVI_SCAF_1096627347923/697-748     .UAAU....AGUUGGAUC.G.CCCCCCGUCAGCGAGU.UUCGCCCACGGGGGU.AAUU.AGG
JCVI_SCAF_1096626907587/1201-1254   .GCA.UGGUCA..GGAUC.G.CCCCCCGUCAGCGAGGUUUCGCCCACGGGGGC.AAUU.UUG
JCVI_SCAF_1096628010908/355-307     UUUUG....CA..GGAUC.G.ACCCCCGUCAGCGAGU.UUCGCCCACGGGGGC.GUU...UG
NZ_AAMT01000001.1/87588-87537       .UUAUGCC..G..GGAUC.G.CCCUCCGUCAGCGCGU.UGCGCCCACGGGGGC.GCUA.CUG
NZ_ABCR01000008.1/127115-127066     UUUGGC...CG..GGAUC.G.CCCCCCGUCAGCGCGU.UGCGCCCACGGGGGA.GAU...UG
NZ_ABCL01000001.1/633361-633412     .CUG.UGU.CG..GGAUC.G.CCCCCCGUCAGCGCGU.UGCGCCCACGGGGGC.GUUU.AUC
NC_008209.1/1269961-1269912         .CAA.C...CG..GGAUC.G.CCCUCCGUCAGCGCGU.UGCGCCCACGGGGGC.AA.AACCA
JCVI_SCAF_1096624996110/267-319     .CUU.UUGCCA..GGAUC.G.CCACCCGUCAGCGCGU.UGCGCCCACGGGUGCUUUU..UCG
NZ_AAMV01000013.1/150807-150858     .CCG.UGU.CG..GGAUC.G.CCCCCCGUCAGCGCGU.UGCGCCCACGGGGGC.GUUU.AUC
NC_007493.1/2811834-2811783         .CAC.GAC.CG..GGAUC.G.CCACCCAUCAGCGCGA.UGCGCCCAUGGGUGCCGUU..GUG
JCVI_SCAF_1096627320803/3022-2972   .GAA.GAU.GG..A.AUC.G.ACCCCCGUCAGCGAGU.UUCGCCCACGGGGGC.AUUU.GUU
NZ_AAMS01000004.1/308724-308675     .....UUCAGG..GGAUC.G.CCCUCCGUCAGCGCGU.UGCGCCCACGGGGGC.GUUC.CUG
JCVI_SCAF_1096627291193/593-642     .UCUU....UA..GAAUC.G.ACCCCCGUCAGCGAGU.UUCGCCCACGGGGGC.GUUU.GUU
#=GC SS_cons                        ......................<<<<<<<--<<<<____>>>>-->>>>>>>.....:.:::
#=GC RF                             .AAA.CAA.AG..AGAuC.G.ACACCAGUCAGCGAGGGUUCGCCCACUGGUGC.GaUA.CUG
#=GF DUPLICATES JCVI_SCAF_1101668593033/1301-1353=JCVI_SCAF_1096626306058/560-508 JCVI_SCAF_1096627572780/759-811=JCVI_SCAF_1101667386817/269-321=JCVI_SCAF_1101667567345/175-227 JCVI_SCAF_1101668399516/186-135=JCVI_SCAF_1101668683817/1379-1328=JCVI_SCAF_1096627073350/766-817 JCVI_SCAF_1101667116997/604-554=JCVI_SCAF_1101667209692/725-675=JCVI_SCAF_1101667562219/934-884=JCVI_SCAF_1101668204056/726-676=JCVI_SCAF_1101668217742/724-674=JCVI_SCAF_1096626921715/11296-11346=JCVI_SCAF_1096627305208/851-801=JCVI_SCAF_1096627339013/235-285 JCVI_SCAF_1096627561579/497-549=JCVI_SCAF_1096627830301/480-428 JCVI_SCAF_1096627915092/424-476=JCVI_SCAF_1101668487745/1077-1025 JCVI_SCAF_1096627397841/1048-997=JCVI_SCAF_1101667016370/482-533=JCVI_SCAF_1096627415267/78-27=JCVI_SCAF_1101668036942/131-80=JCVI_SCAF_1096626848864/229-280=JCVI_SCAF_1096626860933/1020-969=JCVI_SCAF_1096626871209/1557-1506 JCVI_SCAF_1096627502511/741-693=JCVI_SCAF_1101667072451/844-796=JCVI_SCAF_1096627504854/284-332=JCVI_SCAF_1096627506745/1104-1152=JCVI_SCAF_1101667078848/267-219=JCVI_SCAF_1096627516201/1503-1455=JCVI_SCAF_1101667093452/199-151=JCVI_SCAF_1096627527908/266-218=JCVI_SCAF_1096627533392/607-655=JCVI_SCAF_1101667109399/11-59=JCVI_SCAF_1096627574992/1193-1145=JCVI_SCAF_1096627606135/1323-1275=JCVI_SCAF_1101667155081/107-155=JCVI_SCAF_1096627684512/1561-1513=JCVI_SCAF_1096627697656/1083-1131=JCVI_SCAF_1101667197136/490-442=JCVI_SCAF_1101667197710/643-691=JCVI_SCAF_1101667199051/794-746=JCVI_SCAF_1101667212590/385-337=JCVI_SCAF_1096627737369/229-181=JCVI_SCAF_1096627778091/608-656=JCVI_SCAF_1096627780584/1099-1051=JCVI_SCAF_1096627786646/237-285=JCVI_SCAF_1096627787126/1204-1156=JCVI_SCAF_1096627792004/1196-1244=JCVI_SCAF_1096627810926/497-449=JCVI_SCAF_1101667249868/297-345=JCVI_SCAF_1096627835844/1102-1150=JCVI_SCAF_1096627838954/1240-1192=JCVI_SCAF_1096627876198/163-115=JCVI_SCAF_1096627876734/351-399=JCVI_SCAF_1096627876734/1199-1247=JCVI_SCAF_1096627894673/850-802=JCVI_SCAF_1096627894714/821-773=JCVI_SCAF_1101667292058/260-212=JCVI_SCAF_1096627962255/360-312=JCVI_SCAF_1096628019807/1095-1047=JCVI_SCAF_1096628058942/1168-1216=JCVI_SCAF_1096628064217/1012-1060=JCVI_SCAF_1096628126158/446-494=JCVI_SCAF_1096628141271/1464-1512=JCVI_SCAF_1096628230123/804-756=JCVI_SCAF_1096628244423/693-645=JCVI_SCAF_1096628253705/361-313=JCVI_SCAF_1096628254147/1130-1178=JCVI_SCAF_1096628297720/287-239=JCVI_SCAF_1101668080079/166-118=JCVI_SCAF_1101668175328/866-914=JCVI_SCAF_1101668186661/948-900=JCVI_SCAF_1101668215191/367-319=JCVI_SCAF_1101668220171/1041-993=JCVI_SCAF_1101668255395/1562-1610=JCVI_SCAF_1101668356074/57-9=JCVI_SCAF_1101668356189/540-588=JCVI_SCAF_1101668356595/512-464=JCVI_SCAF_1101668372696/346-394=JCVI_SCAF_1101668375819/804-756=JCVI_SCAF_1101668377222/830-878=JCVI_SCAF_1101668380090/534-486=JCVI_SCAF_1101668394787/10-58=JCVI_SCAF_1101668396090/648-600=JCVI_SCAF_1101668396869/657-609=JCVI_SCAF_1101668439721/280-232=JCVI_SCAF_1101668497723/68-20=JCVI_SCAF_1101668509821/328-376=JCVI_SCAF_1101668678176/1046-1094=JCVI_SCAF_1101668692475/1269-1221=JCVI_SCAF_1101668726846/779-731=JCVI_SCAF_1096628399681/984-1032=JCVI_SCAF_1096628400321/164-116=JCVI_SCAF_1096628400454/216-168=JCVI_SCAF_1096628400742/792-744=JCVI_SCAF_1096628401222/1154-1106=JCVI_SCAF_1096628402611/798-846=JCVI_SCAF_1096628402695/405-453=JCVI_SCAF_1096628403221/121-73=JCVI_SCAF_1096628403881/1043-995=JCVI_SCAF_1101668771802/678-726=JCVI_SCAF_1101668771866/680-728=JCVI_SCAF_1096626935993/648-696=JCVI_SCAF_1096626953388/2122-2074=JCVI_SCAF_1096627125280/1272-1224=JCVI_SCAF_1096627173646/1805-1853=JCVI_SCAF_1096627237654/169-217=JCVI_SCAF_1096627316718/1272-1320=JCVI_SCAF_1096627317296/10-58=JCVI_SCAF_1096627374614/173-125=JCVI_SCAF_1096627384542/1709-1661=JCVI_SCAF_1096626227592/772-820=JCVI_SCAF_1096626574644/848-896=JCVI_SCAF_1096626633488/950-902=JCVI_SCAF_1096626656097/700-652=JCVI_SCAF_1096626661271/1052-1100=JCVI_SCAF_1096626676073/850-802=JCVI_SCAF_1096626684408/1075-1027 JCVI_SCAF_1096627502511/734-689=JCVI_SCAF_1101667072451/837-792=JCVI_SCAF_1096627504854/291-336=JCVI_SCAF_1096627506745/1111-1156=JCVI_SCAF_1101667078848/260-215=JCVI_SCAF_1096627516201/1496-1451=JCVI_SCAF_1101667093452/192-147=JCVI_SCAF_1096627527908/259-214=JCVI_SCAF_1096627533392/614-659=JCVI_SCAF_1096627538614/2-47=JCVI_SCAF_1101667109399/18-63=JCVI_SCAF_1096627574992/1186-1141=JCVI_SCAF_1096627606135/1316-1271=JCVI_SCAF_1101667155081/114-159=JCVI_SCAF_1096627697656/1090-1135=JCVI_SCAF_1101667197136/483-438=JCVI_SCAF_1101667197710/650-695=JCVI_SCAF_1101667199051/787-742=JCVI_SCAF_1101667212590/378-333=JCVI_SCAF_1096627737369/222-177=JCVI_SCAF_1096627778091/615-660=JCVI_SCAF_1096627780584/1092-1047=JCVI_SCAF_1096627786646/244-289=JCVI_SCAF_1096627787126/1197-1152=JCVI_SCAF_1096627792004/1203-1248=JCVI_SCAF_1096627810926/490-445=JCVI_SCAF_1101667249868/304-349=JCVI_SCAF_1096627835844/1109-1154=JCVI_SCAF_1096627838954/1233-1188=JCVI_SCAF_1096627846473/1437-1392=JCVI_SCAF_1096627876198/156-111=JCVI_SCAF_1096627876734/358-403=JCVI_SCAF_1096627876734/1206-1251=JCVI_SCAF_1096627894673/843-798=JCVI_SCAF_1096627894714/814-769=JCVI_SCAF_1096627962255/353-308=JCVI_SCAF_1096627989742/280-235=JCVI_SCAF_1096628019807/1088-1043=JCVI_SCAF_1096628058942/1175-1220=JCVI_SCAF_1096628064217/1019-1064=JCVI_SCAF_1096628126158/453-498=JCVI_SCAF_1096628230123/797-752=JCVI_SCAF_1096628233762/1484-1439=JCVI_SCAF_1096628244423/686-641=JCVI_SCAF_1096628253705/354-309=JCVI_SCAF_1096628254147/1137-1182=JCVI_SCAF_1096628297720/280-235=JCVI_SCAF_1101668080079/159-114=JCVI_SCAF_1101668175328/873-918=JCVI_SCAF_1101668186661/941-896=JCVI_SCAF_1101668215191/360-315=JCVI_SCAF_1101668255395/1569-1614=JCVI_SCAF_1101668356074/50-5=JCVI_SCAF_1101668356189/547-592=JCVI_SCAF_1101668356595/505-460=JCVI_SCAF_1101668372696/353-398=JCVI_SCAF_1101668375819/797-752=JCVI_SCAF_1101668377222/837-882=JCVI_SCAF_1101668380090/527-482=JCVI_SCAF_1101668394787/17-62=JCVI_SCAF_1101668396090/641-596=JCVI_SCAF_1101668396869/650-605=JCVI_SCAF_1101668435757/2-47=JCVI_SCAF_1101668439721/273-228=JCVI_SCAF_1101668509821/335-380=JCVI_SCAF_1101668678176/1053-1098=JCVI_SCAF_1101668705798/221-176=JCVI_SCAF_1096628399681/991-1036=JCVI_SCAF_1096628400321/157-112=JCVI_SCAF_1096628400454/209-164=JCVI_SCAF_1096628400742/785-740=JCVI_SCAF_1096628401222/1147-1102=JCVI_SCAF_1096628402611/805-850=JCVI_SCAF_1096628402695/412-457=JCVI_SCAF_1096628403221/114-69=JCVI_SCAF_1096628403881/1036-991=JCVI_SCAF_1101668771802/685-730=JCVI_SCAF_1101668771866/687-732=JCVI_SCAF_1096626935993/655-700=JCVI_SCAF_1096626953388/2115-2070=JCVI_SCAF_1096627125280/1265-1220=JCVI_SCAF_1096627173646/1812-1857=JCVI_SCAF_1096627316718/1279-1324=JCVI_SCAF_1096627317296/17-62=JCVI_SCAF_1096627371668/1502-1457=JCVI_SCAF_1096627374614/166-121=JCVI_SCAF_1096626227592/779-824=JCVI_SCAF_1096626574644/855-900=JCVI_SCAF_1096626633488/943-898=JCVI_SCAF_1096626656097/693-648=JCVI_SCAF_1096626661271/1059-1104=JCVI_SCAF_1096626676073/843-798=JCVI_SCAF_1096626684408/1068-1023 JCVI_SCAF_1101668100830/1268-1219=JCVI_SCAF_1096626899744/323-274 JCVI_SCAF_1096628170918/838-890=JCVI_SCAF_1096628197825/915-967=JCVI_SCAF_1101668207675/1279-1227=JCVI_SCAF_1096627243911/1213-1265=JCVI_SCAF_1096627252862/11758-11706 JCVI_SCAF_1101668488635/516-568=JCVI_SCAF_1096627099013/3484-3536 NC_007493.1/2811834-2811783=NC_009049.1/2858994-2858943 JCVI_SCAF_1096627518394/251-304=JCVI_SCAF_1096627526834/723-776=JCVI_SCAF_1101667120358/754-701=JCVI_SCAF_1096627703018/549-602=JCVI_SCAF_1101667210286/752-699=JCVI_SCAF_1096627793857/1218-1271=JCVI_SCAF_1096627804236/1711-1658=JCVI_SCAF_1096627808279/1192-1139=JCVI_SCAF_1096627839476/647-700=JCVI_SCAF_1096627857690/1492-1545=JCVI_SCAF_1096627860841/1333-1280=JCVI_SCAF_1096627892537/424-477=JCVI_SCAF_1096627988434/1205-1152=JCVI_SCAF_1096628035309/122-69=JCVI_SCAF_1096628044424/213-266=JCVI_SCAF_1096628081070/931-984=JCVI_SCAF_1101667527956/330-383=JCVI_SCAF_1096628226717/190-243=JCVI_SCAF_1096628265305/127-74=JCVI_SCAF_1101668273461/369-316=JCVI_SCAF_1101668282542/1114-1061=JCVI_SCAF_1101668303785/533-586=JCVI_SCAF_1101668309279/411-464=JCVI_SCAF_1101668334928/1348-1295=JCVI_SCAF_1101668349331/780-727=JCVI_SCAF_1101668371545/843-896=JCVI_SCAF_1101668382291/212-159=JCVI_SCAF_1101668448195/577-630=JCVI_SCAF_1101668662281/1540-1487=JCVI_SCAF_1101668696193/364-311=JCVI_SCAF_1101668711581/506-559=JCVI_SCAF_1101668715441/359-306=JCVI_SCAF_1101668737788/1696-1749=JCVI_SCAF_1096628386217/353-300=JCVI_SCAF_1096626945112/794-741=JCVI_SCAF_1096626983912/632-685=JCVI_SCAF_1096627002772/194-141=JCVI_SCAF_1096627031497/835-782=JCVI_SCAF_1096627074791/1337-1390=JCVI_SCAF_1096627087244/909-962=JCVI_SCAF_1096627176112/219-272=JCVI_SCAF_1096627176319/1089-1142=JCVI_SCAF_1096627182373/2384-2331=JCVI_SCAF_1096627217778/372-425=JCVI_SCAF_1096627329351/755-808=JCVI_SCAF_1096626161509/144-91=JCVI_SCAF_1096626174931/477-530 JCVI_SCAF_1101668322190/352-403=JCVI_SCAF_1096627214202/450-501 JCVI_SCAF_1101668179908/1111-1163=JCVI_SCAF_1101668717463/1062-1114=JCVI_SCAF_1096627385194/2971-3023 JCVI_SCAF_1101668364551/421-369=JCVI_SCAF_1096626952060/1301-1353 JCVI_SCAF_1101667059822/659-711=JCVI_SCAF_1096627507946/1778-1726=JCVI_SCAF_1096627529364/1007-1059=JCVI_SCAF_1101667100772/547-495=JCVI_SCAF_1101667114776/670-618=JCVI_SCAF_1096627563765/161-213=JCVI_SCAF_1101667126032/557-609=JCVI_SCAF_1101667127715/239-187=JCVI_SCAF_1096627596867/160-212=JCVI_SCAF_1096627604601/749-697=JCVI_SCAF_1096627612331/233-285=JCVI_SCAF_1096627701608/1182-1234=JCVI_SCAF_1096627706184/459-511=JCVI_SCAF_1096627711782/1206-1154=JCVI_SCAF_1096627713973/1491-1439=JCVI_SCAF_1096627720652/596-544=JCVI_SCAF_1096627724667/641-693=JCVI_SCAF_1096627730200/658-606=JCVI_SCAF_1101667216593/147-95=JCVI_SCAF_1096627779377/1226-1174=JCVI_SCAF_1101667232594/412-360=JCVI_SCAF_1101667241217/805-753=JCVI_SCAF_1096627830473/1356-1304=JCVI_SCAF_1096627833521/139-191=JCVI_SCAF_1096627837184/1268-1320=JCVI_SCAF_1096627850044/744-796=JCVI_SCAF_1096627854291/256-204=JCVI_SCAF_1096627866595/548-600=JCVI_SCAF_1096627876279/1036-984=JCVI_SCAF_1096627876279/132-80=JCVI_SCAF_1101667278133/27-79=JCVI_SCAF_1096627896139/510-562=JCVI_SCAF_1096627898044/1232-1180=JCVI_SCAF_1101667359805/580-528=JCVI_SCAF_1101667360166/708-656=JCVI_SCAF_1096628094956/176-124=JCVI_SCAF_1096628097297/301-353=JCVI_SCAF_1101667441012/795-847=JCVI_SCAF_1096628135761/1072-1124=JCVI_SCAF_1096628136591/895-843=JCVI_SCAF_1101667459396/936-884=JCVI_SCAF_1096628149978/1397-1345=JCVI_SCAF_1096628202183/954-1006=JCVI_SCAF_1101667529334/233-285=JCVI_SCAF_1096628227621/809-861=JCVI_SCAF_1096628272691/528-580=JCVI_SCAF_1101668257770/1501-1449=JCVI_SCAF_1101668292737/719-667=JCVI_SCAF_1101668306081/1243-1191=JCVI_SCAF_1101668308336/672-620=JCVI_SCAF_1101668326661/378-430=JCVI_SCAF_1101668335477/761-813=JCVI_SCAF_1101668336643/1619-1567=JCVI_SCAF_1101668354531/779-727=JCVI_SCAF_1101668378872/774-722=JCVI_SCAF_1101668401962/429-481=JCVI_SCAF_1101668402024/212-264=JCVI_SCAF_1101668429969/221-169=JCVI_SCAF_1101668478000/422-474=JCVI_SCAF_1101668497577/346-294=JCVI_SCAF_1101668498241/1037-1089=JCVI_SCAF_1101668681727/788-840=JCVI_SCAF_1101668693611/1330-1278=JCVI_SCAF_1101668736569/954-1006=JCVI_SCAF_1096628398289/1694-1642=JCVI_SCAF_1096628403745/994-942=JCVI_SCAF_1096626896545/1599-1651=JCVI_SCAF_1096626913838/1170-1222=JCVI_SCAF_1096626931568/173-121=JCVI_SCAF_1096626936236/601-549=JCVI_SCAF_1096626946090/1111-1163=JCVI_SCAF_1096626982555/1068-1016=JCVI_SCAF_1096627040236/1237-1289=JCVI_SCAF_1096627048601/878-930=JCVI_SCAF_1096627071933/849-797=JCVI_SCAF_1096627084171/2091-2143=JCVI_SCAF_1096627093598/365-417=JCVI_SCAF_1096627169826/1595-1647=JCVI_SCAF_1096627174055/1046-994=JCVI_SCAF_1096627263029/649-701=JCVI_SCAF_1096627297923/2184-2132=JCVI_SCAF_1096627303009/740-792=JCVI_SCAF_1096627306788/1656-1604=JCVI_SCAF_1096627318681/1076-1128=JCVI_SCAF_1096627319222/2115-2167=JCVI_SCAF_1096627322620/948-896=JCVI_SCAF_1096627330787/858-806=JCVI_SCAF_1096627337394/513-565=JCVI_SCAF_1096627343355/965-913=JCVI_SCAF_1096627380537/969-917=JCVI_SCAF_1096627381125/1520-1468=JCVI_SCAF_1096627383646/4673-4725=JCVI_SCAF_1096627387689/2422-2370=JCVI_SCAF_1096626285776/1316-1368=JCVI_SCAF_1096626297090/759-811=JCVI_SCAF_1096626334513/640-588 JCVI_SCAF_1101667552434/548-600=JCVI_SCAF_1096628294011/580-528 JCVI_SCAF_1096626941994/422-370=JCVI_SCAF_1096627339915/696-644 JCVI_SCAF_1096627431919/1693-1737=JCVI_SCAF_1101667059822/659-703=JCVI_SCAF_1096627502511/741-697=JCVI_SCAF_1101667072451/844-800=JCVI_SCAF_1096627504854/284-328=JCVI_SCAF_1096627506745/1104-1148=JCVI_SCAF_1101667078848/267-223=JCVI_SCAF_1096627507946/1778-1734=JCVI_SCAF_1096627508782/383-339=JCVI_SCAF_1096627511166/1239-1283=JCVI_SCAF_1096627516201/1503-1459=JCVI_SCAF_1096627520569/1027-983=JCVI_SCAF_1101667093452/199-155=JCVI_SCAF_1096627527908/266-222=JCVI_SCAF_1096627529364/1007-1051=JCVI_SCAF_1101667100772/547-503=JCVI_SCAF_1096627533392/607-651=JCVI_SCAF_1101667109399/11-55=JCVI_SCAF_1101667114776/670-626=JCVI_SCAF_1096627563765/161-205=JCVI_SCAF_1096627574992/1193-1149=JCVI_SCAF_1101667126032/557-601=JCVI_SCAF_1101667127715/239-195=JCVI_SCAF_1096627596867/160-204=JCVI_SCAF_1096627604601/749-705=JCVI_SCAF_1096627606135/1323-1279=JCVI_SCAF_1096627612331/233-277=JCVI_SCAF_1096627614555/161-205=JCVI_SCAF_1101667155081/107-151=JCVI_SCAF_1096627684512/1561-1517=JCVI_SCAF_1096627697656/1083-1127=JCVI_SCAF_1101667197136/490-446=JCVI_SCAF_1101667197710/643-687=JCVI_SCAF_1101667199051/794-750=JCVI_SCAF_1096627701608/1182-1226=JCVI_SCAF_1096627706184/459-503=JCVI_SCAF_1096627711782/1206-1162=JCVI_SCAF_1096627713973/1491-1447=JCVI_SCAF_1096627720652/596-552=JCVI_SCAF_1096627724667/641-685=JCVI_SCAF_1096627730200/658-614=JCVI_SCAF_1101667212590/385-341=JCVI_SCAF_1096627737369/229-185=JCVI_SCAF_1101667216593/147-103=JCVI_SCAF_1101667222517/668-712=JCVI_SCAF_1096627778091/608-652=JCVI_SCAF_1096627779377/1226-1182=JCVI_SCAF_1096627780584/1099-1055=JCVI_SCAF_1101667229527/304-348=JCVI_SCAF_1096627786646/237-281=JCVI_SCAF_1096627786908/1329-1373=JCVI_SCAF_1096627787126/1204-1160=JCVI_SCAF_1101667232594/412-368=JCVI_SCAF_1096627792004/1196-1240=JCVI_SCAF_1101667241217/805-761=JCVI_SCAF_1096627810926/497-453=JCVI_SCAF_1096627820154/1681-1637=JCVI_SCAF_1101667249868/297-341=JCVI_SCAF_1096627830473/1356-1312=JCVI_SCAF_1096627833521/139-183=JCVI_SCAF_1096627835844/1102-1146=JCVI_SCAF_1096627837184/1268-1312=JCVI_SCAF_1096627838954/1240-1196=JCVI_SCAF_1096627849615/973-1017=JCVI_SCAF_1096627850044/744-788=JCVI_SCAF_1096627852733/1603-1559=JCVI_SCAF_1096627854291/256-212=JCVI_SCAF_1096627866595/548-592=JCVI_SCAF_1096627876198/163-119=JCVI_SCAF_1096627876279/1036-992=JCVI_SCAF_1096627876279/132-88=JCVI_SCAF_1096627876734/351-395=JCVI_SCAF_1096627876734/1199-1243=JCVI_SCAF_1101667278133/27-71=JCVI_SCAF_1096627894673/850-806=JCVI_SCAF_1096627894714/821-777=JCVI_SCAF_1096627896139/510-554=JCVI_SCAF_1096627898044/1232-1188=JCVI_SCAF_1101667292058/260-216=JCVI_SCAF_1096627962255/360-316=JCVI_SCAF_1096627967229/1106-1150=JCVI_SCAF_1096627975072/1460-1504=JCVI_SCAF_1096628019807/1095-1051=JCVI_SCAF_1096628022857/129-85=JCVI_SCAF_1101667359805/580-536=JCVI_SCAF_1101667360166/708-664=JCVI_SCAF_1096628058942/1168-1212=JCVI_SCAF_1096628064217/1012-1056=JCVI_SCAF_1101667394291/422-378=JCVI_SCAF_1096628094956/176-132=JCVI_SCAF_1096628097297/301-345=JCVI_SCAF_1101667441012/795-839=JCVI_SCAF_1096628126158/446-490=JCVI_SCAF_1096628135761/1072-1116=JCVI_SCAF_1096628136591/895-851=JCVI_SCAF_1096628141271/1464-1508=JCVI_SCAF_1101667459396/936-892=JCVI_SCAF_1101667463543/340-296=JCVI_SCAF_1096628146896/1451-1407=JCVI_SCAF_1096628149978/1397-1353=JCVI_SCAF_1096628202183/954-998=JCVI_SCAF_1101667529334/233-277=JCVI_SCAF_1096628222603/219-175=JCVI_SCAF_1096628227621/809-853=JCVI_SCAF_1096628230123/804-760=JCVI_SCAF_1096628230317/1633-1589=JCVI_SCAF_1096628244423/693-649=JCVI_SCAF_1096628253705/361-317=JCVI_SCAF_1096628254147/1130-1174=JCVI_SCAF_1096628272691/528-572=JCVI_SCAF_1096628282293/550-594=JCVI_SCAF_1096628297720/287-243=JCVI_SCAF_1101668080079/166-122=JCVI_SCAF_1101668175328/866-910=JCVI_SCAF_1101668176316/1592-1636=JCVI_SCAF_1101668186661/948-904=JCVI_SCAF_1101668215191/367-323=JCVI_SCAF_1101668220171/1041-997=JCVI_SCAF_1101668255395/1562-1606=JCVI_SCAF_1101668257770/1501-1457=JCVI_SCAF_1101668292737/719-675=JCVI_SCAF_1101668306081/1243-1199=JCVI_SCAF_1101668308336/672-628=JCVI_SCAF_1101668326661/378-422=JCVI_SCAF_1101668335477/761-805=JCVI_SCAF_1101668336643/1619-1575=JCVI_SCAF_1101668351533/10-54=JCVI_SCAF_1101668354531/779-735=JCVI_SCAF_1101668356074/57-13=JCVI_SCAF_1101668356189/540-584=JCVI_SCAF_1101668356595/512-468=JCVI_SCAF_1101668372696/346-390=JCVI_SCAF_1101668375819/804-760=JCVI_SCAF_1101668377222/830-874=JCVI_SCAF_1101668378872/774-730=JCVI_SCAF_1101668380090/534-490=JCVI_SCAF_1101668394787/10-54=JCVI_SCAF_1101668396090/648-604=JCVI_SCAF_1101668396869/657-613=JCVI_SCAF_1101668398947/261-217=JCVI_SCAF_1101668401962/429-473=JCVI_SCAF_1101668402024/212-256=JCVI_SCAF_1101668410837/534-578=JCVI_SCAF_1101668429969/221-177=JCVI_SCAF_1101668439721/280-236=JCVI_SCAF_1101668478000/422-466=JCVI_SCAF_1101668497577/346-302=JCVI_SCAF_1101668497723/68-24=JCVI_SCAF_1101668498241/1037-1081=JCVI_SCAF_1101668509821/328-372=JCVI_SCAF_1101668662089/1413-1457=JCVI_SCAF_1101668678176/1046-1090=JCVI_SCAF_1101668681727/788-832=JCVI_SCAF_1101668692475/1269-1225=JCVI_SCAF_1101668692616/828-784=JCVI_SCAF_1101668693611/1330-1286=JCVI_SCAF_1101668713627/256-300=JCVI_SCAF_1101668714591/538-582=JCVI_SCAF_1101668726846/779-735=JCVI_SCAF_1101668736157/85-129=JCVI_SCAF_1101668736569/954-998=JCVI_SCAF_1096628398289/1694-1650=JCVI_SCAF_1096628399681/984-1028=JCVI_SCAF_1096628400321/164-120=JCVI_SCAF_1096628400454/216-172=JCVI_SCAF_1096628400742/792-748=JCVI_SCAF_1096628401222/1154-1110=JCVI_SCAF_1096628402611/798-842=JCVI_SCAF_1096628402695/405-449=JCVI_SCAF_1096628403221/121-77=JCVI_SCAF_1096628403745/994-950=JCVI_SCAF_1096628403881/1043-999=JCVI_SCAF_1101668771802/678-722=JCVI_SCAF_1101668771866/680-724=JCVI_SCAF_1096626896545/1599-1643=JCVI_SCAF_1096626913838/1170-1214=JCVI_SCAF_1096626931568/173-129=JCVI_SCAF_1096626935993/648-692=JCVI_SCAF_1096626936236/601-557=JCVI_SCAF_1096626946090/1111-1155=JCVI_SCAF_1096626953388/2122-2078=JCVI_SCAF_1096626982555/1068-1024=JCVI_SCAF_1096626994976/92-136=JCVI_SCAF_1096626996284/1052-1096=JCVI_SCAF_1096626998894/613-569=JCVI_SCAF_1096627040236/1237-1281=JCVI_SCAF_1096627048601/878-922=JCVI_SCAF_1096627071933/849-805=JCVI_SCAF_1096627084171/2091-2135=JCVI_SCAF_1096627093598/365-409=JCVI_SCAF_1096627100387/1452-1496=JCVI_SCAF_1096627113254/1646-1602=JCVI_SCAF_1096627125280/1272-1228=JCVI_SCAF_1096627169826/1595-1639=JCVI_SCAF_1096627173646/1805-1849=JCVI_SCAF_1096627174055/1046-1002=JCVI_SCAF_1096627237654/169-213=JCVI_SCAF_1096627263029/649-693=JCVI_SCAF_1096627297923/2184-2140=JCVI_SCAF_1096627302569/549-593=JCVI_SCAF_1096627303009/740-784=JCVI_SCAF_1096627306788/1656-1612=JCVI_SCAF_1096627316718/1272-1316=JCVI_SCAF_1096627317296/10-54=JCVI_SCAF_1096627318681/1076-1120=JCVI_SCAF_1096627319222/2115-2159=JCVI_SCAF_1096627322620/948-904=JCVI_SCAF_1096627323459/811-767=JCVI_SCAF_1096627330787/858-814=JCVI_SCAF_1096627337394/513-557=JCVI_SCAF_1096627343355/965-921=JCVI_SCAF_1096627374614/173-129=JCVI_SCAF_1096627380077/4496-4540=JCVI_SCAF_1096627380537/969-925=JCVI_SCAF_1096627381125/1520-1476=JCVI_SCAF_1096627383646/4673-4717=JCVI_SCAF_1096627384542/1709-1665=JCVI_SCAF_1096627385684/4079-4123=JCVI_SCAF_1096627387689/2422-2378=JCVI_SCAF_1096626227592/772-816=JCVI_SCAF_1096626285776/1316-1360=JCVI_SCAF_1096626297090/759-803=JCVI_SCAF_1096626334513/640-596=JCVI_SCAF_1096626574644/848-892=JCVI_SCAF_1096626575748/548-504=JCVI_SCAF_1096626581861/369-325=JCVI_SCAF_1096626633488/950-906=JCVI_SCAF_1096626635593/747-791=JCVI_SCAF_1096626656097/700-656=JCVI_SCAF_1096626661271/1052-1096=JCVI_SCAF_1096626676073/850-806=JCVI_SCAF_1096626684408/1075-1031 JCVI_SCAF_1096628022857/129-77=JCVI_SCAF_1101668351533/10-62 JCVI_SCAF_1096628275207/1168-1116=JCVI_SCAF_1096626994125/348-400=JCVI_SCAF_1096626994247/1364-1416 NC_007964.1/3935592-3935648=NC_007406.1/3019353-3019409 NC_007761.1/4184134-4184185=NC_003062.1/2681709-2681760=NC_003304.1/2681820-2681871=NC_008380.1/4827588-4827639 JCVI_SCAF_1096627431919/1693-1735=JCVI_SCAF_1101667059822/659-701=JCVI_SCAF_1096627502511/741-699=JCVI_SCAF_1101667072451/844-802=JCVI_SCAF_1096627504854/284-326=JCVI_SCAF_1096627506745/1104-1146=JCVI_SCAF_1101667078848/267-225=JCVI_SCAF_1096627507946/1778-1736=JCVI_SCAF_1096627508782/383-341=JCVI_SCAF_1096627511166/1239-1281=JCVI_SCAF_1096627516201/1503-1461=JCVI_SCAF_1096627520569/1027-985=JCVI_SCAF_1101667093452/199-157=JCVI_SCAF_1096627527908/266-224=JCVI_SCAF_1096627529364/1007-1049=JCVI_SCAF_1101667100772/547-505=JCVI_SCAF_1096627533392/607-649=JCVI_SCAF_1101667109399/11-53=JCVI_SCAF_1101667114776/670-628=JCVI_SCAF_1096627563765/161-203=JCVI_SCAF_1096627574992/1193-1151=JCVI_SCAF_1101667126032/557-599=JCVI_SCAF_1101667127715/239-197=JCVI_SCAF_1096627596867/160-202=JCVI_SCAF_1096627604601/749-707=JCVI_SCAF_1096627606135/1323-1281=JCVI_SCAF_1096627612331/233-275=JCVI_SCAF_1096627614555/161-203=JCVI_SCAF_1101667155081/107-149=JCVI_SCAF_1096627684512/1561-1519=JCVI_SCAF_1096627697656/1083-1125=JCVI_SCAF_1101667197136/490-448=JCVI_SCAF_1101667197710/643-685=JCVI_SCAF_1101667199051/794-752=JCVI_SCAF_1096627701608/1182-1224=JCVI_SCAF_1096627706184/459-501=JCVI_SCAF_1096627711782/1206-1164=JCVI_SCAF_1096627713973/1491-1449=JCVI_SCAF_1096627720652/596-554=JCVI_SCAF_1096627724667/641-683=JCVI_SCAF_1096627730200/658-616=JCVI_SCAF_1101667212590/385-343=JCVI_SCAF_1096627737369/229-187=JCVI_SCAF_1101667216593/147-105=JCVI_SCAF_1101667222517/668-710=JCVI_SCAF_1096627778091/608-650=JCVI_SCAF_1096627779377/1226-1184=JCVI_SCAF_1096627780584/1099-1057=JCVI_SCAF_1101667229527/304-346=JCVI_SCAF_1096627786646/237-279=JCVI_SCAF_1096627786908/1329-1371=JCVI_SCAF_1096627787126/1204-1162=JCVI_SCAF_1101667232594/412-370=JCVI_SCAF_1096627792004/1196-1238=JCVI_SCAF_1101667241217/805-763=JCVI_SCAF_1096627810926/497-455=JCVI_SCAF_1096627820154/1681-1639=JCVI_SCAF_1101667249868/297-339=JCVI_SCAF_1096627830473/1356-1314=JCVI_SCAF_1096627833521/139-181=JCVI_SCAF_1096627835844/1102-1144=JCVI_SCAF_1096627837184/1268-1310=JCVI_SCAF_1096627838954/1240-1198=JCVI_SCAF_1096627849615/973-1015=JCVI_SCAF_1096627850044/744-786=JCVI_SCAF_1096627852733/1603-1561=JCVI_SCAF_1096627854291/256-214=JCVI_SCAF_1096627866595/548-590=JCVI_SCAF_1096627876198/163-121=JCVI_SCAF_1096627876279/1036-994=JCVI_SCAF_1096627876279/132-90=JCVI_SCAF_1096627876734/351-393=JCVI_SCAF_1096627876734/1199-1241=JCVI_SCAF_1101667278133/27-69=JCVI_SCAF_1096627892367/1100-1142=JCVI_SCAF_1096627894673/850-808=JCVI_SCAF_1096627894714/821-779=JCVI_SCAF_1096627896139/510-552=JCVI_SCAF_1096627898044/1232-1190=JCVI_SCAF_1101667292058/260-218=JCVI_SCAF_1096627962255/360-318=JCVI_SCAF_1096627967229/1106-1148=JCVI_SCAF_1096627975072/1460-1502=JCVI_SCAF_1096628019807/1095-1053=JCVI_SCAF_1096628022857/129-87=JCVI_SCAF_1101667359805/580-538=JCVI_SCAF_1101667360166/708-666=JCVI_SCAF_1096628058942/1168-1210=JCVI_SCAF_1096628064217/1012-1054=JCVI_SCAF_1101667394291/422-380=JCVI_SCAF_1096628094956/176-134=JCVI_SCAF_1096628097297/301-343=JCVI_SCAF_1101667441012/795-837=JCVI_SCAF_1096628126158/446-488=JCVI_SCAF_1096628135761/1072-1114=JCVI_SCAF_1096628136591/895-853=JCVI_SCAF_1096628141271/1464-1506=JCVI_SCAF_1101667459396/936-894=JCVI_SCAF_1101667463543/340-298=JCVI_SCAF_1096628146896/1451-1409=JCVI_SCAF_1096628149978/1397-1355=JCVI_SCAF_1096628202183/954-996=JCVI_SCAF_1101667529334/233-275=JCVI_SCAF_1096628222603/219-177=JCVI_SCAF_1096628227621/809-851=JCVI_SCAF_1096628230123/804-762=JCVI_SCAF_1096628230317/1633-1591=JCVI_SCAF_1096628244423/693-651=JCVI_SCAF_1096628253705/361-319=JCVI_SCAF_1096628254147/1130-1172=JCVI_SCAF_1096628272691/528-570=JCVI_SCAF_1096628282293/550-592=JCVI_SCAF_1096628297720/287-245=JCVI_SCAF_1101668080079/166-124=JCVI_SCAF_1101668175328/866-908=JCVI_SCAF_1101668176316/1592-1634=JCVI_SCAF_1101668186661/948-906=JCVI_SCAF_1101668215191/367-325=JCVI_SCAF_1101668220171/1041-999=JCVI_SCAF_1101668255395/1562-1604=JCVI_SCAF_1101668257770/1501-1459=JCVI_SCAF_1101668292737/719-677=JCVI_SCAF_1101668306081/1243-1201=JCVI_SCAF_1101668308336/672-630=JCVI_SCAF_1101668326661/378-420=JCVI_SCAF_1101668335477/761-803=JCVI_SCAF_1101668336643/1619-1577=JCVI_SCAF_1101668351533/10-52=JCVI_SCAF_1101668354531/779-737=JCVI_SCAF_1101668356074/57-15=JCVI_SCAF_1101668356189/540-582=JCVI_SCAF_1101668356595/512-470=JCVI_SCAF_1101668372696/346-388=JCVI_SCAF_1101668375819/804-762=JCVI_SCAF_1101668377222/830-872=JCVI_SCAF_1101668378872/774-732=JCVI_SCAF_1101668380090/534-492=JCVI_SCAF_1101668394787/10-52=JCVI_SCAF_1101668396090/648-606=JCVI_SCAF_1101668396869/657-615=JCVI_SCAF_1101668398947/261-219=JCVI_SCAF_1101668401962/429-471=JCVI_SCAF_1101668402024/212-254=JCVI_SCAF_1101668410837/534-576=JCVI_SCAF_1101668429969/221-179=JCVI_SCAF_1101668439721/280-238=JCVI_SCAF_1101668478000/422-464=JCVI_SCAF_1101668497577/346-304=JCVI_SCAF_1101668497723/68-26=JCVI_SCAF_1101668498241/1037-1079=JCVI_SCAF_1101668509821/328-370=JCVI_SCAF_1101668662089/1413-1455=JCVI_SCAF_1101668678176/1046-1088=JCVI_SCAF_1101668681727/788-830=JCVI_SCAF_1101668692475/1269-1227=JCVI_SCAF_1101668692616/828-786=JCVI_SCAF_1101668693611/1330-1288=JCVI_SCAF_1101668713627/256-298=JCVI_SCAF_1101668714591/538-580=JCVI_SCAF_1101668726846/779-737=JCVI_SCAF_1101668736157/85-127=JCVI_SCAF_1101668736569/954-996=JCVI_SCAF_1096628398289/1694-1652=JCVI_SCAF_1096628399681/984-1026=JCVI_SCAF_1096628400321/164-122=JCVI_SCAF_1096628400454/216-174=JCVI_SCAF_1096628400742/792-750=JCVI_SCAF_1096628401222/1154-1112=JCVI_SCAF_1096628402611/798-840=JCVI_SCAF_1096628402695/405-447=JCVI_SCAF_1096628403221/121-79=JCVI_SCAF_1096628403745/994-952=JCVI_SCAF_1096628403881/1043-1001=JCVI_SCAF_1101668771802/678-720=JCVI_SCAF_1101668771866/680-722=JCVI_SCAF_1096626896545/1599-1641=JCVI_SCAF_1096626913838/1170-1212=JCVI_SCAF_1096626931568/173-131=JCVI_SCAF_1096626935993/648-690=JCVI_SCAF_1096626936236/601-559=JCVI_SCAF_1096626946090/1111-1153=JCVI_SCAF_1096626953388/2122-2080=JCVI_SCAF_1096626982555/1068-1026=JCVI_SCAF_1096626994976/92-134=JCVI_SCAF_1096626996284/1052-1094=JCVI_SCAF_1096626998894/613-571=JCVI_SCAF_1096627040236/1237-1279=JCVI_SCAF_1096627048601/878-920=JCVI_SCAF_1096627071933/849-807=JCVI_SCAF_1096627084171/2091-2133=JCVI_SCAF_1096627093598/365-407=JCVI_SCAF_1096627100387/1452-1494=JCVI_SCAF_1096627113254/1646-1604=JCVI_SCAF_1096627125280/1272-1230=JCVI_SCAF_1096627169826/1595-1637=JCVI_SCAF_1096627173646/1805-1847=JCVI_SCAF_1096627174055/1046-1004=JCVI_SCAF_1096627237654/169-211=JCVI_SCAF_1096627263029/649-691=JCVI_SCAF_1096627297923/2184-2142=JCVI_SCAF_1096627302569/549-591=JCVI_SCAF_1096627303009/740-782=JCVI_SCAF_1096627306788/1656-1614=JCVI_SCAF_1096627316718/1272-1314=JCVI_SCAF_1096627317296/10-52=JCVI_SCAF_1096627318681/1076-1118=JCVI_SCAF_1096627319222/2115-2157=JCVI_SCAF_1096627322620/948-906=JCVI_SCAF_1096627323459/811-769=JCVI_SCAF_1096627330787/858-816=JCVI_SCAF_1096627337394/513-555=JCVI_SCAF_1096627343355/965-923=JCVI_SCAF_1096627374614/173-131=JCVI_SCAF_1096627380077/4496-4538=JCVI_SCAF_1096627380537/969-927=JCVI_SCAF_1096627381125/1520-1478=JCVI_SCAF_1096627383646/4673-4715=JCVI_SCAF_1096627384542/1709-1667=JCVI_SCAF_1096627385684/4079-4121=JCVI_SCAF_1096627387689/2422-2380=JCVI_SCAF_1096626227592/772-814=JCVI_SCAF_1096626285776/1316-1358=JCVI_SCAF_1096626297090/759-801=JCVI_SCAF_1096626334513/640-598=JCVI_SCAF_1096626574644/848-890=JCVI_SCAF_1096626575748/548-506=JCVI_SCAF_1096626581861/369-327=JCVI_SCAF_1096626633488/950-908=JCVI_SCAF_1096626635593/747-789=JCVI_SCAF_1096626656097/700-658=JCVI_SCAF_1096626661271/1052-1094=JCVI_SCAF_1096626676073/850-808=JCVI_SCAF_1096626684408/1075-1033 JCVI_SCAF_1096627503673/830-883=JCVI_SCAF_1096628222677/852-799=JCVI_SCAF_1096628236474/806-753=JCVI_SCAF_1101668682516/1006-953 JCVI_SCAF_1096627787747/1707-1760=JCVI_SCAF_1101668074729/87-140=JCVI_SCAF_1101668181900/1029-976 JCVI_SCAF_1096627418385/719-667=JCVI_SCAF_1096627433586/1103-1051=JCVI_SCAF_1096627481051/639-587=JCVI_SCAF_1096627844775/58-6=JCVI_SCAF_1101667431858/10-62=JCVI_SCAF_1096628294588/1077-1129=JCVI_SCAF_1101668046016/58-6=JCVI_SCAF_1101668096688/390-338=JCVI_SCAF_1101668128634/741-689=JCVI_SCAF_1101668339713/350-402=JCVI_SCAF_1101668380576/1013-961=JCVI_SCAF_1101668441921/749-697=JCVI_SCAF_1101668491208/533-481=JCVI_SCAF_1101668507800/573-625=JCVI_SCAF_1101668567620/726-778=JCVI_SCAF_1101668590779/126-74=JCVI_SCAF_1101668592418/1411-1359=JCVI_SCAF_1096626847038/302-354=JCVI_SCAF_1096626882941/1907-1855=JCVI_SCAF_1096626884673/54-106=JCVI_SCAF_1096626892231/104-156=JCVI_SCAF_1096626892530/705-653=JCVI_SCAF_1096627069046/3024-3076=JCVI_SCAF_1096627097601/164-112=JCVI_SCAF_1096627102994/2338-2286=JCVI_SCAF_1096627268455/393-341=JCVI_SCAF_1096627273049/907-855=JCVI_SCAF_1096627275005/823-875=JCVI_SCAF_1096627282518/367-315=JCVI_SCAF_1096627283360/2096-2044=JCVI_SCAF_1096627285831/1804-1752=JCVI_SCAF_1096627294444/645-697=JCVI_SCAF_1096627327054/425-373=JCVI_SCAF_1096627330330/1596-1648=JCVI_SCAF_1096627333463/1777-1829=JCVI_SCAF_1096627348344/1469-1521=JCVI_SCAF_1096627371779/1912-1860=JCVI_SCAF_1096627379881/1637-1585=JCVI_SCAF_1096627390453/22508-22560=JCVI_SCAF_1096626505455/303-355=JCVI_SCAF_1096626509887/282-334=JCVI_SCAF_1096626680886/322-374 JCVI_SCAF_1101667454957/656-708=JCVI_SCAF_1101668564576/512-564 JCVI_SCAF_1101667118792/782-834=JCVI_SCAF_1096627564968/1653-1601=JCVI_SCAF_1096627568205/1665-1613=JCVI_SCAF_1096627588846/616-668=JCVI_SCAF_1101667154250/322-270=JCVI_SCAF_1096628063742/1052-1000=JCVI_SCAF_1096628269141/850-798=JCVI_SCAF_1101668180965/461-409=JCVI_SCAF_1101668380400/421-473=JCVI_SCAF_1101668751718/246-194=JCVI_SCAF_1101668771033/271-219=JCVI_SCAF_1096627193145/1050-998=JCVI_SCAF_1096627195530/862-810=JCVI_SCAF_1096627269160/613-561=JCVI_SCAF_1096627308088/189-137=JCVI_SCAF_1096627310058/1096-1148 JCVI_SCAF_1096627989742/287-235=JCVI_SCAF_1096628233762/1491-1439 NC_008687.1/1013004-1013056=NZ_AAIT01000001.1/330898-330950 NZ_ABEC01000011.1/60758-60704=NZ_ABEX01000017.1/100987-100933 JCVI_SCAF_1096626987465/622-569=JCVI_SCAF_1096627043987/519-572 JCVI_SCAF_1101667059822/665-711=JCVI_SCAF_1096627507946/1772-1726=JCVI_SCAF_1096627514554/642-688=JCVI_SCAF_1096627529364/1013-1059=JCVI_SCAF_1101667100772/541-495=JCVI_SCAF_1101667114776/664-618=JCVI_SCAF_1096627563765/167-213=JCVI_SCAF_1101667126032/563-609=JCVI_SCAF_1101667127715/233-187=JCVI_SCAF_1096627596867/166-212=JCVI_SCAF_1096627604601/743-697=JCVI_SCAF_1096627612331/239-285=JCVI_SCAF_1096627701608/1188-1234=JCVI_SCAF_1096627706184/465-511=JCVI_SCAF_1096627711782/1200-1154=JCVI_SCAF_1096627713973/1485-1439=JCVI_SCAF_1096627720652/590-544=JCVI_SCAF_1096627724667/647-693=JCVI_SCAF_1096627730200/652-606=JCVI_SCAF_1101667216593/141-95=JCVI_SCAF_1096627779377/1220-1174=JCVI_SCAF_1101667232594/406-360=JCVI_SCAF_1101667241217/799-753=JCVI_SCAF_1096627830473/1350-1304=JCVI_SCAF_1096627833521/145-191=JCVI_SCAF_1096627837184/1274-1320=JCVI_SCAF_1096627850044/750-796=JCVI_SCAF_1096627854291/250-204=JCVI_SCAF_1096627866595/554-600=JCVI_SCAF_1096627876279/1030-984=JCVI_SCAF_1096627876279/126-80=JCVI_SCAF_1101667278133/33-79=JCVI_SCAF_1096627896139/516-562=JCVI_SCAF_1096627898044/1226-1180=JCVI_SCAF_1096627901942/1043-1089=JCVI_SCAF_1096627983086/550-504=JCVI_SCAF_1101667359805/574-528=JCVI_SCAF_1101667360166/702-656=JCVI_SCAF_1096628094956/170-124=JCVI_SCAF_1096628097297/307-353=JCVI_SCAF_1101667441012/801-847=JCVI_SCAF_1096628135761/1078-1124=JCVI_SCAF_1096628136591/889-843=JCVI_SCAF_1101667459396/930-884=JCVI_SCAF_1096628149978/1391-1345=JCVI_SCAF_1096628202183/960-1006=JCVI_SCAF_1101667529334/239-285=JCVI_SCAF_1096628227621/815-861=JCVI_SCAF_1096628272691/534-580=JCVI_SCAF_1101668257770/1495-1449=JCVI_SCAF_1101668292737/713-667=JCVI_SCAF_1101668306081/1237-1191=JCVI_SCAF_1101668308336/666-620=JCVI_SCAF_1101668326661/384-430=JCVI_SCAF_1101668335477/767-813=JCVI_SCAF_1101668336643/1613-1567=JCVI_SCAF_1101668340170/824-870=JCVI_SCAF_1101668354531/773-727=JCVI_SCAF_1101668378872/768-722=JCVI_SCAF_1101668401962/435-481=JCVI_SCAF_1101668402024/218-264=JCVI_SCAF_1101668429969/215-169=JCVI_SCAF_1101668474784/1005-1051=JCVI_SCAF_1101668478000/428-474=JCVI_SCAF_1101668497577/340-294=JCVI_SCAF_1101668498241/1043-1089=JCVI_SCAF_1101668525602/688-642=JCVI_SCAF_1101668545610/494-448=JCVI_SCAF_1101668681727/794-840=JCVI_SCAF_1101668693611/1324-1278=JCVI_SCAF_1101668736569/960-1006=JCVI_SCAF_1096628398289/1688-1642=JCVI_SCAF_1096628403745/988-942=JCVI_SCAF_1096626896545/1605-1651=JCVI_SCAF_1096626913838/1176-1222=JCVI_SCAF_1096626931568/167-121=JCVI_SCAF_1096626936236/595-549=JCVI_SCAF_1096626946090/1117-1163=JCVI_SCAF_1096626982555/1062-1016=JCVI_SCAF_1096627040236/1243-1289=JCVI_SCAF_1096627048601/884-930=JCVI_SCAF_1096627071933/843-797=JCVI_SCAF_1096627084171/2097-2143=JCVI_SCAF_1096627093598/371-417=JCVI_SCAF_1096627169826/1601-1647=JCVI_SCAF_1096627174055/1040-994=JCVI_SCAF_1096627232390/2761-2715=JCVI_SCAF_1096627263029/655-701=JCVI_SCAF_1096627297923/2178-2132=JCVI_SCAF_1096627303009/746-792=JCVI_SCAF_1096627306788/1650-1604=JCVI_SCAF_1096627318681/1082-1128=JCVI_SCAF_1096627319222/2121-2167=JCVI_SCAF_1096627322620/942-896=JCVI_SCAF_1096627330787/852-806=JCVI_SCAF_1096627337394/519-565=JCVI_SCAF_1096627343355/959-913=JCVI_SCAF_1096627380537/963-917=JCVI_SCAF_1096627381125/1514-1468=JCVI_SCAF_1096627383646/4679-4725=JCVI_SCAF_1096627387689/2416-2370=JCVI_SCAF_1096626089593/1-47=JCVI_SCAF_1096626285776/1322-1368=JCVI_SCAF_1096626297090/765-811=JCVI_SCAF_1096626334513/634-588 JCVI_SCAF_1096627787697/1193-1245=JCVI_SCAF_1101668367737/538-590 JCVI_SCAF_1096627418385/707-673=JCVI_SCAF_1096627433586/1091-1057=JCVI_SCAF_1096627481051/627-593=JCVI_SCAF_1096627844775/46-12=JCVI_SCAF_1101667431858/22-56=JCVI_SCAF_1096628294588/1089-1123=JCVI_SCAF_1101668046016/46-12=JCVI_SCAF_1101668096688/378-344=JCVI_SCAF_1101668128634/729-695=JCVI_SCAF_1101668339713/362-396=JCVI_SCAF_1101668380576/1001-967=JCVI_SCAF_1101668441921/737-703=JCVI_SCAF_1101668488635/528-562=JCVI_SCAF_1101668491208/521-487=JCVI_SCAF_1101668507800/585-619=JCVI_SCAF_1101668567620/738-772=JCVI_SCAF_1101668590779/114-80=JCVI_SCAF_1101668592418/1399-1365=JCVI_SCAF_1096626847038/314-348=JCVI_SCAF_1096626848027/659-693=JCVI_SCAF_1096626882941/1895-1861=JCVI_SCAF_1096626884673/66-100=JCVI_SCAF_1096626892231/116-150=JCVI_SCAF_1096626892530/693-659=JCVI_SCAF_1096627069046/3036-3070=JCVI_SCAF_1096627097601/152-118=JCVI_SCAF_1096627099013/3496-3530=JCVI_SCAF_1096627102994/2326-2292=JCVI_SCAF_1096627126315/427-393=JCVI_SCAF_1096627268231/701-735=JCVI_SCAF_1096627268455/381-347=JCVI_SCAF_1096627273049/895-861=JCVI_SCAF_1096627275005/835-869=JCVI_SCAF_1096627282518/355-321=JCVI_SCAF_1096627283360/2084-2050=JCVI_SCAF_1096627285831/1792-1758=JCVI_SCAF_1096627286726/1240-1274=JCVI_SCAF_1096627294444/657-691=JCVI_SCAF_1096627324934/1546-1512=JCVI_SCAF_1096627327054/413-379=JCVI_SCAF_1096627330330/1608-1642=JCVI_SCAF_1096627333463/1789-1823=JCVI_SCAF_1096627348344/1481-1515=JCVI_SCAF_1096627371779/1900-1866=JCVI_SCAF_1096627379881/1625-1591=JCVI_SCAF_1096627390453/22520-22554=JCVI_SCAF_1096626505455/315-349=JCVI_SCAF_1096626509887/294-328=JCVI_SCAF_1096626680886/334-368 JCVI_SCAF_1101667413790/623-673=JCVI_SCAF_1101667436951/287-337=JCVI_SCAF_1096628148541/640-690=JCVI_SCAF_1096628150214/1374-1324=JCVI_SCAF_1101667534813/488-538=JCVI_SCAF_1101667546761/129-79=JCVI_SCAF_1101667547817/401-451=JCVI_SCAF_1096628276142/379-329=JCVI_SCAF_1096628279851/1401-1351=JCVI_SCAF_1101668213028/575-525=JCVI_SCAF_1101668539888/182-132=JCVI_SCAF_1096626926720/973-923=JCVI_SCAF_1096626959406/569-619=JCVI_SCAF_1096627260939/1695-1645 JCVI_SCAF_1101668512067/629-579=JCVI_SCAF_1096627114104/331-281 JCVI_SCAF_1096627614852/1813-1761=JCVI_SCAF_1096628087254/1576-1628=JCVI_SCAF_1101667417501/28-80=JCVI_SCAF_1101667448821/544-492=JCVI_SCAF_1101667452039/563-511=JCVI_SCAF_1096628140553/290-342=JCVI_SCAF_1101667463792/287-339=JCVI_SCAF_1101667503722/392-444=JCVI_SCAF_1096628214503/659-607=JCVI_SCAF_1101667530064/100-48=JCVI_SCAF_1096628253154/1570-1518=JCVI_SCAF_1101668221108/720-668=JCVI_SCAF_1096628393328/407-459=JCVI_SCAF_1096627199952/1703-1755=JCVI_SCAF_1096627202526/594-646=JCVI_SCAF_1096627376794/96-148=JCVI_SCAF_1096627381988/354-302=JCVI_SCAF_1096627385665/842-894=JCVI_SCAF_1096626424293/167-219=JCVI_SCAF_1096626506189/192-140 JCVI_SCAF_1096627600924/56-109=JCVI_SCAF_1096627880368/1003-950=JCVI_SCAF_1096627880368/640-587 JCVI_SCAF_1096627130338/1648-1596=JCVI_SCAF_1096627280785/976-924 NZ_AATR01000007.1/128127-128172=JCVI_SCAF_1096626868158/1106-1061 NC_007794.1/1447431-1447492=JCVI_SCAF_1101668063801/1089-1150 JCVI_SCAF_1101667219347/546-493=JCVI_SCAF_1096628121061/846-899 JCVI_SCAF_1096627296244/1984-1936=JCVI_SCAF_1096627297763/260-212=JCVI_SCAF_1096626052872/985-1033 JCVI_SCAF_1096627913396/1621-1645=JCVI_SCAF_1101667443548/226-250=JCVI_SCAF_1101667559231/889-865=JCVI_SCAF_1101668344094/646-670=JCVI_SCAF_1096628391150/1518-1542=JCVI_SCAF_1096627093687/516-540=JCVI_SCAF_1096627121096/173-197=JCVI_SCAF_1096627231923/775-799 JCVI_SCAF_1096628109697/731-678=JCVI_SCAF_1101668754281/705-652=JCVI_SCAF_1096627224403/375-428=JCVI_SCAF_1096627243280/1161-1108 JCVI_SCAF_1101667399512/414-362=JCVI_SCAF_1101667537533/220-168=JCVI_SCAF_1096626588049/542-490 JCVI_SCAF_1096627502511/741-689=JCVI_SCAF_1101667072451/844-792=JCVI_SCAF_1096627504854/284-336=JCVI_SCAF_1096627506745/1104-1156=JCVI_SCAF_1101667078848/267-215=JCVI_SCAF_1096627516201/1503-1451=JCVI_SCAF_1101667093452/199-147=JCVI_SCAF_1096627527908/266-214=JCVI_SCAF_1096627533392/607-659=JCVI_SCAF_1101667109399/11-63=JCVI_SCAF_1096627574992/1193-1141=JCVI_SCAF_1096627606135/1323-1271=JCVI_SCAF_1101667155081/107-159=JCVI_SCAF_1096627697656/1083-1135=JCVI_SCAF_1101667197136/490-438=JCVI_SCAF_1101667197710/643-695=JCVI_SCAF_1101667199051/794-742=JCVI_SCAF_1101667212590/385-333=JCVI_SCAF_1096627737369/229-177=JCVI_SCAF_1096627778091/608-660=JCVI_SCAF_1096627780584/1099-1047=JCVI_SCAF_1096627786646/237-289=JCVI_SCAF_1096627787126/1204-1152=JCVI_SCAF_1096627792004/1196-1248=JCVI_SCAF_1096627810926/497-445=JCVI_SCAF_1101667249868/297-349=JCVI_SCAF_1096627835844/1102-1154=JCVI_SCAF_1096627838954/1240-1188=JCVI_SCAF_1096627876198/163-111=JCVI_SCAF_1096627876734/351-403=JCVI_SCAF_1096627876734/1199-1251=JCVI_SCAF_1096627894673/850-798=JCVI_SCAF_1096627894714/821-769=JCVI_SCAF_1096627962255/360-308=JCVI_SCAF_1096628019807/1095-1043=JCVI_SCAF_1096628058942/1168-1220=JCVI_SCAF_1096628064217/1012-1064=JCVI_SCAF_1096628126158/446-498=JCVI_SCAF_1096628230123/804-752=JCVI_SCAF_1096628244423/693-641=JCVI_SCAF_1096628253705/361-309=JCVI_SCAF_1096628254147/1130-1182=JCVI_SCAF_1096628297720/287-235=JCVI_SCAF_1101668080079/166-114=JCVI_SCAF_1101668175328/866-918=JCVI_SCAF_1101668186661/948-896=JCVI_SCAF_1101668215191/367-315=JCVI_SCAF_1101668255395/1562-1614=JCVI_SCAF_1101668356074/57-5=JCVI_SCAF_1101668356189/540-592=JCVI_SCAF_1101668356595/512-460=JCVI_SCAF_1101668372696/346-398=JCVI_SCAF_1101668375819/804-752=JCVI_SCAF_1101668377222/830-882=JCVI_SCAF_1101668380090/534-482=JCVI_SCAF_1101668394787/10-62=JCVI_SCAF_1101668396090/648-596=JCVI_SCAF_1101668396869/657-605=JCVI_SCAF_1101668439721/280-228=JCVI_SCAF_1101668509821/328-380=JCVI_SCAF_1101668678176/1046-1098=JCVI_SCAF_1096628399681/984-1036=JCVI_SCAF_1096628400321/164-112=JCVI_SCAF_1096628400454/216-164=JCVI_SCAF_1096628400742/792-740=JCVI_SCAF_1096628401222/1154-1102=JCVI_SCAF_1096628402611/798-850=JCVI_SCAF_1096628402695/405-457=JCVI_SCAF_1096628403221/121-69=JCVI_SCAF_1096628403881/1043-991=JCVI_SCAF_1101668771802/678-730=JCVI_SCAF_1101668771866/680-732=JCVI_SCAF_1096626935993/648-700=JCVI_SCAF_1096626953388/2122-2070=JCVI_SCAF_1096627125280/1272-1220=JCVI_SCAF_1096627173646/1805-1857=JCVI_SCAF_1096627316718/1272-1324=JCVI_SCAF_1096627317296/10-62=JCVI_SCAF_1096627374614/173-121=JCVI_SCAF_1096626227592/772-824=JCVI_SCAF_1096626574644/848-900=JCVI_SCAF_1096626633488/950-898=JCVI_SCAF_1096626656097/700-648=JCVI_SCAF_1096626661271/1052-1104=JCVI_SCAF_1096626676073/850-798=JCVI_SCAF_1096626684408/1075-1023 JCVI_SCAF_1101668504818/410-358=JCVI_SCAF_1101668758289/1-53 JCVI_SCAF_1096628223812/1702-1652=JCVI_SCAF_1101668696723/650-700 JCVI_SCAF_1096627511166/1239-1291=JCVI_SCAF_1101667222517/668-720=JCVI_SCAF_1096627786908/1329-1381=JCVI_SCAF_1096627849615/973-1025=JCVI_SCAF_1096627975072/1460-1512=JCVI_SCAF_1096628230317/1633-1581=JCVI_SCAF_1101668692616/828-776=JCVI_SCAF_1096626635593/747-799 JCVI_SCAF_1101668237036/135-185=JCVI_SCAF_1101668242634/187-237=JCVI_SCAF_1101668251718/189-239=JCVI_SCAF_1096627314559/31-81=JCVI_SCAF_1096626209768/272-222 JCVI_SCAF_1096627508782/383-331=JCVI_SCAF_1096627852733/1603-1551=JCVI_SCAF_1101667394291/422-370=JCVI_SCAF_1101667463543/340-288=JCVI_SCAF_1096628282293/550-602=JCVI_SCAF_1101668410837/534-586=JCVI_SCAF_1096626994976/92-144=JCVI_SCAF_1096627100387/1452-1504=JCVI_SCAF_1096626575748/548-496=JCVI_SCAF_1096626581861/369-317 JCVI_SCAF_1096627920558/549-499=JCVI_SCAF_1101667556242/912-862=JCVI_SCAF_1096628275207/1166-1116=JCVI_SCAF_1096626941994/420-370=JCVI_SCAF_1096626994125/350-400=JCVI_SCAF_1096626994247/1366-1416=JCVI_SCAF_1096627339915/694-644 JCVI_SCAF_1096628056328/481-429=JCVI_SCAF_1101667455197/830-778=JCVI_SCAF_1101668484251/514-462=JCVI_SCAF_1096627120998/345-293=JCVI_SCAF_1096627122233/1702-1754=JCVI_SCAF_1096627193449/1260-1208=JCVI_SCAF_1096627236235/926-874 JCVI_SCAF_1096627820154/1681-1629=JCVI_SCAF_1096628222603/219-167 JCVI_SCAF_1096628272591/1594-1542=JCVI_SCAF_1096627075901/1409-1357=JCVI_SCAF_1096627188535/1093-1041=JCVI_SCAF_1096627235941/347-399=JCVI_SCAF_1096627237614/1553-1605=JCVI_SCAF_1096627328979/1270-1218 JCVI_SCAF_1096627983086/556-504=JCVI_SCAF_1101668340170/818-870=JCVI_SCAF_1101668474784/999-1051=JCVI_SCAF_1101668525602/694-642=JCVI_SCAF_1101668545610/500-448 JCVI_SCAF_1096627551959/1288-1340=JCVI_SCAF_1096628102836/1230-1178 JCVI_SCAF_1101667443548/208-260=JCVI_SCAF_1096628391150/1500-1552 JCVI_SCAF_1101668121876/140-90=JCVI_SCAF_1096626897994/931-881 JCVI_SCAF_1096627170210/2102-2154=JCVI_SCAF_1096627310075/1672-1620 JCVI_SCAF_1096627502511/735-689=JCVI_SCAF_1101667072451/838-792=JCVI_SCAF_1096627504854/290-336=JCVI_SCAF_1096627506745/1110-1156=JCVI_SCAF_1101667078848/261-215=JCVI_SCAF_1096627516201/1497-1451=JCVI_SCAF_1101667093452/193-147=JCVI_SCAF_1096627527908/260-214=JCVI_SCAF_1096627533392/613-659=JCVI_SCAF_1096627538614/1-47=JCVI_SCAF_1101667109399/17-63=JCVI_SCAF_1096627574992/1187-1141=JCVI_SCAF_1096627606135/1317-1271=JCVI_SCAF_1101667155081/113-159=JCVI_SCAF_1096627697656/1089-1135=JCVI_SCAF_1101667197136/484-438=JCVI_SCAF_1101667197710/649-695=JCVI_SCAF_1101667199051/788-742=JCVI_SCAF_1101667212590/379-333=JCVI_SCAF_1096627737369/223-177=JCVI_SCAF_1096627778091/614-660=JCVI_SCAF_1096627780584/1093-1047=JCVI_SCAF_1096627786646/243-289=JCVI_SCAF_1096627787126/1198-1152=JCVI_SCAF_1096627792004/1202-1248=JCVI_SCAF_1096627810926/491-445=JCVI_SCAF_1101667249868/303-349=JCVI_SCAF_1096627835844/1108-1154=JCVI_SCAF_1096627838954/1234-1188=JCVI_SCAF_1096627876198/157-111=JCVI_SCAF_1096627876734/357-403=JCVI_SCAF_1096627876734/1205-1251=JCVI_SCAF_1096627894673/844-798=JCVI_SCAF_1096627894714/815-769=JCVI_SCAF_1096627962255/354-308=JCVI_SCAF_1096627989742/281-235=JCVI_SCAF_1096628019807/1089-1043=JCVI_SCAF_1096628058942/1174-1220=JCVI_SCAF_1096628064217/1018-1064=JCVI_SCAF_1096628126158/452-498=JCVI_SCAF_1096628230123/798-752=JCVI_SCAF_1096628233762/1485-1439=JCVI_SCAF_1096628244423/687-641=JCVI_SCAF_1096628253705/355-309=JCVI_SCAF_1096628254147/1136-1182=JCVI_SCAF_1096628297720/281-235=JCVI_SCAF_1101668080079/160-114=JCVI_SCAF_1101668175328/872-918=JCVI_SCAF_1101668186661/942-896=JCVI_SCAF_1101668215191/361-315=JCVI_SCAF_1101668255395/1568-1614=JCVI_SCAF_1101668356074/51-5=JCVI_SCAF_1101668356189/546-592=JCVI_SCAF_1101668356595/506-460=JCVI_SCAF_1101668372696/352-398=JCVI_SCAF_1101668375819/798-752=JCVI_SCAF_1101668377222/836-882=JCVI_SCAF_1101668380090/528-482=JCVI_SCAF_1101668394787/16-62=JCVI_SCAF_1101668396090/642-596=JCVI_SCAF_1101668396869/651-605=JCVI_SCAF_1101668435757/1-47=JCVI_SCAF_1101668439721/274-228=JCVI_SCAF_1101668509821/334-380=JCVI_SCAF_1101668678176/1052-1098=JCVI_SCAF_1101668705798/222-176=JCVI_SCAF_1096628399681/990-1036=JCVI_SCAF_1096628400321/158-112=JCVI_SCAF_1096628400454/210-164=JCVI_SCAF_1096628400742/786-740=JCVI_SCAF_1096628401222/1148-1102=JCVI_SCAF_1096628402611/804-850=JCVI_SCAF_1096628402695/411-457=JCVI_SCAF_1096628403221/115-69=JCVI_SCAF_1096628403881/1037-991=JCVI_SCAF_1101668771802/684-730=JCVI_SCAF_1101668771866/686-732=JCVI_SCAF_1096626935993/654-700=JCVI_SCAF_1096626953388/2116-2070=JCVI_SCAF_1096627125280/1266-1220=JCVI_SCAF_1096627173646/1811-1857=JCVI_SCAF_1096627316718/1278-1324=JCVI_SCAF_1096627317296/16-62=JCVI_SCAF_1096627371668/1503-1457=JCVI_SCAF_1096627374614/167-121=JCVI_SCAF_1096626227592/778-824=JCVI_SCAF_1096626574644/854-900=JCVI_SCAF_1096626633488/944-898=JCVI_SCAF_1096626656097/694-648=JCVI_SCAF_1096626661271/1058-1104=JCVI_SCAF_1096626676073/844-798=JCVI_SCAF_1096626684408/1069-1023 NC_006932.1/1777200-1777140=NC_007618.1/1774345-1774285=NC_009505.1/1767682-1767622=NC_004310.3/1760308-1760248=NC_003317.1/229258-229318 NZ_AALV01000001.1/423960-424011=NZ_AALZ01000001.1/367268-367319 JCVI_SCAF_1101667116997/589-563=JCVI_SCAF_1101667209692/710-684=JCVI_SCAF_1096628029833/893-919=JCVI_SCAF_1096628092495/56-30=JCVI_SCAF_1101667562219/919-893=JCVI_SCAF_1101668204056/711-685=JCVI_SCAF_1101668217742/709-683=JCVI_SCAF_1096626921715/11311-11337=JCVI_SCAF_1096627197503/4126-4152=JCVI_SCAF_1096627305208/836-810=JCVI_SCAF_1096627339013/250-276=JCVI_SCAF_1096627379746/3327-3353 JCVI_SCAF_1096627879653/1545-1591=JCVI_SCAF_1101668364551/421-375=JCVI_SCAF_1096626952060/1301-1347 JCVI_SCAF_1101667400131/89-37=JCVI_SCAF_1096627344553/702-650 JCVI_SCAF_1101668688394/1036-988=JCVI_SCAF_1096627157838/1896-1944 JCVI_SCAF_1096627518394/251-302=JCVI_SCAF_1096627526834/723-774=JCVI_SCAF_1101667120358/754-703=JCVI_SCAF_1096627703018/549-600=JCVI_SCAF_1101667210286/752-701=JCVI_SCAF_1096627793857/1218-1269=JCVI_SCAF_1096627804236/1711-1660=JCVI_SCAF_1096627808279/1192-1141=JCVI_SCAF_1096627839476/647-698=JCVI_SCAF_1096627857690/1492-1543=JCVI_SCAF_1096627860841/1333-1282=JCVI_SCAF_1096627892537/424-475=JCVI_SCAF_1096627988434/1205-1154=JCVI_SCAF_1096628035309/122-71=JCVI_SCAF_1096628044424/213-264=JCVI_SCAF_1101667371905/374-323=JCVI_SCAF_1096628081070/931-982=JCVI_SCAF_1101667527956/330-381=JCVI_SCAF_1096628226717/190-241=JCVI_SCAF_1096628265305/127-76=JCVI_SCAF_1101668273461/369-318=JCVI_SCAF_1101668282542/1114-1063=JCVI_SCAF_1101668303785/533-584=JCVI_SCAF_1101668309279/411-462=JCVI_SCAF_1101668334928/1348-1297=JCVI_SCAF_1101668343933/1049-1100=JCVI_SCAF_1101668349331/780-729=JCVI_SCAF_1101668371545/843-894=JCVI_SCAF_1101668382291/212-161=JCVI_SCAF_1101668448195/577-628=JCVI_SCAF_1101668662281/1540-1489=JCVI_SCAF_1101668696193/364-313=JCVI_SCAF_1101668711581/506-557=JCVI_SCAF_1101668715441/359-308=JCVI_SCAF_1101668737788/1696-1747=JCVI_SCAF_1096628386217/353-302=JCVI_SCAF_1096626945112/794-743=JCVI_SCAF_1096626983912/632-683=JCVI_SCAF_1096627002772/194-143=JCVI_SCAF_1096627031497/835-784=JCVI_SCAF_1096627074791/1337-1388=JCVI_SCAF_1096627087244/909-960=JCVI_SCAF_1096627176112/219-270=JCVI_SCAF_1096627176319/1089-1140=JCVI_SCAF_1096627182373/2384-2333=JCVI_SCAF_1096627217778/372-423=JCVI_SCAF_1096627329351/755-806=JCVI_SCAF_1096626161509/144-93=JCVI_SCAF_1096626174931/477-528 JCVI_SCAF_1096627424992/591-541=JCVI_SCAF_1096627680915/1115-1165=JCVI_SCAF_1096627704708/305-355=JCVI_SCAF_1096627890018/1298-1348=JCVI_SCAF_1101667388862/253-303=JCVI_SCAF_1096628120912/226-276=JCVI_SCAF_1101667445317/622-672=JCVI_SCAF_1096628233741/1215-1265=JCVI_SCAF_1101667536323/350-300=JCVI_SCAF_1096628288897/83-133=JCVI_SCAF_1101668710520/901-851=JCVI_SCAF_1101668711634/735-785=JCVI_SCAF_1096628386843/1488-1538=JCVI_SCAF_1101668770062/533-583=JCVI_SCAF_1096626962372/2783-2833=JCVI_SCAF_1096627054135/1153-1203=JCVI_SCAF_1096627085554/263-213=JCVI_SCAF_1096627216564/838-888=JCVI_SCAF_1096627238431/1543-1493=JCVI_SCAF_1096627332493/633-583=JCVI_SCAF_1096627375063/604-654 JCVI_SCAF_1096627575382/1323-1375=JCVI_SCAF_1096627990533/1035-1087=JCVI_SCAF_1101667574714/873-821=JCVI_SCAF_1101668261593/354-406=JCVI_SCAF_1101668264194/1035-1087=JCVI_SCAF_1101668453177/235-287=JCVI_SCAF_1101668579474/1273-1221=JCVI_SCAF_1096628403207/114-166=JCVI_SCAF_1096627076169/74-22=JCVI_SCAF_1096627179128/332-384=JCVI_SCAF_1096627317502/248-196=JCVI_SCAF_1096627371402/454-506 NC_007205.1/260256-260205=NZ_AAPV01000001.1/633237-633288=JCVI_SCAF_1096627411266/1490-1541=JCVI_SCAF_1096627420195/292-343=JCVI_SCAF_1101668008657/1142-1193=JCVI_SCAF_1101668024063/1392-1443=JCVI_SCAF_1101668026589/554-503=JCVI_SCAF_1101668040209/1026-1077=JCVI_SCAF_1101668041542/734-683=JCVI_SCAF_1101668763183/177-126=JCVI_SCAF_1096626879546/4389-4440=JCVI_SCAF_1096626910054/1449-1500=JCVI_SCAF_1096627285324/1736-1787=JCVI_SCAF_1096627289217/1510-1459=JCVI_SCAF_1096626020229/1105-1054 JCVI_SCAF_1096628104462/485-535=JCVI_SCAF_1096628118565/504-454 JCVI_SCAF_1096627506218/348-296=JCVI_SCAF_1096627603859/1537-1589=JCVI_SCAF_1096628040347/821-873=JCVI_SCAF_1096628083142/1141-1193=JCVI_SCAF_1096628109195/274-326=JCVI_SCAF_1096628140324/1688-1740=JCVI_SCAF_1096626973176/879-827=JCVI_SCAF_1096627223991/26-78=JCVI_SCAF_1096627274881/2183-2131=JCVI_SCAF_1096626169723/750-802=JCVI_SCAF_1096626447188/950-898=JCVI_SCAF_1096626475043/167-115 JCVI_SCAF_1101668493712/682-630=JCVI_SCAF_1096627250959/1781-1833 ABEF01021192.1/833-885=ABEF01053517.1/438-386 JCVI_SCAF_1096627574793/1356-1304=JCVI_SCAF_1101667375185/295-347=JCVI_SCAF_1101667382966/163-111=JCVI_SCAF_1096628127751/1618-1566=JCVI_SCAF_1096627265657/1671-1723=JCVI_SCAF_1096626357069/827-879 JCVI_SCAF_1096627572780/761-811=JCVI_SCAF_1096627614852/1811-1761=JCVI_SCAF_1101667386817/271-321=JCVI_SCAF_1096628087254/1578-1628=JCVI_SCAF_1101667417501/30-80=JCVI_SCAF_1101667448821/542-492=JCVI_SCAF_1101667452039/561-511=JCVI_SCAF_1096628140553/292-342=JCVI_SCAF_1101667463792/289-339=JCVI_SCAF_1101667503722/394-444=JCVI_SCAF_1096628214503/657-607=JCVI_SCAF_1101667530064/98-48=JCVI_SCAF_1096628253154/1568-1518=JCVI_SCAF_1101667567345/177-227=JCVI_SCAF_1101668221108/718-668=JCVI_SCAF_1096628393328/409-459=JCVI_SCAF_1096627191030/1-51=JCVI_SCAF_1096627199952/1705-1755=JCVI_SCAF_1096627202526/596-646=JCVI_SCAF_1096627376794/98-148=JCVI_SCAF_1096627381988/352-302=JCVI_SCAF_1096627385665/844-894=JCVI_SCAF_1096626424293/169-219=JCVI_SCAF_1096626506189/190-140 JCVI_SCAF_1096627026070/126-74=JCVI_SCAF_1096627181813/1370-1422=JCVI_SCAF_1096627262043/178-126=JCVI_SCAF_1096627264404/533-585 JCVI_SCAF_1096628116128/173-225=JCVI_SCAF_1101668506121/1392-1340=JCVI_SCAF_1096627125174/264-212=JCVI_SCAF_1096627248089/1002-950 JCVI_SCAF_1096628109697/730-678=JCVI_SCAF_1101668754281/704-652=JCVI_SCAF_1096627224403/376-428=JCVI_SCAF_1096627243280/1160-1108 JCVI_SCAF_1096627371677/128-77=JCVI_SCAF_1096627380383/1093-1144=JCVI_SCAF_1096627386029/912-963 JCVI_SCAF_1096627684512/1561-1509=JCVI_SCAF_1101668726846/779-727=JCVI_SCAF_1096627384542/1709-1657 JCVI_SCAF_1096627431919/1708-1737=JCVI_SCAF_1101667059822/674-703=JCVI_SCAF_1096627502511/726-697=JCVI_SCAF_1101667072451/829-800=JCVI_SCAF_1096627504854/299-328=JCVI_SCAF_1096627506218/333-304=JCVI_SCAF_1096627506745/1119-1148=JCVI_SCAF_1101667078848/252-223=JCVI_SCAF_1096627507946/1763-1734=JCVI_SCAF_1096627508782/368-339=JCVI_SCAF_1096627511166/1254-1283=JCVI_SCAF_1096627514554/651-680=JCVI_SCAF_1096627516201/1488-1459=JCVI_SCAF_1096627520569/1012-983=JCVI_SCAF_1101667093452/184-155=JCVI_SCAF_1096627527908/251-222=JCVI_SCAF_1096627529364/1022-1051=JCVI_SCAF_1101667100772/532-503=JCVI_SCAF_1096627533392/622-651=JCVI_SCAF_1096627538614/10-39=JCVI_SCAF_1101667109399/26-55=JCVI_SCAF_1101667114776/655-626=JCVI_SCAF_1096627563765/176-205=JCVI_SCAF_1096627574992/1178-1149=JCVI_SCAF_1101667126032/572-601=JCVI_SCAF_1101667127715/224-195=JCVI_SCAF_1101667133258/35-6=JCVI_SCAF_1096627596867/175-204=JCVI_SCAF_1096627603859/1552-1581=JCVI_SCAF_1096627604601/734-705=JCVI_SCAF_1096627606135/1308-1279=JCVI_SCAF_1096627612331/248-277=JCVI_SCAF_1096627614555/176-205=JCVI_SCAF_1101667155081/122-151=JCVI_SCAF_1096627684512/1546-1517=JCVI_SCAF_1096627697656/1098-1127=JCVI_SCAF_1101667197136/475-446=JCVI_SCAF_1101667197710/658-687=JCVI_SCAF_1101667199051/779-750=JCVI_SCAF_1096627701608/1197-1226=JCVI_SCAF_1096627706184/474-503=JCVI_SCAF_1096627711782/1191-1162=JCVI_SCAF_1096627713973/1476-1447=JCVI_SCAF_1101667208534/971-942=JCVI_SCAF_1096627720652/581-552=JCVI_SCAF_1096627724667/656-685=JCVI_SCAF_1096627730200/643-614=JCVI_SCAF_1101667212590/370-341=JCVI_SCAF_1096627737369/214-185=JCVI_SCAF_1101667216593/132-103=JCVI_SCAF_1101667222517/683-712=JCVI_SCAF_1096627778091/623-652=JCVI_SCAF_1096627779377/1211-1182=JCVI_SCAF_1096627780584/1084-1055=JCVI_SCAF_1101667229527/319-348=JCVI_SCAF_1096627786646/252-281=JCVI_SCAF_1096627786908/1344-1373=JCVI_SCAF_1096627787126/1189-1160=JCVI_SCAF_1101667232594/397-368=JCVI_SCAF_1096627792004/1211-1240=JCVI_SCAF_1101667236976/783-812=JCVI_SCAF_1101667241217/790-761=JCVI_SCAF_1096627810926/482-453=JCVI_SCAF_1096627816853/803-774=JCVI_SCAF_1096627820154/1666-1637=JCVI_SCAF_1101667249868/312-341=JCVI_SCAF_1096627830473/1341-1312=JCVI_SCAF_1096627833521/154-183=JCVI_SCAF_1096627835844/1117-1146=JCVI_SCAF_1096627837184/1283-1312=JCVI_SCAF_1096627837933/312-283=JCVI_SCAF_1096627838954/1225-1196=JCVI_SCAF_1096627846473/1429-1400=JCVI_SCAF_1096627849615/988-1017=JCVI_SCAF_1096627850044/759-788=JCVI_SCAF_1096627852733/1588-1559=JCVI_SCAF_1096627854291/241-212=JCVI_SCAF_1096627866595/563-592=JCVI_SCAF_1096627876198/148-119=JCVI_SCAF_1096627876279/1021-992=JCVI_SCAF_1096627876279/117-88=JCVI_SCAF_1096627876734/366-395=JCVI_SCAF_1096627876734/1214-1243=JCVI_SCAF_1101667278133/42-71=JCVI_SCAF_1096627885928/1229-1200=JCVI_SCAF_1096627892726/1086-1115=JCVI_SCAF_1096627894673/835-806=JCVI_SCAF_1096627894714/806-777=JCVI_SCAF_1096627896139/525-554=JCVI_SCAF_1096627898044/1217-1188=JCVI_SCAF_1096627901942/1052-1081=JCVI_SCAF_1101667292058/245-216=JCVI_SCAF_1096627916798/403-432=JCVI_SCAF_1096627917543/1222-1251=JCVI_SCAF_1096627920879/1288-1259=JCVI_SCAF_1096627922752/603-632=JCVI_SCAF_1096627928032/399-428=JCVI_SCAF_1096627962255/345-316=JCVI_SCAF_1096627967229/1121-1150=JCVI_SCAF_1096627974516/162-133=JCVI_SCAF_1096627975072/1475-1504=JCVI_SCAF_1096627983086/541-512=JCVI_SCAF_1096627989742/272-243=JCVI_SCAF_1096628019807/1080-1051=JCVI_SCAF_1096628022857/114-85=JCVI_SCAF_1101667359805/565-536=JCVI_SCAF_1101667360166/693-664=JCVI_SCAF_1096628040347/836-865=JCVI_SCAF_1096628058942/1183-1212=JCVI_SCAF_1096628064217/1027-1056=JCVI_SCAF_1101667394291/407-378=JCVI_SCAF_1096628083142/1156-1185=JCVI_SCAF_1101667412391/199-228=JCVI_SCAF_1101667413790/638-667=JCVI_SCAF_1096628094956/161-132=JCVI_SCAF_1096628097297/316-345=JCVI_SCAF_1096628107416/249-278=JCVI_SCAF_1096628109195/289-318=JCVI_SCAF_1101667436951/302-331=JCVI_SCAF_1101667441012/810-839=JCVI_SCAF_1096628126158/461-490=JCVI_SCAF_1096628135761/1087-1116=JCVI_SCAF_1096628136591/880-851=JCVI_SCAF_1096628137293/746-775=JCVI_SCAF_1101667454957/671-700=JCVI_SCAF_1096628140324/1703-1732=JCVI_SCAF_1096628141271/1479-1508=JCVI_SCAF_1101667459396/921-892=JCVI_SCAF_1101667463543/325-296=JCVI_SCAF_1096628146896/1436-1407=JCVI_SCAF_1096628148541/655-684=JCVI_SCAF_1101667465198/638-609=JCVI_SCAF_1096628149978/1382-1353=JCVI_SCAF_1096628150214/1359-1330=JCVI_SCAF_1096628168416/181-152=JCVI_SCAF_1101667493268/1-30=JCVI_SCAF_1096628202183/969-998=JCVI_SCAF_1096628203555/1737-1708=JCVI_SCAF_1101667529334/248-277=JCVI_SCAF_1096628222603/204-175=JCVI_SCAF_1096628227621/824-853=JCVI_SCAF_1096628230123/789-760=JCVI_SCAF_1096628230317/1618-1589=JCVI_SCAF_1101667534813/503-532=JCVI_SCAF_1096628233762/1476-1447=JCVI_SCAF_1096628240264/263-234=JCVI_SCAF_1096628244423/678-649=JCVI_SCAF_1096628253705/346-317=JCVI_SCAF_1096628254147/1145-1174=JCVI_SCAF_1101667546761/114-85=JCVI_SCAF_1101667547817/416-445=JCVI_SCAF_1101667552434/563-592=JCVI_SCAF_1096628272691/543-572=JCVI_SCAF_1096628276142/364-335=JCVI_SCAF_1096628279851/1386-1357=JCVI_SCAF_1096628282293/565-594=JCVI_SCAF_1096628294011/565-536=JCVI_SCAF_1096628297720/272-243=JCVI_SCAF_1101668080079/151-122=JCVI_SCAF_1101668155818/1488-1517=JCVI_SCAF_1101668173768/434-405=JCVI_SCAF_1101668175328/881-910=JCVI_SCAF_1101668176316/1607-1636=JCVI_SCAF_1101668186661/933-904=JCVI_SCAF_1101668213028/560-531=JCVI_SCAF_1101668215191/352-323=JCVI_SCAF_1101668220171/1026-997=JCVI_SCAF_1101668255395/1577-1606=JCVI_SCAF_1101668257770/1486-1457=JCVI_SCAF_1101668292737/704-675=JCVI_SCAF_1101668306081/1228-1199=JCVI_SCAF_1101668308336/657-628=JCVI_SCAF_1101668326661/393-422=JCVI_SCAF_1101668335477/776-805=JCVI_SCAF_1101668336643/1604-1575=JCVI_SCAF_1101668340170/833-862=JCVI_SCAF_1101668351533/25-54=JCVI_SCAF_1101668354531/764-735=JCVI_SCAF_1101668356074/42-13=JCVI_SCAF_1101668356189/555-584=JCVI_SCAF_1101668356595/497-468=JCVI_SCAF_1101668372696/361-390=JCVI_SCAF_1101668375819/789-760=JCVI_SCAF_1101668377222/845-874=JCVI_SCAF_1101668378872/759-730=JCVI_SCAF_1101668380090/519-490=JCVI_SCAF_1101668394787/25-54=JCVI_SCAF_1101668396090/633-604=JCVI_SCAF_1101668396869/642-613=JCVI_SCAF_1101668398947/246-217=JCVI_SCAF_1101668401962/444-473=JCVI_SCAF_1101668402024/227-256=JCVI_SCAF_1101668410837/549-578=JCVI_SCAF_1101668429969/206-177=JCVI_SCAF_1101668435757/10-39=JCVI_SCAF_1101668439721/265-236=JCVI_SCAF_1101668458977/239-268=JCVI_SCAF_1101668463625/179-208=JCVI_SCAF_1101668470207/249-220=JCVI_SCAF_1101668474784/1014-1043=JCVI_SCAF_1101668478000/437-466=JCVI_SCAF_1101668497577/331-302=JCVI_SCAF_1101668497723/53-24=JCVI_SCAF_1101668498241/1052-1081=JCVI_SCAF_1101668501262/1246-1275=JCVI_SCAF_1101668509821/343-372=JCVI_SCAF_1101668512067/614-585=JCVI_SCAF_1101668525602/679-650=JCVI_SCAF_1101668539582/413-442=JCVI_SCAF_1101668539888/167-138=JCVI_SCAF_1101668545610/485-456=JCVI_SCAF_1101668564576/527-556=JCVI_SCAF_1101668579864/861-832=JCVI_SCAF_1101668662089/1428-1457=JCVI_SCAF_1101668678176/1061-1090=JCVI_SCAF_1101668681727/803-832=JCVI_SCAF_1101668692475/1254-1225=JCVI_SCAF_1101668692616/813-784=JCVI_SCAF_1101668693611/1315-1286=JCVI_SCAF_1101668705798/213-184=JCVI_SCAF_1101668713627/271-300=JCVI_SCAF_1101668714591/553-582=JCVI_SCAF_1101668726846/764-735=JCVI_SCAF_1101668736157/100-129=JCVI_SCAF_1101668736569/969-998=JCVI_SCAF_1096628398289/1679-1650=JCVI_SCAF_1096628399681/999-1028=JCVI_SCAF_1096628400321/149-120=JCVI_SCAF_1096628400454/201-172=JCVI_SCAF_1096628400742/777-748=JCVI_SCAF_1096628401222/1139-1110=JCVI_SCAF_1096628402611/813-842=JCVI_SCAF_1096628402695/420-449=JCVI_SCAF_1096628403221/106-77=JCVI_SCAF_1096628403745/979-950=JCVI_SCAF_1096628403881/1028-999=JCVI_SCAF_1101668771802/693-722=JCVI_SCAF_1101668771866/695-724=JCVI_SCAF_1096626896545/1614-1643=JCVI_SCAF_1096626900208/1392-1421=JCVI_SCAF_1096626909867/1198-1169=JCVI_SCAF_1096626913838/1185-1214=JCVI_SCAF_1096626926720/958-929=JCVI_SCAF_1096626931568/158-129=JCVI_SCAF_1096626935993/663-692=JCVI_SCAF_1096626936236/586-557=JCVI_SCAF_1096626946090/1126-1155=JCVI_SCAF_1096626946172/1492-1521=JCVI_SCAF_1096626948534/590-561=JCVI_SCAF_1096626953388/2107-2078=JCVI_SCAF_1096626959406/584-613=JCVI_SCAF_1096626973176/864-835=JCVI_SCAF_1096626982555/1053-1024=JCVI_SCAF_1096626994976/107-136=JCVI_SCAF_1096626996284/1067-1096=JCVI_SCAF_1096626998894/598-569=JCVI_SCAF_1096627040236/1252-1281=JCVI_SCAF_1096627048601/893-922=JCVI_SCAF_1096627071933/834-805=JCVI_SCAF_1096627084171/2106-2135=JCVI_SCAF_1096627093598/380-409=JCVI_SCAF_1096627100387/1467-1496=JCVI_SCAF_1096627113254/1631-1602=JCVI_SCAF_1096627114104/316-287=JCVI_SCAF_1096627120981/87-58=JCVI_SCAF_1096627125280/1257-1228=JCVI_SCAF_1096627169826/1610-1639=JCVI_SCAF_1096627173646/1820-1849=JCVI_SCAF_1096627174055/1031-1002=JCVI_SCAF_1096627223991/41-70=JCVI_SCAF_1096627232390/2752-2723=JCVI_SCAF_1096627237654/184-213=JCVI_SCAF_1096627260939/1680-1651=JCVI_SCAF_1096627263029/664-693=JCVI_SCAF_1096627274881/2168-2139=JCVI_SCAF_1096627297923/2169-2140=JCVI_SCAF_1096627299599/1363-1334=JCVI_SCAF_1096627302569/564-593=JCVI_SCAF_1096627303009/755-784=JCVI_SCAF_1096627306788/1641-1612=JCVI_SCAF_1096627316718/1287-1316=JCVI_SCAF_1096627317296/25-54=JCVI_SCAF_1096627318681/1091-1120=JCVI_SCAF_1096627319222/2130-2159=JCVI_SCAF_1096627322620/933-904=JCVI_SCAF_1096627323459/796-767=JCVI_SCAF_1096627330787/843-814=JCVI_SCAF_1096627337394/528-557=JCVI_SCAF_1096627343355/950-921=JCVI_SCAF_1096627371668/1494-1465=JCVI_SCAF_1096627374614/158-129=JCVI_SCAF_1096627380077/4511-4540=JCVI_SCAF_1096627380537/954-925=JCVI_SCAF_1096627381125/1505-1476=JCVI_SCAF_1096627383646/4688-4717=JCVI_SCAF_1096627384542/1694-1665=JCVI_SCAF_1096627385684/4094-4123=JCVI_SCAF_1096627387689/2407-2378=JCVI_SCAF_1096626089593/10-39=JCVI_SCAF_1096626169723/765-794=JCVI_SCAF_1096626227592/787-816=JCVI_SCAF_1096626285776/1331-1360=JCVI_SCAF_1096626297090/774-803=JCVI_SCAF_1096626334513/625-596=JCVI_SCAF_1096626447188/935-906=JCVI_SCAF_1096626475043/152-123=JCVI_SCAF_1096626574644/863-892=JCVI_SCAF_1096626575748/533-504=JCVI_SCAF_1096626581861/354-325=JCVI_SCAF_1096626633488/935-906=JCVI_SCAF_1096626635593/762-791=JCVI_SCAF_1096626656097/685-656=JCVI_SCAF_1096626661271/1067-1096=JCVI_SCAF_1096626676073/835-806=JCVI_SCAF_1096626684408/1060-1031=JCVI_SCAF_1096626693980/1495-1466=ABEF01021192.1/848-877=ABEF01041528.1/267-296=ABEF01053517.1/423-394=ABEF01054281.1/1133-1162 JCVI_SCAF_1096627614555/161-213=JCVI_SCAF_1101667229527/304-356=JCVI_SCAF_1101668713627/256-308=JCVI_SCAF_1101668736157/85-137=JCVI_SCAF_1096626996284/1052-1104=JCVI_SCAF_1096626998894/613-561=JCVI_SCAF_1096627302569/549-601=JCVI_SCAF_1096627323459/811-759=JCVI_SCAF_1096627380077/4496-4548 JCVI_SCAF_1101667292058/260-208=JCVI_SCAF_1101668220171/1041-989 JCVI_SCAF_1101667175331/258-208=JCVI_SCAF_1096627670124/1556-1506=JCVI_SCAF_1096627670897/461-511=JCVI_SCAF_1096627010064/1116-1166 JCVI_SCAF_1096626917825/1751-1699=JCVI_SCAF_1096626459944/256-308 NC_007205.1/260257-260206=NZ_AAPV01000001.1/633236-633287=JCVI_SCAF_1096627411266/1489-1540=JCVI_SCAF_1096627420195/291-342=JCVI_SCAF_1101668008657/1141-1192=JCVI_SCAF_1101668024063/1391-1442=JCVI_SCAF_1101668026589/555-504=JCVI_SCAF_1101668040209/1025-1076=JCVI_SCAF_1101668041542/735-684=JCVI_SCAF_1101668763183/178-127=JCVI_SCAF_1096626879546/4388-4439=JCVI_SCAF_1096626910054/1448-1499=JCVI_SCAF_1096627285324/1735-1786=JCVI_SCAF_1096627289217/1511-1460=JCVI_SCAF_1096626020229/1106-1055 JCVI_SCAF_1096627126315/439-387=JCVI_SCAF_1096627286726/1228-1280 NC_007205.1/260256-260213=NZ_AAPV01000001.1/633237-633280=JCVI_SCAF_1096627411266/1490-1533=JCVI_SCAF_1096627417067/125-82=JCVI_SCAF_1096627420195/292-335=JCVI_SCAF_1101668008657/1142-1185=JCVI_SCAF_1101668024063/1392-1435=JCVI_SCAF_1101668026589/554-511=JCVI_SCAF_1101668040209/1026-1069=JCVI_SCAF_1101668041542/734-691=JCVI_SCAF_1101668763122/45-2=JCVI_SCAF_1101668763183/177-134=JCVI_SCAF_1096626858378/946-903=JCVI_SCAF_1096626879546/4389-4432=JCVI_SCAF_1096626910054/1449-1492=JCVI_SCAF_1096627285324/1736-1779=JCVI_SCAF_1096627289217/1510-1467=JCVI_SCAF_1096624996949/595-638=JCVI_SCAF_1096626020229/1105-1062 JCVI_SCAF_1096627417067/125-74=JCVI_SCAF_1096626858378/946-895 JCVI_SCAF_1096627347229/236-288=JCVI_SCAF_1096627384608/2675-2727 JCVI_SCAF_1096628131606/734-776=JCVI_SCAF_1096627204187/1532-1490 JCVI_SCAF_1096627518394/252-304=JCVI_SCAF_1096627526834/724-776=JCVI_SCAF_1101667120358/753-701=JCVI_SCAF_1096627699312/1708-1656=JCVI_SCAF_1096627703018/550-602=JCVI_SCAF_1101667210286/751-699=JCVI_SCAF_1096627787747/1708-1760=JCVI_SCAF_1096627793857/1219-1271=JCVI_SCAF_1096627804236/1710-1658=JCVI_SCAF_1096627808279/1191-1139=JCVI_SCAF_1096627839476/648-700=JCVI_SCAF_1096627857690/1493-1545=JCVI_SCAF_1096627860841/1332-1280=JCVI_SCAF_1096627892537/425-477=JCVI_SCAF_1096627988434/1204-1152=JCVI_SCAF_1096627998992/15-67=JCVI_SCAF_1096628035309/121-69=JCVI_SCAF_1096628044424/214-266=JCVI_SCAF_1096628081070/932-984=JCVI_SCAF_1101667527956/331-383=JCVI_SCAF_1096628226717/191-243=JCVI_SCAF_1096628265305/126-74=JCVI_SCAF_1101668074729/88-140=JCVI_SCAF_1101668181900/1028-976=JCVI_SCAF_1101668273461/368-316=JCVI_SCAF_1101668275760/17-69=JCVI_SCAF_1101668282542/1113-1061=JCVI_SCAF_1101668303785/534-586=JCVI_SCAF_1101668309279/412-464=JCVI_SCAF_1101668334928/1347-1295=JCVI_SCAF_1101668349331/779-727=JCVI_SCAF_1101668371545/844-896=JCVI_SCAF_1101668382291/211-159=JCVI_SCAF_1101668448195/578-630=JCVI_SCAF_1101668662281/1539-1487=JCVI_SCAF_1101668696193/363-311=JCVI_SCAF_1101668711581/507-559=JCVI_SCAF_1101668715441/358-306=JCVI_SCAF_1101668737788/1697-1749=JCVI_SCAF_1096628386217/352-300=JCVI_SCAF_1096626945112/793-741=JCVI_SCAF_1096626983912/633-685=JCVI_SCAF_1096627002772/193-141=JCVI_SCAF_1096627031497/834-782=JCVI_SCAF_1096627074791/1338-1390=JCVI_SCAF_1096627079574/896-948=JCVI_SCAF_1096627087244/910-962=JCVI_SCAF_1096627176112/220-272=JCVI_SCAF_1096627176319/1090-1142=JCVI_SCAF_1096627182373/2383-2331=JCVI_SCAF_1096627217778/373-425=JCVI_SCAF_1096627329351/756-808=JCVI_SCAF_1096626161509/143-91=JCVI_SCAF_1096626174931/478-530 JCVI_SCAF_1096627889603/1179-1127=JCVI_SCAF_1096627910108/431-483=JCVI_SCAF_1101667463358/154-102=JCVI_SCAF_1096628163629/1248-1300=JCVI_SCAF_1101667511236/551-499=JCVI_SCAF_1096627127689/815-763=JCVI_SCAF_1096627197476/1507-1455=JCVI_SCAF_1096627198568/8683-8735=JCVI_SCAF_1096627389742/15992-15940 JCVI_SCAF_1101668155818/1472-1523=JCVI_SCAF_1096626900208/1376-1427=JCVI_SCAF_1096626909867/1214-1163=JCVI_SCAF_1096627299599/1379-1328 JCVI_SCAF_1101667591566/370-317=JCVI_SCAF_1096627212281/65-12 JCVI_SCAF_1101668399516/183-135=JCVI_SCAF_1101668683817/1376-1328=JCVI_SCAF_1096627073350/769-817=JCVI_SCAF_1096627327376/2376-2424=JCVI_SCAF_1096626406600/945-897 JCVI_SCAF_1096627506218/348-300=JCVI_SCAF_1101667133258/50-2=JCVI_SCAF_1096627603859/1537-1585=JCVI_SCAF_1096628040347/821-869=JCVI_SCAF_1096628083142/1141-1189=JCVI_SCAF_1101667413790/623-671=JCVI_SCAF_1096628109195/274-322=JCVI_SCAF_1101667436951/287-335=JCVI_SCAF_1101667454957/656-704=JCVI_SCAF_1096628140324/1688-1736=JCVI_SCAF_1096628148541/640-688=JCVI_SCAF_1101667465198/653-605=JCVI_SCAF_1096628150214/1374-1326=JCVI_SCAF_1101667534813/488-536=JCVI_SCAF_1096628240264/278-230=JCVI_SCAF_1101667546761/129-81=JCVI_SCAF_1101667547817/401-449=JCVI_SCAF_1101667552434/548-596=JCVI_SCAF_1096628276142/379-331=JCVI_SCAF_1096628279851/1401-1353=JCVI_SCAF_1096628294011/580-532=JCVI_SCAF_1101668213028/575-527=JCVI_SCAF_1101668539888/182-134=JCVI_SCAF_1101668564576/512-560=JCVI_SCAF_1096626926720/973-925=JCVI_SCAF_1096626959406/569-617=JCVI_SCAF_1096626973176/879-831=JCVI_SCAF_1096627223991/26-74=JCVI_SCAF_1096627260939/1695-1647=JCVI_SCAF_1096627274881/2183-2135=JCVI_SCAF_1096626169723/750-798=JCVI_SCAF_1096626447188/950-902=JCVI_SCAF_1096626475043/167-119 JCVI_SCAF_1096627502511/733-689=JCVI_SCAF_1101667072451/836-792=JCVI_SCAF_1096627504854/292-336=JCVI_SCAF_1096627506745/1112-1156=JCVI_SCAF_1101667078848/259-215=JCVI_SCAF_1096627516201/1495-1451=JCVI_SCAF_1101667093452/191-147=JCVI_SCAF_1096627527908/258-214=JCVI_SCAF_1096627533392/615-659=JCVI_SCAF_1096627538614/3-47=JCVI_SCAF_1101667109399/19-63=JCVI_SCAF_1096627574992/1185-1141=JCVI_SCAF_1096627606135/1315-1271=JCVI_SCAF_1101667155081/115-159=JCVI_SCAF_1096627697656/1091-1135=JCVI_SCAF_1101667197136/482-438=JCVI_SCAF_1101667197710/651-695=JCVI_SCAF_1101667199051/786-742=JCVI_SCAF_1101667212590/377-333=JCVI_SCAF_1096627737369/221-177=JCVI_SCAF_1096627778091/616-660=JCVI_SCAF_1096627780584/1091-1047=JCVI_SCAF_1096627786646/245-289=JCVI_SCAF_1096627787126/1196-1152=JCVI_SCAF_1096627792004/1204-1248=JCVI_SCAF_1096627810926/489-445=JCVI_SCAF_1101667249868/305-349=JCVI_SCAF_1096627835844/1110-1154=JCVI_SCAF_1096627838954/1232-1188=JCVI_SCAF_1096627846473/1436-1392=JCVI_SCAF_1096627876198/155-111=JCVI_SCAF_1096627876734/359-403=JCVI_SCAF_1096627876734/1207-1251=JCVI_SCAF_1096627894673/842-798=JCVI_SCAF_1096627894714/813-769=JCVI_SCAF_1096627962255/352-308=JCVI_SCAF_1096627989742/279-235=JCVI_SCAF_1096628019807/1087-1043=JCVI_SCAF_1096628058942/1176-1220=JCVI_SCAF_1096628064217/1020-1064=JCVI_SCAF_1096628126158/454-498=JCVI_SCAF_1096628203555/1744-1700=JCVI_SCAF_1096628230123/796-752=JCVI_SCAF_1096628233762/1483-1439=JCVI_SCAF_1096628244423/685-641=JCVI_SCAF_1096628253705/353-309=JCVI_SCAF_1096628254147/1138-1182=JCVI_SCAF_1096628297720/279-235=JCVI_SCAF_1101668080079/158-114=JCVI_SCAF_1101668175328/874-918=JCVI_SCAF_1101668186661/940-896=JCVI_SCAF_1101668215191/359-315=JCVI_SCAF_1101668255395/1570-1614=JCVI_SCAF_1101668356074/49-5=JCVI_SCAF_1101668356189/548-592=JCVI_SCAF_1101668356595/504-460=JCVI_SCAF_1101668372696/354-398=JCVI_SCAF_1101668375819/796-752=JCVI_SCAF_1101668377222/838-882=JCVI_SCAF_1101668380090/526-482=JCVI_SCAF_1101668394787/18-62=JCVI_SCAF_1101668396090/640-596=JCVI_SCAF_1101668396869/649-605=JCVI_SCAF_1101668435757/3-47=JCVI_SCAF_1101668439721/272-228=JCVI_SCAF_1101668509821/336-380=JCVI_SCAF_1101668678176/1054-1098=JCVI_SCAF_1101668705798/220-176=JCVI_SCAF_1096628399681/992-1036=JCVI_SCAF_1096628400321/156-112=JCVI_SCAF_1096628400454/208-164=JCVI_SCAF_1096628400742/784-740=JCVI_SCAF_1096628401222/1146-1102=JCVI_SCAF_1096628402611/806-850=JCVI_SCAF_1096628402695/413-457=JCVI_SCAF_1096628403221/113-69=JCVI_SCAF_1096628403881/1035-991=JCVI_SCAF_1101668771802/686-730=JCVI_SCAF_1101668771866/688-732=JCVI_SCAF_1096626935993/656-700=JCVI_SCAF_1096626953388/2114-2070=JCVI_SCAF_1096627125280/1264-1220=JCVI_SCAF_1096627173646/1813-1857=JCVI_SCAF_1096627316718/1280-1324=JCVI_SCAF_1096627317296/18-62=JCVI_SCAF_1096627371668/1501-1457=JCVI_SCAF_1096627374614/165-121=JCVI_SCAF_1096626227592/780-824=JCVI_SCAF_1096626574644/856-900=JCVI_SCAF_1096626633488/942-898=JCVI_SCAF_1096626656097/692-648=JCVI_SCAF_1096626661271/1060-1104=JCVI_SCAF_1096626676073/842-798=JCVI_SCAF_1096626684408/1067-1023 JCVI_SCAF_1096627602148/1163-1215=JCVI_SCAF_1096626892240/1599-1651
#=GC cons                           -nnnnnnn-nn--RGRUC-R-nCnYCnGYCAGCGnGn-UnCGCCCRCnGGnGC-nnUn-nYn
#=GC conss                          03334223033002323303011113123132111310211133132133113012330233
#=GC cov_SS_cons                    ...............???.?..0222222..2222....2222..2222220?.???.....
#=GF NUM_COV 10
//
