# Supplementary material for: Identification of candidate structured RNAs in the marine organism 'Candidatus Pelagibacter ubique'
Source: BMC Genomics. 2009 Jun 16;10:268. doi: 10.1186/1471-2164-10-268 (PMC2704228; doi:10.1186/1471-2164-10-268)
Supplement: Additional file 7 — SAMV alignment. Text file containing Stockholm alignment of the SAM-V motif, may be viewed in any text editor including XEmacs with the RALEE extension, or MS-wordpad. [file 1471-2164-10-268-S7.txt]

# STOCKHOLM 1.0
NC_007205.1/1127423-1127359         ..AAUUAAGCCGGGC..AGUUGA..A.CCAUAU....UGUGCGCCCUGCA..UUUGCU.UAAGC.ACUAA.AAAGGAGAAA
JCVI_SCAF_1101667031764/891-956     .AAAUCAAGCCGGGU..AGUUGA..A.CCAUAU....UGUGCGCCCUGCA.UUUGCUU..AAGC.ACUAA.AAAGGAGAAA
JCVI_SCAF_1101667032213/71-136      .AAAUUAAACCGGGC..AGUUGA..A.CCAUAU....UGUGCGCCCUGCA.UUUGCUU..AAGC.ACUAA.AAAGGAGAAA
JCVI_SCAF_1101668025780/635-699     ..AAUUAAGCCGGGC..UGUUGA..A.CCAUAU....UGUGCGCCCUGCA.UUUGCUU..AAGC.ACUAA.AAAGGAGAAA
JCVI_SCAF_1096627416954/1073-1137   ..AAUUAAGCCGGGC..AGUUGA..A.CCCUAU....UGUGCGCCCUGCA.UUUGCUU..AAGC.ACUAA.AAAGGAGAAA
JCVI_SCAF_1101667009069/643-580     ...UUAAAAUCGGGU..AUUUGA..A.CCGUAU....UGUGCACCCAGCA.UUUGCUU..AAGC.ACUAA.AAAGGAGAGA
JCVI_SCAF_1101667347548/143-82      ......AAACCGGGU..AUUUGA..A.CCGUAU....UGUGCACCCAGCA.UUUUGCU.AAAGC.ACUAA.AAAGGAGAGA
JCVI_SCAF_1096628022392/1607-1547   ......AAACCGGGU..AUUUGA..A.CCGUAU....UGUGCACCCAGCA.UUU.GCU.AAAGC.ACUAA.AAAGGAGAGA
JCVI_SCAF_1101668363768/369-309     ......AAACCGGGU..AUUUGA..A.CCGUAU....UGUGCACCCAGCA.UUU.GCU.AAAGC.ACUAA.AAAGGAGAAA
JCVI_SCAF_1101668041373/556-616     ......AAACCGGGU..AUUUGA..A.CCGUAU....UGUGCACCCAGCA.UUU.GCU.AAAGC.ACUAA.AGAGGAGAAA
JCVI_SCAF_1096627271771/83-143      ......AAAUCGGGU..AUUUGA..A.CCGUAU....UGUGCACCCAGCA.UUU.GCU.AAAGC.ACUAA.AAAGGAGAGA
JCVI_SCAF_1096626862090/714-774     ......AAACCGGGU..ACUUGA..A.CCAUAU....UGUGCACCUAGCA.UUU.GCU.AAAGC.ACUAA.AAAGGAGAAA
JCVI_SCAF_1096628079787/390-450     ......GAAUCGGGU..AUUUGA..A.CCAUAU....UGUGCACCCAGCA.UUU.GCU.AAAGC.ACUAA.AAAGGAGAAA
JCVI_SCAF_1096627992823/115-54      ......AAACCAGGU..AUUUGA..A.CCGUAU....UGUGCACCUUGCA.UUAUGCU.AAAGC.ACUAA.AAAGGAGAGA
JCVI_SCAF_1096627253994/1370-1306   ..AAAUAAACCGGGU..AUUUGA..A.CCGUAU....UGUGCACCCAGCA.UUU.GCU.AAAGC.ACUAA.AAAGGAGAGA
JCVI_SCAF_1101668363768/374-309     .AAAUUAAACCGGGU..AUUUGA..A.CCGUAU....UGUGCACCCAGCA.UUU.GCU.AAAGC.ACUAA.AAAGGAGAAA
JCVI_SCAF_1096627268948/531-597     .AAAUUGAACCGGGU..AUUUGA..A.CCGUAU....UGUGCACCCAGCA.UUUUGCU.AAAGC.ACUAA.AAAGGAGAGA
JCVI_SCAF_1101668224896/264-330     .AAAUUGAACCGGGU..AUUUGA..A.CCGUAU....UGUGCACCCAGCA.UUUUGCU.AAAGC.ACUAA.AAAGGAGAAA
JCVI_SCAF_1101667186412/859-793     .AAAUUGAACCGGGU..AUUUGA..A.CCGUAU....UGUGCACCCUGCA.UUUUGCU.AAAGC.ACUAA.AAAGGAGAAA
JCVI_SCAF_1096628266431/1315-1381   .AAAUUAAACCGGGU..AUUUGA..A.CCGUAU....UGUGCACCCUGCA.UUUUGCU.AAAGC.ACUAA.AAAGGAGAAA
JCVI_SCAF_1101667077101/319-385     .AAAUUGAACCGGGU..AUUUGA..A.CCAUAU....UGUGCACCCUGCA.UUUUGCU.AAAGC.ACUAA.AAAGGAGAAA
JCVI_SCAF_1101668396005/1098-1032   .AAAUUGAACCGGGU..AUUUGG..A.CCGUAU....UGUGCACCCUGCA.UUUUGCU.AAAGC.ACUAA.AAAGGAGAAA
JCVI_SCAF_1101668045135/926-990     ..AUCUAAGCCGGGU..AUUUGA..A.CCGUAU....UGUGCACCCAGCA.UUU.GCU.AAAGC.ACUAA.AAAGGAGAAA
JCVI_SCAF_1101667372238/66-1        .AAAUUAAACCAGGU..AUUUGA..A.CCGUAU....UGUACACCUGGCA.UUUUGCC.GAAGU.ACUAA.AAAGGAGAA.
JCVI_SCAF_1096627405643/622-688     .AAAUUAAACCAGGU..AUUUGA..A.CCAUAU....UGUACACCUGGCA.UUAAGCC.AAAGU.ACUAA.AAAGGAGAAG
JCVI_SCAF_1101667004548/603-669     .AAAUUAAACCAGGU..AUUUGA..A.CCAUAU....UGUACACCUGGCA.UUAAGCC.GAAGU.ACUAA.AAAGGAGAAG
JCVI_SCAF_1101668006667/747-681     .AAAUUAAACCAGGU..AUUUGA..A.CCGUAU....UGUACACCUGGCA.UUAAGCC.GAAGU.ACUAA.AAAGGAGAAG
JCVI_SCAF_1096627788676/1554-1489   .AAAUUAAACCGGGU..AUUUGA..A.CCAUAU....UGUACACCUGGCA.UAU.GCC.AAAGU.ACUAA.AAAGGAGAAG
JCVI_SCAF_1101667548764/504-569     .AAAUUAAACCGGGU..AUUUGA..A.CCGUAU....UGUACACCUGGCA.UUU.GCC.AAAGU.ACUAA.AAAGGAGAAG
JCVI_SCAF_1096624984101/714-780     .AAAUUAAACCGGGU..AUUUGA..A.CCGUAU....UGUACGCCCGGCA.UUUUGCC.AAAGU.ACUAA.AAAGGAGAAG
JCVI_SCAF_1096626880916/18-84       .AAAUUAAACCGGGU..AUUUGA..A.CCGUAU....UGUACACCCGGCA.UUUUGCC.AAAGU.ACUAA.AAAGGAGAAG
JCVI_SCAF_1096627860409/201-267     .AAAUUAAACCAGGU..AUUUGA..A.CCAUAU....UGUACACCUGGCA.UAUCGCC.AAAGU.ACUAA.AAAGGAGAAG
JCVI_SCAF_1096627816575/888-822     .AAAUUAAACCGGGU..AUUUGA..A.CCAUAU....UGUACACCUGGCA.UUUCGCC.AAAGU.ACUAA.AAAGGAGAAG
JCVI_SCAF_1096627793144/484-418     .AAAUUAAACCGGGU..AUUUGA..A.CCAUAU....UGUACACCUGGCA.UUUCGCC.GAAGU.ACUAA.AAAGGAGAAG
JCVI_SCAF_1101668149807/245-179     .AAAUUAAACCGGGU..AUUUGA..A.CCAUAU....UGUACACCUGGCA.UUUUGCC.GAAGU.ACUAA.AAAGGAGAAA
JCVI_SCAF_1096627292890/757-823     .AAAUUAAACCGGGU..AUUUGA..A.CCAUAU....UGUACACCUGGCA.UAUAGCC.GAAGU.ACUAA.AAAGGAGAAG
JCVI_SCAF_1096627295888/86-152      .AAAUUAAACCGGGU..AUUUGA..A.CCGUAU....UGUACACCUGGCA.UAUUGCC.GAAGU.ACUAA.AAAGGAGAAG
JCVI_SCAF_1096627003857/1033-967    .AAAUUAAACCGGGU..AUUUGA..A.CCAUAU....UGUACACCUGGCA.UAUCGCC.GAAGU.ACUAA.AAAGGAGAGG
JCVI_SCAF_1101668174100/1471-1536   .AAAUUAAACCGGGU..AUUUGA..A.CCAUAU....UGUACACCCGGCA.UUC.GCC.AAAGU.ACUAA.AAAGGAGAAG
JCVI_SCAF_1101668406660/614-549     ..AAAUAAACCGGGU..AUUUGA..A.CCAUAU....UGUACACCUGGCA.UAUCGCC.GAAGU.ACUAA.AAAGGAGAAG
JCVI_SCAF_1096627679890/273-207     .AAAUUAAACCGGGU..AUUUGA..A.CCAUAU....UGUGCACCUGACA.UUUCGUC.GAAGC.ACUAA.AAAGGAGAAG
JCVI_SCAF_1096628001891/1478-1544   .AAAUUAAACCGGGU..AUUUGA..A.CCAUAU....UGUGCACCUGACA.UAUCGUC.GAAGC.ACUAA.AAAGGAGAAG
JCVI_SCAF_1096627345148/976-1042    .AAAUUAAACCGGGU..AUUUGA..A.CCAUAU....UGUACACCUGACA.UAUCGUC.GAAGU.ACUAA.AAAGGAGAAG
JCVI_SCAF_1101667366017/344-409     .AAAUUAAACCGGGU..AUUUGA..A.CCAUAU....UGUACACCUGGCA..AAUGCC.GAAGU.ACUAA.AAAGGAGAAG
JCVI_SCAF_1096626473976/291-356     .AAAUUAAACCGGGU..AUUUGA..A.CCAUAU....UGUACACCUGGCA..CUUGCC.GAAGU.ACUAA.AAAGGAGAAG
JCVI_SCAF_1101668404379/900-965     .AAAUCAAACCGGGU..AUUUGA..A.CCGUAU....UGUACACCUGGCA..CAUGCC.GAAGU.ACUAA.AAAGGAGAAG
JCVI_SCAF_1096627863185/623-688     .AAAUCAAACCAGGU..AUUUGA..A.CCAUAU....UGUACACCUGGCA..AUUGCC.GAAGU.ACUAA.AAAGGAGAAG
JCVI_SCAF_1096627615757/500-564     ..AAUUAAGUCAGGU..AUUUGA..A.CCGUAU....UGUACACCUGGCA.UAUGCCG..AAGU.ACUAA.AAAGGAGAAG
JCVI_SCAF_1096628246091/1062-997    .AAAUUAAACCGGGU..AUUUGA..A.CCAUAU....UGUACGCCUGGCA.UAUGCCG..AAGU.ACUAA.AAAGGAGAAG
JCVI_SCAF_1096627577982/1689-1624   .AAAUUAAACCGGGU..AUUUGA..A.CCAUAU....UGUACACCUGGCA.UAUGCCG..AAGU.ACUAA.AAAGGAGAAG
JCVI_SCAF_1096627844343/499-564     .AAAUUAAACUGGGU..AUUUGA..A.CCAUAU....UGUACACCUGGCA.UAUGCCG..AAGU.ACUAA.AAAGGAGAAG
JCVI_SCAF_1101667103135/636-701     .AAAUUAAACCAGGU..AUUUGA..A.CCAUAU....UGUACACCUGGCA.UAUGCCG..AAGU.ACUAA.AAAGGAGAAG
JCVI_SCAF_1096627092591/991-926     .AAAUUAAACCAGGU..AUUUGA..A.CCGUAU....UGUACACCUGGCA.UAUGCCG..AAGU.ACUAA.AAAGGAGAAG
JCVI_SCAF_1101668290783/1592-1527   .AAAUUAAACCGGGU..AUUUGA..A.CCAUAU....UGUACACCUGGCA.UUUGCCG..AAGU.ACUAA.AAAGGAGAAG
JCVI_SCAF_1096627083940/1633-1568   .AAAUUAAACCGGGU..AUUUGA..A.CCAUAU....UGUACACCUGGCA.UUCGCCG..AAGU.ACUAA.AAAGGAGAAG
JCVI_SCAF_1096627850914/1264-1199   .AAAUUAAACCGGGU..AUUUGA..A.CCAUAU....UGUACACCCGGCA.UUUGCCG..AAGU.ACUAA.AAAGGAGAAG
JCVI_SCAF_1101668169801/135-71      ..AAAUAAACCGGGU..AUUUGA..A.CCAUAU....UGUACACCUGGCA.UAUGCCG..AAGU.ACUAA.AAAGGAGAAG
JCVI_SCAF_1096626848873/1072-1007   .AAAUCAAACCAGGU..AUUUGA..A.CCAUAU....UGUACACCUGGCA.UAUGCCG..AAGU.ACUAA.AAAGGAGUAG
JCVI_SCAF_1096627596853/1722-1786   ..AAAUAAACCAGGU..AUUUGA..A.CCAUAU....UGUACACCUGGCA..CCCGCC.GAAGU.ACUAA.AAAGGAGAAG
JCVI_SCAF_1096627075296/1387-1323   ...UUAAAACCGGGU..AUUUGA..A.CCAUAU....UGUACACCUGGCA.UUUCGCC.GAAGU.ACUAA.AAAGGAGAAG
JCVI_SCAF_1101668007767/272-336     ...UAGAAACCGGGU..AUUUGA..A.CCAUAU....UGUACACCUGGCG.UUUUGCC.GAAGU.ACUAA.AAAGGAGAAG
JCVI_SCAF_1101667047023/267-207     ......AAAUCAGGU..AUUUGA..A.CCGUAU....UGUACACCUGGCA.UAUGCCG..AAGU.ACUAA.AAAGGAGAAG
JCVI_SCAF_1096627809841/1252-1312   ......AAAUCAGGU..AUUUGA..A.CCAUAU....UGUACACCUGGCA.UAUGCCG..AAGU.ACUAA.AAAGGAGAAG
JCVI_SCAF_1096627032439/2194-2254   ......AAAUCGGGU..AUUUGA..A.CCAUAU....UGUACACCUGGCA.UAUGCCG..AAGU.ACUAA.AAAGGAGAAG
JCVI_SCAF_1096627860975/1758-1698   ......AAAUCGGGU..AUUUGA..A.CCAUAU....UGUACACCCGGCA.UAUGCCG..AAGU.ACUAA.AAAGGAGAAG
JCVI_SCAF_1096627577982/1684-1624   ......AAACCGGGU..AUUUGA..A.CCAUAU....UGUACACCUGGCA.UAUGCCG..AAGU.ACUAA.AAAGGAGAAG
JCVI_SCAF_1101668736302/598-658     ......AAAUCGGGU..AUUUGA..A.CCAUAU....UGUACACCUGGCA.UUUGCCG..AAGU.ACUAA.AAAGGAGAAG
JCVI_SCAF_1101668695118/403-466     ...AACUAACCAGGU..AUUUGA..A.CCAUAU....UGUACACCUGGCA.UAUGCCG..AAGU.ACUAA.AAAGGAGAAG
JCVI_SCAF_1096627085114/1783-1846   ...AUAAAACCGGGU..AUUUGA..A.CCGUAU....UGUACACCUGGCA.UAUGCCG..AAGU.ACUAA.AAAGGAGAAG
JCVI_SCAF_1096626846211/1048-984    ...UAAAAGCCGGGU..AUUUGA..A.CCGUAU....UGUACACCUGGCA.UUACGCC.GAAGU.ACUAA.AAAGGAGAAG
JCVI_SCAF_1096627397513/1109-1173   ...UAAAUACCGGGC..AUUUGA..A.CCAUAU....UGUACGCCUGGCA.UUUUGCC.GAAGU.ACUAA.AAAGGAGAAG
JCVI_SCAF_1096626936341/997-937     ......AAAUCGGGU..AUUUGA..A.CCAUAU....UGUACACCUGGCA..AUUGCC.GAAGU.ACUAA.AAAGGAGAAG
JCVI_SCAF_1101667292366/229-292     ...UAAAAACCGGGU..AUUUGA..A.CCGUAU....UGUGCACCCAGCA..AAUGCU.AAAGC.ACUAA.AAAGGAGAAA
JCVI_SCAF_1101668492945/509-572     ...UAAAAACCGGGU..AUUUGA..A.CCAUAU....UGUGCACCUAGCA..AAUGCU.AAAGC.ACUAA.AAAGGAGAAA
JCVI_SCAF_1101668498784/508-570     ...UAAGAGCCGGGU..AUUUGA..A.CCAUAU....UGUGCACCCAGCA...AAGCU.AAAGC.ACUAA.AAAGGAGAAA
JCVI_SCAF_1101667286345/70-7        ...UAAAAGCCGGGU..AUUUGA..A.CCAUAU....UGUGCACCCAGCA..AAAGCU.AAAGC.ACUAA.AAAGGAGAAA
JCVI_SCAF_1101668537590/355-419     ...UAAAAACCGGGU..AUUUGA..A.CCAUAU....UGUGCACCCAGCA.UAAAGCU.AAAGC.ACUAA.AAAGGAGAAA
JCVI_SCAF_1096627119493/565-502     ...UAAAAACCGGGU..AUUUGA..A.CCAUAU....UGUGCACCCAGUA..AAAACU.AAAGC.ACUAA.AAAGGAGAAA
JCVI_SCAF_1096627046272/119-184     ...AAAAAACCAGGUG.AUUUGA..A.CCAUAU....UGUGCACCUUGCA.UAAAGCU.AAAGC.ACUAA.AAAGGAGAAG
JCVI_SCAF_1101667554539/683-619     ...UAGAAACCAGGU..AUUUGA..A.CCAUAU....UGUGCACCUUGCA.UAAAGCU.AAAGC.ACUAA.AAAGGAGAAG
JCVI_SCAF_1096627115061/1758-1694   ...UAAAAACCAGGU..AUUUGA..A.CCAUAU....UGUGCACCUAGCA.UAAAGCU.AAAGC.ACUAA.AAAGGAGAUG
JCVI_SCAF_1096628210431/1763-1699   ...AAGAAACCAGGU..AUUUGA..A.CCGUAU....UGUGCACCUUGCA.UAAAGCU.AAAGC.ACUAA.AAAGGAGAAA
JCVI_SCAF_1096627541264/1351-1286   ...AAGAAACCGGGUG.AUUUGA..A.CCAUAU....UGUGCACCCAGCA.UAAAGCU.AAAGC.ACUAA.AAAGGAGAAG
JCVI_SCAF_1096626926523/1080-1015   ...AAGAAACUGGGUG.AUUUGA..A.CCAUAU....UGUGCACCCUGCA.UAUAGCU.AAAGC.ACUAA.AAAGGAGAAG
JCVI_SCAF_1096627346579/935-872     ...AAAAAACCGGGU..AUUUGA..A.CCAUAU....UGUGCACCCAGCA..AUAGCU.AAAGC.ACUAA.AAAGGAGAAG
JCVI_SCAF_1096627124707/1038-1101   ...UAAAAACCGGGU..AUUUGA..A.CCAUAU....UGUGCGCCCAGCA..AUAGCU.AAAGC.ACUAA.AAAGGAGAAG
JCVI_SCAF_1101668474323/329-392     ...AAAAAACCAGGU..AUUUGA..A.CCGUAU....UGUGCACCUUGCA..AUAGCU.AAAGC.ACUAA.AAAGGAGAAG
JCVI_SCAF_1096627906084/90-154      ..UAAUAAACCGGGU..AUUUGA..A.CCAUAU....UGUGCACCCAGCA.UAA.GCU.AAAGC.ACUAA.AAAGGAGAAA
JCVI_SCAF_1096626362807/394-459     ..UAAUAAACCGGGU..AUUUGA..A.CCAUAU....UGUGCACCCAGCA.AAAAGCU.AAAGC.ACUAA.AAAGGAGAAA
JCVI_SCAF_1096626729353/512-449     ...AUAAAACCGGGU..AUUUGA..A.CCAUAU....UGUACACCUGGCA..CAUGCC.AAAGU.ACUAA.AAAGGAGAAG
JCVI_SCAF_1096626885601/247-186     ......AAACCGGGU..AUUUGA..A.CCGUAU....UGUGCACCCGGCA.UUUUGCC.AAAGU.ACUAA.AAAGGAGAAG
JCVI_SCAF_1101667352309/878-812     .AAAUUAAACUGGGU..AUUUGA..A.CCAUAU....UGUGCACCCGGCA.UAUCGCU.AAAGC.ACUAA.AAAGGAGAAG
JCVI_SCAF_1101667025312/386-320     AAAUUUGAACCGGGU..AUUUGA..A.CUGUAU....UGUGCACCCAGCA.UUUGCUU..AAGC.ACUAA.AAAGGAGAAA
JCVI_SCAF_1096627915746/734-797     ...AAAAAACCGGGU..AUUUGA..A.CCAGAU....UGUGCACCCUGCA.UUU.GCU.AAAGC.AUUAA.AAGGGAGAAA
JCVI_SCAF_1096627415252/131-68      ...UUAAAACCAGGU..AUUUAA..A.CCGUAU....UGUACGCCUGGC..UUUUGCC.GAAGU.ACUAA.AAAGGAGGAA
JCVI_SCAF_1096627223907/359-295     ...AUAAAACCAGGC..AUUUGA..A.CUGUAU....UGUACGCCUGACA.UAAUGUC.GAAGU.ACUAA.AAAGGAGGAA
JCVI_SCAF_1096627801568/1383-1319   ...UUAAAGCCGGGU..AUUUGA..A.CUAUAU....UGUACACCCGACA.UACUGUC.GAAGU.ACUAA.AAAGGAGGAA
JCVI_SCAF_1101667494193/290-226     ...UUAAAACCGGGU..AUUUGA..A.CUAUAU....UGUACACCCGACA.UACUGUC.GAAGU.ACUAA.AAAGGAGGAA
JCVI_SCAF_1096627218313/2028-1964   ...UUAAAACCGGGU..AUUUGA..A.CUAUAU....UGUACACCCGACA.UAAUGUC.GAAGU.ACUAA.AAAGGAGGAA
JCVI_SCAF_1096627198782/590-526     ...UUAAAACCGGGU..AUUUGA..A.CUAUAU....UGUACGCCUGACA.UUAUGUC.GAAGU.ACUAA.AAAGGAGGAA
JCVI_SCAF_1096628255171/875-939     ...UUAAAACCGGGU..AUUUGA..A.CUGUAU....UGUACGCCCGACA.UUUUGUC.GAAGU.ACUAA.AAAGGAGGAA
JCVI_SCAF_1096628091173/248-184     ...UUAAAACCGGGU..AUUUGA..A.CUGUAU....UGUACGCCUGACA.UUUUGUC.GAAGU.ACUAA.AAAGGAGGAA
JCVI_SCAF_1096626940690/887-823     ...UUAAAACCGGGC..AUUUGA..A.CUGUAU....UGUACGCCUGACA.UUUUGUC.GAAGU.ACUAA.AAAGGAGGAA
JCVI_SCAF_1096628101977/499-435     ...UUAAAACCAGGC..AUUUGA..A.CUGUAU....UGUACGCCUGACA.UUUCGUC.GAAGU.ACUAA.AAAGGAGAAA
JCVI_SCAF_1096627987426/1534-1470   ...UUAAAACCAGGC..AUUUGA..A.CUAUAU....UGUACGCCUGACA.UAUCGUC.GAAGU.ACUAA.AAAGGAGAAU
JCVI_SCAF_1096627603494/688-624     ...AUAAAACCGGGC..AUUUGA..A.CUGUAU....UGUACGCCCGACA.UUUAGUC.GAAGU.ACUAA.AAAAGGAGAA
JCVI_SCAF_1096627203459/1036-1100   ...UUAAAACCAGGU..AUUUGA..A.CUAUAU....UGUACGCCUGACA.UUUCGUC.GAAGU.ACUAA.AAAAGGAGAA
JCVI_SCAF_1101667383814/539-475     ...UUAAAACCAGGC..AUUUGA..A.CUAUAU....UGUACGCCUGACA.UUUCGUC.GAAGU.ACUAA.AAAAGGAGAA
JCVI_SCAF_1101667560138/302-366     ...UUAAAACCAGGC..AUUUGA..A.CUGUAU....UGUACGCCUGACA.UUUCGUC.GAAGU.ACUAA.AAAAGGAGAA
JCVI_SCAF_1096628292808/816-752     ...UUAAAACCAGGC..AUUUGA..A.CUUUAU....UGUACGCCUGACA.UUUUGUC.GAAGU.ACUAA.AAAAGGAGAA
JCVI_SCAF_1096628100783/599-535     ...CUAAAACCGGGC..AUUUGA..A.CUGUAU....UGUACGCCUGACA.UUUUGUC.GAAGU.ACUAA.AAAAGGAGAA
JCVI_SCAF_1096627211309/525-589     ...CUAAAACCAGGC..AUUUGA..A.CUGUAU....UGUACGCCUGACA.UUUUGUC.GAAGU.ACUAA.AAAAGGAGAA
JCVI_SCAF_1096627208666/518-454     ...CUAAAACCAGGC..AUUUGA..A.CUAUAU....UGUACGCCUGACA.UUUUGUC.GAAGU.ACUAA.AAAAGGAGAA
JCVI_SCAF_1101668227108/917-853     ...UUAAAACCGGGU..AUUUGA..A.CUGUAU....UGUACACGUGACA.UUUCGUC.GAAGU.ACUAA.AAAAGGAGAA
JCVI_SCAF_1096628122841/494-558     ...UUAAAACCGGGU..AUUUGA..A.CUGUAU....UGUACACCUGACA.UUUCGUC.GAAGU.ACUAA.AAAAGGAGAA
JCVI_SCAF_1096627272397/1728-1792   ...UAAAAACCGGGU..AUUUGA..A.CUGUAU....UGUACACCUGACA.UUUCGUC.GAAGU.ACUAA.AAAAGGAGAA
JCVI_SCAF_1101668733913/275-339     ...UUAAAACCGGGU..AUUUGA..G.CUAUAU....UGUACACCCGACA.UUUCGUC.GAAGU.ACUAA.AAAAGGAGAA
JCVI_SCAF_1101667404286/371-307     ...UUAAAACCGGGU..AUUUGA..A.CUAUAU....UGUACGCCCGACA.UUUCGUC.GAAGU.ACUAA.AAAGGGAGAA
JCVI_SCAF_1101667383814/536-475     ......AAACCAGGC..AUUUGA..A.CUAUAU....UGUACGCCUGACA.UUUCGUC.GAAGU.ACUAA.AAAAGGAGAA
JCVI_SCAF_1101668709143/660-599     ......AAACCAGGC..AUUUGA..A.CUAUAU....UGUACGCCUGACA.UUUCGUC.GAAGU.ACUAA.AAAGGAGGAA
JCVI_SCAF_1096628096341/89-150      ......AAACCGGGC..AUUUGA..A.CUGUAU....UGUACGCCUGACU.UUUCGUC.GAAGU.ACUAA.AAAAGGAGAA
JCVI_SCAF_1101667423265/608-672     ...UUAAAAUCGGGU..AUUUGA..A.CUGUAU....UGUACGCCCGACA.UUUCGUC.AAAGU.ACUAA.AAAGGAGAAA
JCVI_SCAF_1101668539331/467-531     ...UUAAAAUCGGGU..AUUUGA..A.CUAUAU....UGUACGCCCGGCA.UAAUGCC.GAAGU.ACUAA.AAAGGAGGAA
JCVI_SCAF_1096627036558/1596-1532   ...UCAAAGCCGGGU..AUUUGA..A.CUAUAU....UGUACGCCCGACA.UAUCGUC.AAAGU.ACUAA.AAAAGGAGAA
JCVI_SCAF_1096627199935/730-795     ..AAUUAAGCCAGGC..AUUUGA..A.CUAUAU....UGUACGCCUGACA.UAUCGUC.GAAGU.ACUAA.AAAAGGAGAA
JCVI_SCAF_1096627784260/605-671     .AAAUCAAACCGGGU..AUUUGA..A.CUAUAU....UGUACGCCUGACA.UAUCGUC.GAAGU.ACUAA.AAAAGGAGAA
JCVI_SCAF_1096628295421/293-233     ......AAACCGGGC..AUUUGA..A.CUGUAU....UGUACGCCCGAC..UUUCGUC.AAAGU.ACUAA.AAAGGAGAGA
JCVI_SCAF_1101668528594/1332-1268   ...UUAAAACCGGGU..AUUUGA..A.CCAUAU....UGUACGCCCGACG.UUGUGUC.GAAGU.ACUAA.AAAGGGGAAG
JCVI_SCAF_1096626990379/560-497     ...UUAAAACCGGGC..AUUUGA..A.CUAUAU....UGUACGCCUGACU.UUCGUCG..AAGU.ACUAA.AAAAGGAGAA
JCVI_SCAF_1096627590304/350-287     ...UUAAAGCCGGGC..AUUUGA..A.CUAUAU....UGUACGCCUGACU.UUCGUCG..AAGU.ACUAA.AAAAGGAGAA
JCVI_SCAF_1096626904401/185-249     ...UUAAAAUCGGGU..AUUUGA..G.CCGUAU....UGUGCACCCGGUA.UUUUGCC.AAAGC.ACUAA.AAAGGAGAGA
JCVI_SCAF_1101668093420/619-683     ...UUAAAAUCGGGU..AUUUGA..G.CCGUAU....UGUGCACCCGGUA.UUUUGCC.AAAGC.ACUAA.AAAGGAGAAA
JCVI_SCAF_1096626960088/1343-1279   ...AAGAAACCGGGU..UAUUUG..A.CCAUAU....UGUGCACCUUGCA.UUUUGCU.AAAGC.ACUAA.AAAGGAGAAG
JCVI_SCAF_1101668543132/1067-1131   ...AAGAAACCGGGU..GAUUUG..A.CCAUAU....UGUGCACCCUGCA.UUUUGCA.AAAGC.ACUAA.AAAGGAGAAG
JCVI_SCAF_1101668481820/382-446     ...AAGAAACCGGGU..GAUUUG..A.CCAUAU....UGUGCGCCCUGCA.CUUUGCU.AAAGC.ACUAA.AAAGGAGAGG
JCVI_SCAF_1096628028601/330-267     ...AAAAACCUGGGU..AUUUGA..A.CCGUAU....UGUACACCCGGCA.UAU.GCC.AAAGU.ACUAA.AAAGGAGACG
ABEF01053710.1/563-627              CAAAAAACC..GGGU...GUUUA..A.CCAUAU....UGUGCACCCGACA.UUUAGUC.GAAGC.ACUAA.AAAGGAGAAA
ABEF01038659.1/1238-1302            CAAAAAACC..GGGU..AUUU.A..A.CCAUAU....UGUGCACCCAACA.UAUUGUU.GAAGC.ACUAA.AAAGGAGAAA
ABEF01047522.1/27-91                CAAAAGACU..UGGU..AUUU.A..A.CCAUAU....UGUGCACCCGACA.UUUAGUC.GAAGC.ACUAA.AAAGGAGAAG
JCVI_SCAF_1096626341385/135-71      UAGAGAACC..GGGU..AUUU.A..A.CCAAAU....UGUGCACCCGACA.CAUUGUC.AAAGC.ACUAA.AAAGGAGAAA
JCVI_SCAF_1101668492695/937-874     AAAAAGCCU..GGGU..AUUU.A..A.CCAAAU....UGUGCACCCGACA..UCAGUC.AAAGC.ACUAA.AAAGGAGAGA
JCVI_SCAF_1096627347286/728-791     AAAAAACCU..GGGU..AUUU.A..A.CCAAAU....UGUGCACCCGACA..AUCGUC.GAAGC.ACUAA.AAAGGAGAAG
JCVI_SCAF_1096627272228/1256-1319   AAAAAACCU..GGGU..AUUU.A..A.CCAAAU....UGUGCACCCGACA..AAUGUC.AAAGC.ACUAA.AAAGGAGAAG
JCVI_SCAF_1096627123554/66-3        AAAAAAACU..GGGU..AUUU.A..A.CCAAAU....UGUGCACCCGACA..UAUGUC.AAAGC.ACUAA.AAAGGAGAAA
JCVI_SCAF_1096628273609/1131-1068   AAAAAAUCU..GGGU..AUUU.A..A.CCAAAU....UGUGCACCCGACA..UAUGUC.AAAGC.ACUAA.AAAGGAGAAA
JCVI_SCAF_1101668537544/513-450     AAAAAAACG..AGGU..AUUU.A..A.CCAAAU....UGUGCACCUGACA..UAUGUC.AAAGC.ACUAA.AAAGGAGAAG
JCVI_SCAF_1096627899420/118-181     AAAAAACCU..AGGU..AUUU.A..A.CCAAAU....UGUGCACCUGACA..UAUGUC.GAAGC.ACUAA.AAAGGAGAAG
JCVI_SCAF_1096627883406/683-746     AAAAAACCU..AGGU..AUUU.A..A.CCAAAU....UGUGCGCCUGACA..UUAGUC.AAAGC.ACUAA.AAAGGAGAAG
JCVI_SCAF_1096628258042/1052-1116   UAAAAAACU..GGGU..AUUU.A..A.CCAUAU....UGUGCACCCGACG.GUUUGUC.UAAGC.ACUAA.AAAGGAGAAA
JCVI_SCAF_1101667280320/142-206     UAAAAGACC..GGGU..AUUU.A..A.CCAAAU....UGUGCGCCCGACG.AUUUGUC.GAAGC.ACUAA.AAAGGAGAAA
JCVI_SCAF_1101667434171/675-611     AAAAAAACC..GGGU..UAUUUA..A.CCAAAU....UGUGCACCCGACA..UCUGUC.AAAGC.ACUAA.AAAGGAGGAG
JCVI_SCAF_1096626347835/986-1050    AAAAAAACC..GGGU..UAUUUA..A.CCAAAU....UGCGCACCCGACA..AAUGUC.UAAGC.GCUAA.AAAGGAGAGA
JCVI_SCAF_1096627888177/1360-1423   UAAAAAACC..GGGU..AUUU.A..A.CCUAAU....UGUGCGCCCGACA..UUCGUC.AAAGC.ACUAA.AAAGGAGAGU
JCVI_SCAF_1096628063755/784-849     UAAAAAGCCU.GGGU..AUUU.A..A.CCAAAU....UGUGCACCUGACG.CACUGUC.GAAGC.ACUAA.AAUGGAGAAA
JCVI_SCAF_1096627917201/1761-1699   AAAAAAACC..GGGU..AUUU.A..A.CCAAAU....UGUGCACCCUAAA.UAUUU...AAAGC.ACUAA.AAAGGAGAAG
JCVI_SCAF_1101668525247/1445-1380   AAAUAAAACCUGGGU..AUUU.A..A.CCAAAU....UGUGCACCCAACA..UUAGUU.AAAGC.ACUAA.AAAGGAGAAG
JCVI_SCAF_1101668089253/146-83      ...UUAAAGCCGGGU..AUUUGA..A.CCGUAU....UGUGCGCCCGACA.UAAGUCA..AAGC.ACUAA.AAAGGAGAUG
JCVI_SCAF_1096628235190/753-689     ..UAAAAGACCGGGU..AUUU.A..A.CCGAAU....UGUGCGCCCGACA.UAUUGUC.GAAGC.ACUAA.AAAGGAGAAA
JCVI_SCAF_1096626893607/981-917     ...UCGACGCUAGGC..AUUUGA..A.CCAUAU....UGUGCGCCUGACA.UUAAGUC.GAAGC.ACUAA.AAAGGAGAAU
JCVI_SCAF_1096628272820/528-465     UCAAAAACC..GGGU..AUUU.A..A.CCUAAU....UGUGCACCCGACA.UUCGUCG..AAGC.ACUAA.AGAGGAGGGU
JCVI_SCAF_1096627602462/1570-1507   UCAAAAACC..GGGU..AUUU.A..A.CCGAAU....UGUGCGCCCGAUA.UUCAUCG..AAGC.ACUAA.AAGCGGAGGA
JCVI_SCAF_1101668525432/1269-1206   UCAGAAACU..GGGU..AUUU.A..A.CUGAAU....UGUGCGCCCGACA..CCAGUC.AAAGC.ACUAA.AAACGGAGGA
JCVI_SCAF_1096628259108/33-96       UUAAAAACU..AGGC..AUUU.A..A.CCGAAU....UGUGCGCCUGACA..UUAGUC.AAAGC.ACUAA.AUACGGAGGG
JCVI_SCAF_1096627449624/82-18       ...AUAAAGCAAGGU..AGUUGA..A.CUGUAU....UGUGCACCUUGCA.UUUAGCA.AAAGC.ACUAA.AAAAGUGGAG
JCVI_SCAF_1096627434659/996-1060    ...AUAAAGCAAGGU..AGUUGA..A.CUGUAU....UGUGCACCUCGCA.UUUAGCA.AAAGC.ACUAA.AAAAGUGGAG
JCVI_SCAF_1096627489316/142-78      ...AUAAAGCAAGGU..AGUUGA..A.CUGUAU....UGUGCACCUCGCA.UUUAGCA.AAAGC.ACUAA.AAAAGUAGAG
JCVI_SCAF_1096627977036/1192-1128   .UAAUCGGU..AGGC..AUUUGA..A.CUGUAU....UGUGCGCCUAACA.UAAAGUU.AAAGC.ACUAA.AAAAGGAGUA
JCVI_SCAF_1101668429545/224-288     .UAAUCGGU..AGGC..AUUUGA..A.CUGUAU....UGUGCGCCUAACA.UAAAGUU.AAAGC.ACUAA.AAAAGGAGUU
JCVI_SCAF_1096627444158/445-381     .UAAUCGGU..AGGC..AUUUGA..A.CUGUAU....UGUGCGCCUUACA.UAAAGUU.AAAGC.ACUAA.AAAAGGAGUA
JCVI_SCAF_1101668285577/471-535     .UAAUCGGU..AGGU..AUUUGA..A.CUGUAU....UGUGCGCCUUACA.UAAAGUU.AAAGC.ACUAA.AAAAGGAGUA
JCVI_SCAF_1101668334766/1292-1356   .AAAUCGGU..AGGU..AUUUGA..A.CUGUAU....UGUGCGCCUUACA.UAAAGUU.AAAGC.ACUAA.AAAAGGAGUA
JCVI_SCAF_1096627177315/3201-3137   .AAAUUGGU..AGGU..AUUUGA..A.CUGUAU....UGUGCGCCUUACA.UAAAGUU.AAAGC.ACUAA.AAAAGGAGUA
JCVI_SCAF_1101667053548/730-794     .UAAUCGGU..AGGC..AUUUGA..A.CUGUAU....UGUGCGCCUUACA.UAAAGUU.AAAGC.ACUAA.AAAAGGAGCA
JCVI_SCAF_1101668470825/347-283     .UAAUCGGU..AGGC..AUUUGA..A.CUAUAU....UGUGCGCCUUACA.UAAAGUU.AAAGC.ACUAA.AAAAGGAGUA
JCVI_SCAF_1096626315335/407-343     .AAAUUGGC..AGGU..AUUUGA..A.CUGUAU....UGUGCGCCUUACA.UAAAGUU.AAAGC.ACUAA.AAAAGGAGUA
JCVI_SCAF_1101668384415/495-559     .AAAUCGGU..AGGC..AUUUGA..A.CUGUAU....UGUGCGCCUUACA.UAAAGUU.AAAGC.ACUAA.AAAAGGAGUA
JCVI_SCAF_1096627559599/528-592     .UAAUCGGU..AGGC..AUUUGA..A.CUAUAU....UGUGCGCCUUACA.UUAAGUU.AAAGC.ACUAA.AAAAGGAGUA
JCVI_SCAF_1101667300757/414-478     .AAAUCGGU..AGGC..AUUUGA..A.CUGUAU....UGUGCGCCUAACA.UAAAGUU.AAAGC.ACUAA.AAAAGGAGUA
JCVI_SCAF_1101667014671/695-631     .UAAUCGGC..AGGC..AUUUGA..A.CUGUAU....UGUGCGCCUUACA.UAAAGUU.AAAGC.ACUAA.AAAAGGAGUA
JCVI_SCAF_1096627282282/1051-1115   .UAAUCGGC..AGGC..AUUUGA..A.CUGUAU....UGUGCGCCUUACA.UAAAGUU.AAAGC.ACUAA.AAAAGGAGAA
JCVI_SCAF_1096627865632/1757-1821   .UAAUCGGC..AGGC..AUUUGA..A.CUAUAU....UGUGCGCCUUACA.UUAAGUU.AAAGC.ACUAA.AAAAGGAGUA
JCVI_SCAF_1096627812482/373-437     .AAAUUGGU..AGGC..AUUUGA..A.CUGUAU....UGUGCGCCUUACA.UAAAGUU.AAAGC.ACUAA.AAAAGGAGUA
JCVI_SCAF_1101668501238/476-412     .UAAUCGGU..AGGC..AUUUGA..A.CUGUAU....UGUGCGCCUUACA.UUAAGUU.AAAGC.ACUAA.AAAAGGAGUA
JCVI_SCAF_1101667365850/620-684     .UAAUCGGU..AGGC..AUUUGA..A.CUGUAU....UGUGCGCCUUACA.UUAAGUU.AAAGC.ACUAA.AAAAGGGGUA
JCVI_SCAF_1101668105803/446-509     .UAAUCGGU..AGGC..AUUUGA..A.CUGUAU....UGUGCGCCUUAC..UUAAGUU.AAAGC.ACUAA.AAAAGGAGUA
JCVI_SCAF_1101668368648/755-691     .AAAUCGGU..AGGC..AUUUGA..A.CUGUAU....UGUGCGCCUUACA.UUAAGUU.AAAGC.ACUAA.AAAAGGAGUA
JCVI_SCAF_1101668475868/189-125     .AAAUCGGU..AGGC..AUUUGA..A.CUGUAU....UGUGCGCCUUGCA.UUAAGUU.AAAGC.ACUAA.AAAAGGAGUA
JCVI_SCAF_1101668260974/1176-1240   .UAAUCGGU..AGGC..AUUUGA..A.CUGUAU....UGUGCGCCUUACA.UAAUGUU.AAAGC.ACUAA.AAAAGGAGUA
JCVI_SCAF_1096627525292/140-76      .UAAUCGGU..AGGC..AUUUGA..A.CUGUAU....UGUGCGCCUAACA.UAAUGUU.AAAGC.ACUAA.AAAAGGAGUA
JCVI_SCAF_1096628086930/1238-1302   .UAAUCGGU..AGGC..AUUUGA..A.CUAUAU....UGUGCGCCUUACA.UUUAGUU.AAAGC.ACUAA.AAAAGGAGUA
JCVI_SCAF_1101667195534/691-755     .AAAUUGGU..AGGC..AUUUGA..A.CUGUAU....UGUGCGCCUUACA.UUAAGUU.AAAGC.ACUAA.AAAAGGAGUA
JCVI_SCAF_1096628106978/1163-1227   .UGAUCGGU..AGGC..AUUUGA..A.CUAUAU....UGUGCGCCUUACA.UAAAGUU.AAAGC.ACUAA.AAAAGGAGUA
JCVI_SCAF_1096627101663/1074-1010   .UAGUCGGU..AGGC..AUUUGA..A.CUAUAU....UGUGCGCCUUACA.UAAAGUU.AAAGC.ACUAA.AAAAGGAGUA
JCVI_SCAF_1096628007586/1176-1240   .AAAUCGGU..AGGC..AUUUGA..A.CUGUAU....UGUGCGCCUAAUA.UAAAGUU.AAAGC.ACUAA.AAAAGGAGUA
JCVI_SCAF_1101667016451/259-323     .UUAUCGGU..AGGC..AUUUGA..A.CUGUAU....UGUGCGCCUUACA.UUAAGUU.AAAGC.ACUAA.AAAAGGAGUA
JCVI_SCAF_1096628160135/793-857     .UUAUCGGU..AGGC..AUUUGA..A.CUGUAU....UGUGCGCCUUGCA.UUAAGUU.AAAGC.ACUAA.AAAAGGAGUA
JCVI_SCAF_1096627443892/368-432     .UUAUCGGU..AGGC..AUUUGA..A.CUGUAU....UGUGCGCCUUACA.UUAAGUU.AAAGC.ACUAA.AAAAGGAGAA
JCVI_SCAF_1101667416347/700-636     .UUAUCGGU..AGGC..AUUUGA..A.CUAUAU....UGUGCGCCUUACA.UUAAGUU.AAAGC.ACUAA.AAAAGGAGAA
JCVI_SCAF_1101667044897/378-442     .AUAUCGGU..AGGC..AUUUGA..A.CUGUAU....UGUGCGCCUUACA.UUAAGUU.AAAGC.ACUAA.AAAAGGAGUA
JCVI_SCAF_1096627126992/518-582     .UAAUCGGU..AGGC..AUUUGA..A.CUGUAU....UGUGCGCCUUACA.UAAAGUU.UAAGC.ACUAA.AAAAGGAGUA
JCVI_SCAF_1101668684047/268-332     .UUAUCGGC..AGGC..AUUUGA..A.CUGUAU....UGUGCGCCUUACA.UUAAGUU.AAAGC.ACUAA.AAAAGGAGUA
JCVI_SCAF_1096626876903/729-793     .UUAUCGGU..AGGC..AUUUGA..A.CUUUAU....UGUGCGCCUUACA.UUAAGUU.AAAGC.ACUAA.AAAAGGAGAA
JCVI_SCAF_1096627327558/814-750     .UAAUCGGU..AGGC..AUUUGA..A.CUGUAU....UGUGCGCCUAACA.UAGUGUU.AAAGC.ACUAA.AAAAGGAGUA
JCVI_SCAF_1096627838669/1306-1242   .AAAUCGGU..AGGC..AUUUGA..A.CUGUAU....UGUGCGCCUUACA.UUAAGUU.UAAGC.ACUAA.AAAAGGAGUA
JCVI_SCAF_1101668512403/1049-985    .UUAUCGGC..AGGC..AUUUGA..A.CUGUAU....UGUGCGCCCUACA.UUAAGUU.AAAGC.ACUAA.AAAAGGAGUA
JCVI_SCAF_1101667042413/645-709     .UUUUCGGU..AGGC..AUUUGA..A.CUGUAU....UGUGCGCCUUACA.UUAAGUU.AAAGC.ACUAA.AAAAGGAGUA
JCVI_SCAF_1101668366449/895-831     .UUUUCGGU..AGGC..AUUUGA..A.CUAUAU....UGUGCGCCUUACA.UUAAGUU.AAAGC.ACUAA.AAAAGGAGUA
JCVI_SCAF_1096627770442/136-200     .UAAUCGGU..AGGC..AUUUGA..A.CUGUAU....UGUGCGCCUAACA.UAAUGUU.GAAGC.ACUAA.AAAAGGAGUA
NZ_AAPR01000551.1/1075-1011         .AAAUCGGU..AGGC..AUUUGA..A.CUGUAU....UGUGCGCCUAACA.UAAUGUU.GAAGC.ACUAA.AAAAGGAGUA
JCVI_SCAF_1101668761563/513-577     .UAAUCGGC..AGGC..AUUUGA..A.CUGUAU....UGUGCGCCUAACA.UAAUGUU.GAAGC.ACUAA.AAAAGGAGUA
JCVI_SCAF_1096627555858/1637-1701   .AAAUCGGC..AGGC..AUUUGA..A.CUGUAU....UGUGCGCCUAACA.UAAUGUU.GAAGC.ACUAA.AAAAGGAGUA
JCVI_SCAF_1096628134811/836-900     .NAAUCGGU..AGGC..AUUUGA..A.CUGUAU....UGUGCGCCUAACA.UAAUGUU.GAAGC.ACUAA.AAAAGGAGUA
JCVI_SCAF_1101668681682/651-715     .UAAUCGGU..AGGC..AUUUGA..A.CUGUAU....UGUGCGCCUAACA.UAAUGGU.GAAGC.ACUAA.AAAAGGAGUA
JCVI_SCAF_1096627604783/8-72        .AAAUCGGG..AGGC..AUUUGA..A.CUGUAU....UGUGCGCCUAACA.UAAUGUU.GAAGC.ACUAA.AAAAGGAGUA
JCVI_SCAF_1101668661638/676-612     .UAAUCGGU..AGGC..AUUUGA..A.CUGUAU....UGUGCGCCUAACA.UGAUGUU.GAAGC.ACUAA.AAAAGGAGUA
JCVI_SCAF_1096627827837/50-114      .AAAUCGGU..AGGC..AUUUGA..A.CUGUAU....UGUGCGCCUAACA.UGAUGUU.GAAGC.ACUAA.AAAAGGAGUA
JCVI_SCAF_1096627165274/136-200     .AAAUCGGU..AGGC..AUUUGA..A.CUGUAU....UGUGCGCCUAACA.UGAUGUU.GAAGC.ACUAA.AAAAGGAAUA
JCVI_SCAF_1096628069217/906-842     .NNAUCGGU..AGGC..AUUUGA..A.CUGUAU....UGUGCGCCUAACA.UAAUGUU.GAAGC.ACUAA.AAAAGGAGUA
JCVI_SCAF_1101667203107/105-169     .AAAUCGGU..AGGC..AUUUGA..A.CUGUAU....UGUGCGCCUAACA.CAAUGUU.GAAGC.ACUAA.AAAAGGAGUA
JCVI_SCAF_1096627854663/382-446     .AAAUCGGU..AGGC..AUUUGA..A.CUGUAU....UGUGCGCCUAACA.AAAUGUU.GAAGC.ACUAA.AAAAGGAGUA
JCVI_SCAF_1101667273428/755-819     .AAAUCGGU..AGGC..AUUUGA..A.CUGUAU....UGUGCGCCUAACA.UAAUGUU.UAAGC.ACUAA.AAAAGGAGUA
JCVI_SCAF_1096627926998/735-799     .AAAUCGGU..AGGC..AUUUGA..A.CUGUAU....UGUGCGCCUAACA.UAACGUU.GAAGC.ACUAA.AAAAGGAGUA
JCVI_SCAF_1096627042710/1281-1345   .AAAUCGGU..AGGC..AUUUGA..A.CUAUAU....UGUGCGCCUAACA.UAACGUU.GAAGC.ACUAA.AAAAGGAGUA
JCVI_SCAF_1101667283075/184-120     .AAAUCGGU..AGGC..AUUUGA..A.CUAUAU....UGUGCGCCUAACA.UAACGUU.GAAGC.ACUAA.AAAAGGAGCA
JCVI_SCAF_1096628083376/1541-1477   .AAAUCGGU..AGGC..AUUUGA..A.CUAUAU....UGUGCGCCUAACA.UAAUGUU.GAAGC.ACUAA.AAAAGGAGUA
JCVI_SCAF_1096626923414/618-682     .AAAUCGGU..GGGC..AUUUGA..A.CUAUAU....UGUGCGCCUAACA.UAAUGUU.GAAGC.ACUAA.AAAAGGAGUA
JCVI_SCAF_1101668755311/175-239     .UUAUCGGU..AGGC..AUUUGA..A.CUAUAU....UGUGCGCCUUAAA.UUAAGUU.AAAGC.ACUAA.AAAAGGAGAA
JCVI_SCAF_1096627700395/804-740     .AAGUCGGU..AGGC..AUUUGA..A.CUGUAU....UGUGCGCCUAACA.UAAUGUU.GAAGC.ACUAA.AAAAGGAGUA
JCVI_SCAF_1101668378572/493-557     .AAAUUGGU..AGGC..AUUUGA..A.CUGUAU....UGUGCGCCUAACA.UAAUGUU.GAAGC.ACUAA.AAAAGGAGUA
JCVI_SCAF_1101667086916/403-339     .AAAUCGGU..AGGU..AUUUGA..A.CUAUAU....UGUGCGCCUUGCA.UAAAGCA.AAAGC.ACUAA.AAAAGGAGUA
JCVI_SCAF_1101668398717/285-221     .AAAUCGGU..AGGU..AUUUGA..A.CUGUAU....UGUGCGCCUUGCA.UAAAGCA.AAAGC.ACUAA.AAAAGGAGUA
JCVI_SCAF_1096627569456/289-225     .AAAUCGGU..AGGC..AUUUGA..A.CUAUAU....UGUGCGCCUUGCA.UAAAGCA.AAAGC.ACUAA.AAAAGGAGUA
JCVI_SCAF_1101668353127/787-723     .UAAUCGGU..AGGC..AUUUGA..A.CUAUAU....UGUGCGCCUUGCA.UAAAGCA.AAAGC.ACUAA.AAAAGGAGUA
JCVI_SCAF_1096626136657/619-683     .AAAUCGGU..AGGC..AUUUGA..A.CUAUAU....UGUGCGCCUUGCA.UAAAGCA.AAAGU.ACUAA.AAAAGGAGUA
JCVI_SCAF_1096627736839/1824-1888   .AAAUCGGU..AGGC..AUUUGA..A.CUAUAU....UGUGCGCCUUGCA.UUAAGCA.AAAGC.ACUAA.AAAAGGAGUA
JCVI_SCAF_1096626912782/1359-1295   .UAAUCGGU..AGGC..AUUUGA..A.CUGUAU....UGUGCGCCUUGCA.UAAAGCA.AAAGC.ACUAA.AAAAGGAGUA
JCVI_SCAF_1101667270779/148-84      .AAAUCGGU..AGGC..AUUUGA..A.CUGUAU....UGUGCGCCUUGCA.UAAAGCA.AAAGC.ACUAA.AAAAGGAGUA
JCVI_SCAF_1101667271625/627-563     .AAAUCGGU..AGGC..AUUUGA..A.CUGUAU....UGUGCGCCUUGCA.UAAAGCA.AAAGC.ACUAA.AAAAGGAAUA
JCVI_SCAF_1101668718799/30-94       .AAAUCGGU..AGGC..AUUUGA..A.CUGUAU....UGUGCGCCUUGCA.UAAAGCU.AAAGC.ACUAA.AAAAGGAGUA
JCVI_SCAF_1101668219696/1240-1176   .AAAUCGGU..AGGC..AUUUGA..A.CUGUAU....UGUGCGCCUUGCA.UAAAGCA.AAAGU.ACUAA.AAAAGGAGUA
JCVI_SCAF_1096627721002/7-71        .AAAUCGGU..AGGC..AUUUGA..A.CUGUAU....UGUGCGCCUUGCA.UAAAGUA.AAAGC.ACUAA.AAAAGGAGUA
JCVI_SCAF_1096628398895/1302-1238   .AAAUCGGU..AGGC..AUUUGA..A.CUGUAU....UGUGCGCCUUGCA.UUAAGCA.AAAGC.ACUAA.AAAAGGAGUA
JCVI_SCAF_1101668766142/215-279     .AAUUCGGU..AGGC..AUUUGA..A.CUAUAU....UGUGCGCCUUGCA.UAAAGCA.AAAGC.ACUAA.AAAAGGAGUA
JCVI_SCAF_1096627841666/457-521     .AAUUCGGU..AGGC..AUUUGA..A.CUAUAU....UGUGCGCCUUGCA.UAAAGCU.AAAGC.ACUAA.AAAAGGAGUA
JCVI_SCAF_1096628254743/1504-1568   .AAUUCGGU..AGGU..AUUUGA..A.CUAUAU....UGUGCGCCUUGCA.UAAAGCU.AAAGC.ACUAA.AAAAGGAGUA
JCVI_SCAF_1101668390598/359-295     .AACUCGGU..AGGU..AUUUGA..A.CUAUAU....UGUGCGCCUUGCA.UAAAGCU.AAAGC.ACUAA.AAAAGGAGUA
JCVI_SCAF_1101667098463/136-200     .AACUCGGU..AGGU..AUUUGA..A.CUAUAU....UGUGCACCUUGCA.UAAAGCU.AAAGC.ACUAA.AAAAGGAGUA
JCVI_SCAF_1096627322994/262-326     .AACUCGGU..AGGA..AUUUGA..A.CUAUAU....UGUGCGCCUUGCA.UAAAGCU.AAAGC.ACUAA.AAAAGGAGUA
JCVI_SCAF_1101667142274/749-685     .AACUCGGU..AGGC..AUUUGA..A.CUAUAU....UGUGCGCCUUGCA.UAAAGCU.AAAGC.ACUAA.AAAAGGAGUA
JCVI_SCAF_1096628231838/173-109     .AACUCGGU..AGGC..AUUUGA..A.CUAUAU....UGUGCGCCUAGCA.UAAAGCU.AAAGC.ACUAA.AAAAGGAGUA
JCVI_SCAF_1096628398243/489-425     .AAAUCGGU..AGGC..AUUUGA..A.CUAUAU....UGUGCGCCUUGCA.CAAAGCA.AAAGC.ACUAA.AAAAGGAGUA
JCVI_SCAF_1096627912938/998-1062    .AAAUCGGU..AGGC..AUUUGA..A.CUGUAU....UGUGCGCCAUGCA.UAAAGCA.AAAGC.ACUAA.AAAAGGAGUA
JCVI_SCAF_1101667556701/134-70      .AAUUCGGU..AGGC..AUUUGA..A.CUAUAU....UGUGCGCCUUGCA.UAAAGCA.AAAGU.ACUAA.AAAAGGAGUA
JCVI_SCAF_1096626891019/1290-1354   .AACUCGGU..AGGC..AUUUGA..A.CUAUAU....UGUGCGCCUUGCA.UAAAGCU.AAAGU.ACUAA.AAAAGGAGUA
JCVI_SCAF_1096627310049/214-278     .AAAUCGGU..AGGC..AUUUGA..A.CUAUAU....UGUGCGCCUUGCA.GAAAGCA.AAAGC.ACUAA.AAAAGGAGUA
JCVI_SCAF_1096627234440/746-810     .AACUCGGU..AGGC..AUUUGA..A.CUAUAU....UGUGCGCCUGGCA.UAAAGCU.AAAGC.ACUAA.AAAAGGAGUA
JCVI_SCAF_1096627984788/753-689     .AAAUCGGU..AGGC..AUUUGA..A.CUAUAU....UGUGCGCCUUGCA.UAAAGCA.UAAGC.ACUAA.AAAAGGAGUA
JCVI_SCAF_1096628047089/975-1039    .AAUUCGGU..AGGC..AUUUGA..A.CUAUAU....UGUACGCCUUGCA.UAAAGCA.AAAGU.ACUAA.AAAAGGAGUA
JCVI_SCAF_1096626396718/494-430     .AAAUCGGU..AGGC..AUUUGA..G.CUGUAU....UGUGCGCCUUGCA.UAAAGCA.AAAGC.ACUAA.AAAAGGAGUA
JCVI_SCAF_1101668291113/926-862     .AACUCGGU..AGGC..AUUUGA..A.CUAUAU....UGUGCGCCUUGCA.AAAAGCU.AAAGC.ACUAA.AAAAGGAGUA
JCVI_SCAF_1096627099696/2023-2087   .AAAUCGGU..AGGC..AUUUGA..A.CUGUAU....UGUGCGCCUUGCA.UAAAGCA.UAAGC.ACUAA.AAAAGGAGUA
JCVI_SCAF_1096628050670/507-571     .AACUCGGU..AGGC..AUUUGA..A.CUAUAU....UGUGCGCCUUGCA.UAAGGCU.AAAGC.ACUAA.AAAAGGAGUA
JCVI_SCAF_1101668697939/177-241     .UAAUCGGU..AGGC..AUUUGA..A.CUGUAU....UGUGCGCCUCGCA.UAAAGCA.AAAGC.ACUAA.AAAAGGAGCA
JCVI_SCAF_1096627799958/1408-1344   .UAAUCGGU..AGGC..AUUUGA..A.CUGUAU....UGUGCGCCUAACA.UUAAGUU.AAAGC.ACUAA.AAAAGGAGUG
JCVI_SCAF_1096627870812/110-46      .UAAUCGGC..AGGC..AUUUGA..A.CUGUAU....UGUGCGCCUAACA.UAAUGUU.AAAGC.ACUAA.AAAAGGAUUA
JCVI_SCAF_1096627834131/1291-1355   .UAAUCGGU..AGGC..AUUUGA..A.CUAUAU....UGUGCGCCUUACA.CUAAGUU.AAAGC.ACUAA.AAAAGGAGUG
JCVI_SCAF_1096626876872/222-286     .UAAUCGGU..AGGC..AUUUGA..A.CUGUAU....UGUGCGCCUUACA.AUAAGUU.AAAGC.ACUAA.AAAAGGAGAA
JCVI_SCAF_1101668037145/1397-1461   .UAAUCGGC..AGGC..AUUUGA..A.CUGUAU....UGUGCGCCUUACA.AUAAGUU.AAAGC.ACUAA.AAAAGGAGAA
JCVI_SCAF_1101668049327/531-595     .UAAUCGGU..AGGC..AUUUGA..A.CUGUAU....UGUGCGCCUUACA.ACAAGUU.AAAGC.ACUAA.AAAAGGAGUA
JCVI_SCAF_1101667548571/863-927     .UAAUCGGU..AGGC..AUUUGA..A.CUGUAU....UGUGCGCCUAACU.UAAAGUU.GAAGC.ACUAA.AAAAGGAGUA
JCVI_SCAF_1096626940165/343-407     .UAAUCGGU..AGGC..AUUUGA..A.CUAUAU....UGUGCGCCUUGCA.UAAAGCU.UAAGC.ACUAA.AAAAGGAGUA
JCVI_SCAF_1101668664747/901-837     .AAAUCGGU..AGGC..AUUUGA..A.CUGUAU....UGUGCGCCUUGUA.UUAAGCU.AAAGC.ACUAA.AAAAGGAGUA
JCVI_SCAF_1101668677218/1125-1061   .AAAUCGGU..AGGC..AUUUGA..A.CUAUAU....UGUGCGCCUUGCA.UAAAGCU.GAAGC.ACUAA.AAAAGGAGUA
JCVI_SCAF_1101668346688/675-611     .AAAUCGGU..AGGC..AUUUGA..A.CUAUAU....UGUGCGCCUUGCA.UUAAGCU.GAAGC.ACUAA.AAAAGGAGUA
JCVI_SCAF_1096626969649/2725-2661   .AAAUCGGU..AGGC..AUUUGA..A.CUGUAU....UGUGCGCCUAACA.UUUUGUU.GAAGC.ACUAA.AAAAGGAGUA
JCVI_SCAF_1096627684609/191-127     .UAAUCGGU..AGGC..AUUUGA..A.CUAUAU....UGUGCGCCAUACA.UAAAGUA.AAAGC.ACUAA.AAAAGGAGUA
JCVI_SCAF_1096627104529/1783-1847   .UAAUCGGU..AGGC..AUUUGA..A.CUAUAU....UGUGCGCCUUACA.AAAUGUU.AAAGC.ACUAA.AAAAGGAGUA
JCVI_SCAF_1101667415934/105-41      .CAAUCGGC..AGGC..AUUUGA..A.CUAUAU....UGUGCGCCUUACA.UUAUGUU.AAAGC.ACUAA.AAAAGGAGUA
JCVI_SCAF_1101667371096/872-808     .CAAUCGGU..AGGC..AUUUGA..A.CUAUAU....UGUGCGCCUUACA.UUUAGUA.AAAGC.ACUAA.AAAAGGAGUA
JCVI_SCAF_1096626440059/130-194     .CAGUCGGU..AGGC..AUUUGA..A.CUAUAU....UGUGCGCCUUACA.UUUAGUU.AAAGC.ACUAA.AAAAGGAGUA
JCVI_SCAF_1096627337858/707-643     .UAUUCGGU..AGGC..AUUUGA..A.CUAUAU....UGUGCGCCUAACA.UAAUGUU.AAAGC.ACUAA.AAAAGGAGUA
JCVI_SCAF_1096627719491/171-107     .AAAUCGGU..AGGC..AUUUGG..A.CUAUAU....UGUGCGCCCUGCA.UAAAGCA.AAAGC.ACUAA.AAAAGGAGUA
JCVI_SCAF_1101668519934/127-191     .CAAUCGGU..AGGC..AUUUGA..A.CUGUAU....UGUGCGCCUAAUA.UAAUGUU.GAAGC.ACUAA.AAAAGGAGUA
JCVI_SCAF_1101668693747/545-609     .AAAUCGGU..AGGU..AUUUGA..A.CUGUAU....UGUGCGCCUUACA.UUAAGUU.GAAGC.ACUAA.AAAAGGAGUA
JCVI_SCAF_1101668374654/962-1026    .UAAUCGGU..AGGC..AUUUGA..A.CUAUAU....UGUGCGCCUUACA.AUAAGUU.GAAGC.ACUAA.AAAAGGAGUA
JCVI_SCAF_1096627617717/1481-1545   .UAAUCGGU..AGGU..AUUUGA..A.CUAUAU....UGUGCACCUUGCA.UAAAGCC.AAAGC.ACUAA.AAAAGGAGUA
JCVI_SCAF_1096627697429/1554-1490   .UAAUCGGU..AGGU..AUUUGA..A.CUAUAU....UGUGCACCUUGCA.UUAAGCA.AAAGC.ACUAA.AAAAGGAGUA
JCVI_SCAF_1096628240157/1048-1112   .AAAUCGGC..AGGU..AUUUGA..A.CUAUAU....UGUGCACCUUGCA.UUAAGCA.AAAGC.ACUAA.AAAAGGAGUA
JCVI_SCAF_1101668324785/317-253     .UAAUCGGU..AGGU..AUUUGA..A.CUAUAU....UGUGCACCUUGCA.UAAAGCA.GAAGC.ACUAA.AAAAGGAGUA
JCVI_SCAF_1101668369913/107-43      .UAAUCGGU..AGGU..AUUUGA..A.CUAUAU....UGUGCACCUAGCA.UAAAGCU.GAAGC.ACUAA.AAAAGGAGUA
JCVI_SCAF_1096627052107/1082-1146   .UGAUCGGC..AGGU..AUUUGA..A.CUAUAU....UGUGCACCUUGCA.UUAAGCA.AAAGC.ACUAA.AAAAGGAGUA
JCVI_SCAF_1101667363311/192-128     .AAAUCGGU..AGGU..AUUUGA..A.CUAUAU....UGUGCACCUUGCA.UAAUGCA.GAAGC.ACUAA.AAAAGGAGUU
JCVI_SCAF_1096627207046/1097-1033   .AUAUCGGU..AGGC..AUUUGA..A.CUAUAU....UGUGCGCCUUACA.UUAAGUU.AAAGC.ACUAA.AAAAGGAGCG
JCVI_SCAF_1096628232570/174-238     .AAUUCGGU..AGGC..AUUUGA..A.CUAUAU....UGUGCGCCUAGCA.UAAAGCU.AAAGU.ACUAA.AAAAGGAAUA
JCVI_SCAF_1096628128296/544-480     .UAAUCGGU..AGGC..AUUUGA..A.CUAUAU....UGUGCGCCUAGCA.UAAUGUU.GAAGC.ACUAA.AAAAGGAAUA
JCVI_SCAF_1096627985272/1781-1717   .UUUUCGGU..AGGC..AUUUGA..A.CUAUAU....UGUACGCCUUGCA.UAAAGCU.AAAGU.ACUAA.AAAAGGAGUA
JCVI_SCAF_1096628354812/1433-1496   .CUAUCGGU..AGGC..AUUUGA..A.CUAUAU....UGUGCGCCUUACA..AAAGUU.AAAGC.ACUAA.AAAAGGAGUA
JCVI_SCAF_1096627471193/1358-1294   .AAGUCGGU..UGGU..AUUUGA..A.CUAUAU....UGUGCACCUUGCA.UUAAGCU.AAAGC.ACUAA.AAAAGGAGUA
JCVI_SCAF_1096627431763/416-479     .AAAUCGGU..AGGC..AUUUGA..A.CUAUAU....UGUGCGCCUUGCA.UAU.GCU.AAAGC.ACUAA.AAAAGGAGUA
JCVI_SCAF_1096628280340/1231-1167   .AAAUCGGU..AGGU..AUUUGA..A.CUAUAU....UGUGCACCUUGCA.UUAAGCU.UAAGC.ACUAA.AAAAGGAGUA
JCVI_SCAF_1096627971871/1623-1686   .CAAUCGGU..AGGU..AUUUGA..A.CUAUAU....UGUGCGCCUUGCA.UAA.GCU.AAAGC.ACUAA.AAAAGGAGUA
JCVI_SCAF_1096626955901/703-639     .UAAUCGGU..AGGU..AUUUGA..A.CUGUAU....UGUGCACCUUACA.CAAAGUA.AAAGC.ACUAA.AAAAGGAGUA
JCVI_SCAF_1101668430199/781-717     .UAAUCGGU..AGGU..AUUUGA..A.CUGUAU....UGUGCACCUUACA.AAAUGUA.AAAGC.ACUAA.AAAAGGAGAA
JCVI_SCAF_1101668352079/444-508     .UAAUCGGC..AGGU..AUUUGA..A.CUGUAU....UGUGCACCUUACA.AAAUGUA.AAAGC.ACUAA.AAAAGGAGAA
JCVI_SCAF_1096627840836/1373-1309   .UUAUCGGU..AGGC..AUUUGA..A.CUAUAU....UGUGCGCCUUACA.UUAUGUU.GAAGC.ACUAA.AAAAGGAGUA
JCVI_SCAF_1096627827258/922-986     .UUUUCGGU..AGGU..AUUUGA..A.CUAUAU....UGUACGCCUUGCA.UAAUGCU.GAAGU.ACUAA.AAAAGGAGUA
JCVI_SCAF_1096626923579/1128-1064   .UAAUCGGU..AGGU..AUUUGA..A.CUAUAU....UGUACGCCUUGCA.UAAUGCU.AAAGU.ACUAA.AAAAGGAGUA
JCVI_SCAF_1101668092969/599-535     .AACUCGGU..AGGC..AUUUGA..A.CUAUAU....UGUGCGCCUUACA.UAAAGUA.AAAGC.ACUAA.AAAAGGAGUA
JCVI_SCAF_1096627436318/780-844     .AACUCGGU..AGGC..AUUUGA..A.CUAUAU....UGUGCGCCUUACA.UAAAGUU.GAAGC.ACUAA.AAAAGGAGUA
JCVI_SCAF_1101668432590/746-682     .UUAUCGGU..AGGU..AUUUGA..A.CUAUAU....UGUACACCUUGCA.UAAAGCU.AAAGU.ACUAA.AAAAGGAGUA
JCVI_SCAF_1101668268078/298-362     .UUAUCGGU..AGGU..AUUUGA..A.CUGUAU....UGUACACCUUGCA.UAAAGCU.AAAGU.ACUAA.AAAAGGAGUA
JCVI_SCAF_1096627027019/104-40      .UUAUCGGU..AGGU..AUUUGA..A.CUGUAU....UGUACACCUUGCA.UAAAGCU.AGAGU.ACUAA.AAAAGGAGUA
JCVI_SCAF_1096627168450/570-633     .UUAUCGGU..AGGU..AUUUGA..A.CUAUAU....UGUACACCUUGCA.UAA.GCU.AAAGU.ACUAA.AAAAGGAGUA
JCVI_SCAF_1096626716641/271-335     .UUAUCGGU..AGGU..AUUUGA..A.CUGUAU....UGUACACCUGGCA.CAAAGCU.GAAGU.ACUAA.AAAAGGAGUA
JCVI_SCAF_1101668169824/567-631     .UUAUCGGC..AGGU..AUUUGA..A.CUAUAU....UGUACACCUUGCA.UAAAGCA.GAAGU.ACUAA.AAAAGGAGUA
JCVI_SCAF_1096627079546/84-20       .UCUUCGGU..AGGU..AUUUGA..A.CUAUAU....UGUACACCUGGCA.UAAAGCU.AAAGU.ACUAA.AAAAGGAGUA
NC_007205.1/1005819-1005885         .UUAUCGGU..AGGCGCAUUUGA..A.CUGUAU....UGUACGCCUUGCA.UAAAGCA.AAAGU.ACUAA.AAAAGGAGUA
JCVI_SCAF_1101668084829/927-993     .UUAUCGGU..AGGCGCAUUUGA..A.CUGUAU....UGUACGCCUUGCA.UAAAGCA.AAAGU.ACUAA.AAAAGGAGCA
JCVI_SCAF_1096626862486/1406-1340   .UUAUCGGU..AGGUGCAUUUGA..A.CUGUAU....UGUACGCCUUGCA.UAAAGCA.AAAGU.ACUAA.AAAAGGAGUA
JCVI_SCAF_1101668763264/813-747     .UUAUCGGC..AGGCGCAUUUGA..A.CUGUAU....UGUACGCCUUGCA.UAAAGCA.AAAGU.ACUAA.AAAAGGAGUA
JCVI_SCAF_1101667026056/657-723     .UUAUCGGU..AGGCGCAUUUGA..A.CUGUAU....UGUACGCCUUGCA.UUAAGCA.AAAGU.ACUAA.AAAAGGAGUA
JCVI_SCAF_1096626858491/204-270     .UUAUCGGU..AGGCGCAUUUGA..G.CUGUAU....UGUACGCCUUGCA.UUAAGCA.AAAGU.ACUAA.AAAAGGAGUA
JCVI_SCAF_1096626878470/1472-1406   .UUAUCGGU..AGGCACAUUUGA..A.CUGUAU....UGUACGCCUUGCA.UUAAGCA.AAAGU.ACUAA.AAAAGGAGUA
JCVI_SCAF_1096627439283/694-628     .UUUUCGGU..AGGCGCAUUUGA..A.CUGUAU....UGUACGCCUUGCA.UAAAGCA.AAAGU.ACUAA.AAAAGGAGUA
JCVI_SCAF_1096627067471/76-12       .CUGUCGGC..AGGU..AUUUGA..A.CUAUAU....UGUACACCUUGCA.UAAAGCU.AAAGU.ACUAA.AAAAGGAGCA
JCVI_SCAF_1096628231336/537-473     .CUUUCGGC..AGGU..AUUUGA..A.CUGUAU....UGUACACCUUGCA.UAAAGCU.AAAGU.ACUAA.AAAAGGAGCA
JCVI_SCAF_1096626878022/1215-1281   .UUGUCGGU..AGGUGCAUUUGA..U.CUGUAU....UGUACACCUUGCA.UUAAGCA.AAAGU.ACUAA.AAAAGGAGUA
JCVI_SCAF_1101667257316/294-230     .UAAUCGGU..GGGU..AUUUGA..A.CUAUAU....UGUACACCCUGCA.UAAAGCA.AAAGU.ACUAA.AAAAGGAGUA
JCVI_SCAF_1096627191247/953-1017    .AAAUCGGU..AGGC..AUUUGA..A.CUGUAU....UGUGCGCCUUGCA.UAAAGCA.UAAGC.ACUAA.AAAAGGGAGU
JCVI_SCAF_1096624987466/118-182     .CAAUCGGC..AGGC..AUUUGA..A.CUUUAU....UGUGCGCCUAACA.UUAUGUU.AAAGC.ACUAA.AAAAGGAGAG
JCVI_SCAF_1096627453828/18-82       .UAGUCGGU..AGGU..AUUUGA..A.CUGUAU....UGUGCACCUAACA.UAAUGUU.GAAGC.ACUAA.AAAAGGAGAA
JCVI_SCAF_1101668109282/935-871     .UAGUCGGU..AGGU..AUUUGA..A.CUGUAU....UGUGCACCUAACA.UAAUGUU.GAAGC.ACUAA.AAAAGGAGGA
JCVI_SCAF_1096626907362/1631-1695   .UAGUCGGU..AGGU..AUUUGA..A.CUGUAU....UGUGCACCUAACA.UAAUGUU.GAAAC.ACUAA.AAAAGGAGAA
JCVI_SCAF_1096627228015/805-742     .CAAUCGGU..AGGU..AUUUGA..A.CUAUAU....UGUACACCUUGCA..AAUGCA.AAAGU.ACUAA.AAAAGGAGCA
JCVI_SCAF_1096627787853/35-99       .AAAUCGGU..GGGU..AUUUGA..A.CUGUAU....UGUGCGCCCUACA.UAAUGUU.UAAGC.ACUAA.AAAAGGAGAA
JCVI_SCAF_1096626851453/1189-1125   .UAGUCGGU..AGGC..AUUUGA..A.CUGUAU....UGUGCGCCUUACA.UUAAGUU.AAAGC.ACUAA.AAAGGAGAGA
JCVI_SCAF_1101668667428/280-216     .AAAUCGGU..AGGC..AUUUGA..A.CUGUAU....UGUGCGCCUUACA.UAAAGUU.AAAGC.ACUAA.AAAGGAGAAA
JCVI_SCAF_1101668586227/1260-1196   .UAAUCGGU..AGGC..AUUUGA..A.CUGUAU....UGUGCGCCUUGCA.UUAAGUU.AAAGC.ACUAA.AAAGGAGUAA
JCVI_SCAF_1101667004820/60-1        .UAAUCGGC..AGGC..AUUUGA..A.CUGUAU....UGUGCGCCUUACA.UAAAGUU.AAAGC.ACUAA.AAAAG.....
JCVI_SCAF_1096627832967/313-249     .UAAUCGGU..AGGU..AUUUGA..A.CUGUAU....UGUGCACCUUACA.AAAUGUA.AAAGC.ACUAA.AAAGGNNNNN
JCVI_SCAF_1096628235210/754-690     .AAAUCGGU..AGGU..AUUUGA..A.CUGUAU....UGUGCACCUAACA.CAAUGUU.AAAGC.ACUAA.AAAGGAGAAU
NC_007205.1/732851-732785           .UAAUUGGUAAAGGU..AGUUGA..A.CUGUAU....UGUGCACCUUGCA.UAGAGCU.AAAGC.ACUAA.AAAAGUAAGG
JCVI_SCAF_1101668045061/608-542     .UAAUUGGUAAAGGU..AGUUGA..A.CUGUAU....UGUGCACCUGGCA.UAGAGCU.AAAGC.ACUAA.AAAAGUAAGG
JCVI_SCAF_1101668029329/1230-1164   .UAAUUGGUAAAGGU..AGUUGA..A.CUGUAU....UGUGCACCUGGCA.UAAAGCU.AAAGC.ACUAA.AAAAGUAAGG
JCVI_SCAF_1101668028927/387-453     .UAAUUGGUAAAGGU..AGUUGA..A.CUGUAU....UGUGCACCUGGCA.UAAAGCC.AAAGC.ACUAA.AAAAGUAAGG
NZ_AAPV01000001.1/165937-166003     .UAAUUGGUAAAGGU..AGUUGA..A.CUGUAU....UGUGCACCUGGCA.UAGAGCC.AAAGC.ACUAA.AAAAGUAAGG
JCVI_SCAF_1096627413882/760-826     .UAAUUGGUAAGGGU..AGUUGG..A.CUAUAU....UGUGCACCUGGCA.UAAAGCU.AAAGC.ACUAA.AAAAGUAAGG
JCVI_SCAF_1096626863223/1929-1995   .UAAUUGGUAAAGGU..AGUUGG..A.CUAUAU....UGUGCACCUGGCA.UAAAGCU.AAAGC.ACUAA.AAAAGUAAGG
JCVI_SCAF_1096627283019/1775-1841   .UAAUUGGUAAAGGU..AGUUGG..A.CUAUAU....UGUGCACCUGGCA.UAAAGCU.AAAGC.ACUAA.AAAGGUAAGG
JCVI_SCAF_1096626850906/2201-2135   .UAAUUGGUAAAGGU..AGUUGG..A.CUAUAU....UGUGCACCUGGCA.UAAAGCU.AAAGC.AAUAA.AAAAGUAAGG
JCVI_SCAF_1096627413088/1475-1541   .UAAUUGGUAAAGGU..AGUUGG..A.CUAUAU....UGUGCACCUGGCA.UAAAGCC.AAAGC.ACUAA.AAAAGUAAGG
JCVI_SCAF_1096626871767/1616-1550   .UAAUUGGUAAAGGU..AGUUGG..A.CUAUAU....UGUGCACCUAGCA.UAAAGCU.UAAGC.ACUAA.AAAAGUAAGG
JCVI_SCAF_1096626874055/1290-1356   .UAAUUGGUAAGGGU..AGUUGG..A.CUAUAU....UGUGCCCCUGGCA.UAAAGCU.AAAGC.ACUAA.AAAAGCAAGG
JCVI_SCAF_1096627414644/145-79      .UAAUUGGUAAAGGU..AGUUGG..A.CUAUAU....UAUGCACCUUGCA.UAAAGCC.AAAGC.ACUAA.AAAGGUAAGG
JCVI_SCAF_1096627415612/344-278     .UAAUUGGUAAAGGU..AGUUGG..A.CUAUAU....UGUGCACCUGGCA.UAAAGCC.AAAGC.ACUAA.AGAGGUAAGA
JCVI_SCAF_1096627379458/117-183     .UAAUUGGUAAAGGU..AGUUGA..G.CUGUAU....UGUGCACCUAGCA.UAAAGCC.AAAGC.ACUAA.AAAAGUUAGG
JCVI_SCAF_1096627394661/1408-1342   .UAAUUGGUAAGGGU..AGUUGA..A.CUGUAU....UGUGCACCUAGCA.UAAAGCU.AAAGU.ACUAA.AAAAGUAAGG
JCVI_SCAF_1096626863959/4273-4339   .UAAUUGGUAAAAGU..AGUUGA..A.CUAUAU....UGUGCACCUAGCA.UAAAGCU.AAAGU.ACUAA.AAAAGUAAGG
JCVI_SCAF_1101668673269/1340-1275   .UAAUAGGCA.UGGU..AGUUGA..A.CUAUAU....UGUGCACCUUGCA.AAAAGCA.AAAGC.ACUAA.AAAAGUGAGG
JCVI_SCAF_1101668105104/263-200     .CAAUCUGC..AGGU..AGUUGA..A.CUAUAU....UGUACACCUUGCA..AAAGCA.GAAGU.ACUAA.AAAAGUGAGG
JCVI_SCAF_1096627824962/1525-1589   .CAAUCUGC..AGGC..AUUUGA..A.CUAUAU....UGUGCGCCUUGCA.UAAAGCU.UAAGC.ACUAA.AACAGUGAGG
JCVI_SCAF_1096628022876/11-75       .CAAUCUGU..AGGC..AUUUGA..A.CUAUAU....UGUGCGCCUUGCA.UGAAGCU.UAAGC.ACUAA.AAAAGUGAGG
JCVI_SCAF_1101667376537/606-670     .CAAUCUGU..AGGC..AUUUGA..A.CUAUAU....UGUGCGCCUUGCA.UGAAGCU.UAAGC.ACUAA.AACAGUGAGG
JCVI_SCAF_1096628025107/737-801     .CAAUCUGU..AGGU..AUUUGA..A.CUAUAU....UGUGCGCCUUGCA.UAAAGCU.AAAGC.ACUAA.AAAAGUGAGG
JCVI_SCAF_1096627045677/2054-1990   .CAAUCUGU..AGGC..AUUUGA..A.CUAUAU....UGUGCGCCUUGCA.UAAAGCU.AAAGC.ACUAA.AAAAGUGAGG
JCVI_SCAF_1101667238723/391-327     .CAAUCUGC..AGGC..AUUUGA..A.CUGUAU....UGUGCGCCUUGCA.UAAAGCU.AAAGC.ACUAA.AAAAGUGAGG
JCVI_SCAF_1101668380422/589-525     .CAAUCUGC..AGGC..AUUUAA..A.CUAUAU....UGUGCGCCUAGCA.UAAUGCU.AAAGC.ACUAA.AAAAGUGAGG
JCVI_SCAF_1096627730001/67-3        .CAAUCUGC..AGGC..AUUUGA..A.CUCUAU....UGUGCGCCUAGCA.UAAUGCU.AAAGC.ACUAA.AAAAGUGAGG
JCVI_SCAF_1101668364819/250-186     .CAAACUGC..AGGC..AUUUGA..A.CUAUAU....UGUGCGCCUAGCA.UAAAGCU.AAAGC.ACUAA.AAAAGUGAGG
JCVI_SCAF_1096627383501/1439-1503   .CAAUCUGC..AGGC..AUUUGA..A.CUAUAU....UGUGCGCCAAGCA.UAAAGCU.AAAGC.ACUAA.AAAAGUGAGG
JCVI_SCAF_1101668682661/1130-1194   .CAAUCUGC..AGGC..AUUUGA..A.CUAUAU....UGUGCGCCCAGCA.UAAAGCU.AAAGC.ACUAA.AAAAGUGAGG
JCVI_SCAF_1096627157518/11-75       .CAAUCAGC..AGGU..AUUUGA..A.CUAUAU....UGUGCACCUGGCA.UAAAGCU.AAAGC.ACUAA.AAAAGUGAGG
JCVI_SCAF_1096627820141/10-74       .CAAUCUGC..AGGU..AUUUGA..A.CUAUAU....UGUGCACCUAGCA.UAAAGCU.AAAGC.ACUAA.AAAAGUGAGG
JCVI_SCAF_1096627039965/505-441     .CAAUCUGC..AGGU..AUUUGA..A.CUAUAU....UGUGCACCUAGCA.UAACGCU.AAAGC.ACUAA.AAAAGUGAGG
JCVI_SCAF_1101668347559/769-833     .CAAUCUGC..AGGU..AGUUGA..A.CUAUAU....UGUGCACCUAGCA.UAAAGCA.AAAGC.ACUAA.AAAAGUGAGG
JCVI_SCAF_1096628284882/1535-1471   .CAAUCUGU..AGGU..AGUUGA..A.CUGUAU....UGUGCACCUUGCA.UAAAGCU.AAAGC.ACUAA.AAAAGUGAGG
JCVI_SCAF_1101668404636/557-621     .AAAUCUGU..AGGU..AGUUGA..A.CUGUAU....UGUGUACCUUGCA.UAAAGCU.AAAAC.ACUAA.AAAAGUGAGG
JCVI_SCAF_1101668427535/111-175     .CAAUCAGC..AGGU..AUUUGA..A.CUAUAU....UGUGCGCCCAGCA.UAAUGCU.AAAGC.ACUAA.AAAAGUGAGG
JCVI_SCAF_1096627176717/1160-1096   .CAAUCUGU..AGGC..AUUUGA..A.CUAUAU....UGUACGCCUAGCA.UAAAGCU.AAAGU.ACUAA.AAAAGUGAGG
JCVI_SCAF_1096627989264/519-583     .CGAUCUGC..AGGU..AUUUGA..A.CUAUAU....UGUGCACCUUGCA.UAAAGCU.GAAGC.ACUAA.AAAAGUGAGG
JCVI_SCAF_1101668574400/808-871     .CAAUCUGC..AGGU..AGUUGA..A.CUAUAU....UGUGCGCCUUGCA..AAAGCA.AAAGC.ACUAA.AAAAGUGAGG
JCVI_SCAF_1096627180786/852-788     .AAAUCAGC..AGGC..UUUUGA..A.CUAUAU....UGUGCGCCCAGCA.UAAAGCU.AAAGC.ACUAA.AAAAGUGAGG
JCVI_SCAF_1101668325222/1131-1195   .AAAUCUGC..AGGU..AUUUGA..A.CUAUAU....UGUGCACCUUGCA.UAAUGCU.UAAGC.ACUAA.AAAAGUGAGG
JCVI_SCAF_1096627921946/881-816     .CAAUAAGCA.AGGU..AGUUGA..A.CUGUAU....UGUGCACCUAGCA.AAAAGCU.GAAGC.GCUAA.AAAAGUGAGG
JCVI_SCAF_1096627994057/687-622     .CAAUAAGCA.AGGU..AGUUGA..A.CUGUAU....UGUGCACCUAGCA.AAAAGCU.GAAGC.ACUAA.AAAAGUGAGG
JCVI_SCAF_1096627379931/4074-4139   .CAAUAAGCA.AGGU..AGUUGA..A.CUAUAU....UGUGCACCUAGCA.AAAAGCU.AAAGC.ACUAA.AAAAGUGAGG
JCVI_SCAF_1096627443167/276-212     .CAAUAAGCA.AGGU..AGUUGA..A.CUAUAU....UGUGCACCUGGCA..AAAGCU.AAAGC.ACUAA.AAAAGUGAGG
JCVI_SCAF_1101668458727/965-900     .CAAUAAGCA.AGGU..AGUUGA..A.CUGUAU....UGUGCACCCAGCA.AAAAGCU.AAAGC.ACUAA.AAAAGUGAGG
JCVI_SCAF_1096627992258/97-32       .CAAUAAGCA.AGGU..AGUUGA..A.CUGUAU....UGUGCACCCUGCA.AAAAGCA.AAAGC.ACUAA.AAAAGUGAGG
JCVI_SCAF_1096627404398/1362-1426   .CAAUAAGCA.AGGU..AGUUGA..A.CUAUAU....UGUGCACCUAGCA..AAAGCU.GAAGC.ACUAA.AAAAGUGAGG
JCVI_SCAF_1096627392259/65-1        .CAAUAAGCA.AGGU..AGUUCA..A.CUAUAU....UGUGCACCUAGCA..AAAGCU.GAAGC.ACUAA.AAAAGUGAGG
JCVI_SCAF_1096626908219/872-808     .CAAUAAGCG.AGGU..AGUUGA..A.CUGUAU....UGUGCACCUAGCA..AAAGCU.GAAGC.ACUAA.AAAAGUGAGG
JCVI_SCAF_1096627088971/653-588     .CAAUAAGCG.AGGU..AGUUGA..A.CUAUAU....UGUGCACCUAGCA.AAAAGCU.GAAGC.ACUAA.AAAAGUGAGG
JCVI_SCAF_1101668082249/169-234     .CAAUAAGCA.AGGU..AGUUGA..A.CUAUAU....UGUACACCUAGCA.AAAAGCU.GAAGU.ACUAA.AAAAGUGAGG
JCVI_SCAF_1101668174042/818-753     .AAAUAUGCA.AGGU..AGUUGA..A.CUGUAU....UGUGCACCUAGCA.UUAAGCU.AAAGC.ACUAA.AAAAGUGAGG
JCVI_SCAF_1101668676194/522-457     .AAAUAAGCA.AGGU..AGUUGA..A.CUGUAU....UGUGCACCUAGCA.UAAAGCU.UAAGC.ACUAA.AAAAGUGAGG
JCVI_SCAF_1096627431682/988-1053    .AAAUAAGCA.AGGU..AGUUGA..A.CUGUAU....UGUGCACCUAGCA.UAAAGCU.AAAGC.ACUAA.AAAAGUGAGG
JCVI_SCAF_1096627122346/814-879     .AAAUAAGCA.GGGU..AGUUGA..A.CUGUAU....UGUGCACCUAGCA.UAAAGCU.AAAGC.ACUAA.AAAAGUGAGG
JCVI_SCAF_1101668768256/672-737     .AAAUUAGCA.AGGU..AGUUGA..A.CUGUAU....UGUGCACCUAGCA.UAAAGCU.AAAGC.ACUAA.AAAAGUGAGG
JCVI_SCAF_1096627333258/1304-1239   .AAAUAAGCA.AGGU..AGUUGA..A.CUGUAU....UGUGCACCUAGCA.UAAAGCU.AAAGU.ACUAA.AAAAGUGAGG
JCVI_SCAF_1101668165797/1265-1330   .AAAUAAGCA.AGGU..AGUUGA..A.CUGUAU....UGUGCACCUGGCA.UAAAGCU.AAAGU.ACUAA.AAAAGUGAGG
JCVI_SCAF_1096627381005/2025-1960   .AAAUUAGCA.AGGU..AGUUGA..A.CUGUAU....UGUGCGCCUAGCA.UAAAGCU.AAAGC.ACUAA.AAAAGUGAGG
JCVI_SCAF_1096627625751/1428-1363   .AAAUAAGCA.AGGU..AGUUGA..A.CUGUAU....UGUGCACCGAGCA.UAAAGCU.GAAGC.ACUAA.AAAAGUGAGG
JCVI_SCAF_1101667341586/349-284     .AAAUAAGCG.AGGU..AGUUGA..A.CUGUAU....UGUGCACCUAGCA.UAAAGCU.AAAGC.ACUAA.AAAAGUUAGG
JCVI_SCAF_1096627531854/231-296     .AAAUAAGCA.AGGU..AGUUGA..A.CUGUAU....UGUGCGCCCAGCA.UAAAGCU.AAAGC.ACUAA.AAAAGUGAGG
JCVI_SCAF_1101668396301/605-540     .AAAUAAGCA.AGGU..AGUUGA..A.CUGUAU....UGUGCACCCUGCA.UAAAGCU.AAAGC.ACUAA.AAAAGUGAGG
JCVI_SCAF_1101668505094/588-653     .AAAUAAGCA.AGGU..AGUUGA..A.CUGUAU....UGUGCACCUAGCA.UAUUGCU.AAAGC.ACUAA.AAAAGUGAGG
JCVI_SCAF_1101667044626/424-359     .CAAUAAGCA.AGGU..AUUUGA..A.CUGUAU....UGUGCACCCAGCA.UUAAGCU.AAAGC.ACUAA.AAAAGUGAGG
JCVI_SCAF_1096627812040/1552-1487   .CAAUAAGCA.AGGU..AGUUGA..A.CUAUAU....UGUGCACCUAGCA.UGAAGCU.AAAGU.ACUAA.AAAAGUGAGG
JCVI_SCAF_1101667071868/683-618     .CAAUAAGCA.AGGU..AGUUGA..A.CUAUAU....UGUGCACCUGGCA.UUUAGCU.AAAGU.ACUAA.AAAAGUGAGG
JCVI_SCAF_1101668332813/1394-1330   .CAAAUUGC..AGGU..AUUUGA..A.CUAUAU....UGUGCACCUUGCA.UAAAGCU.AAAGC.ACUAA.AAAGGUGAGG
JCVI_SCAF_1096627275690/615-551     .CAAUCUGC..AGGU..AGUUGA..A.CUAUAU....UGUACACCUUGCA.UUAAGCA.AAAGU.ACUAA.AAAAGUGGGG
JCVI_SCAF_1101668385033/163-227     .AAAUAGCA..AGGU..AGUUGA..A.CUGUAU....UGUGCACCUAGCA.UAAAGCU.AAAGC.ACUAA.AAAAGUGAGG
JCVI_SCAF_1096627861818/433-369     .AAAUAGCA..AGGU..UUUUGA..A.CUGUAU....UGUGCACCCUGCA.UAAAGCU.AAAGC.ACUAA.AAAAGUGAGG
JCVI_SCAF_1101668521677/415-479     .CAAUCAGC..AGGU..AUUUGA..A.CUAUAU....UGUGCACCUUGCA.UAAAGCA.GAAGU.ACUAA.AAAAGUGAGG
JCVI_SCAF_1096628120541/257-193     .AAAUCUGC..AGGU..AUUUGA..A.CUAUAU....UGUACACCUAGCA.UAAAGCU.AAAGU.ACUAA.AAAAGUGGGG
JCVI_SCAF_1096627905312/459-395     .CAAUUAGC..AGGC..AGUUGA..A.CUAUAU....UGUGCGCCCUGCA.UAAAGCA.AAAGC.ACUAA.AAAAGUGAGG
JCVI_SCAF_1096627262335/1523-1587   .CAAUCAGC..AGGU..CUUUGA..A.CUAUAU....UGUGCACCUUGCA.UAAAGCU.AAAGC.ACUAA.AAAGGUAGGG
JCVI_SCAF_1096627851140/1105-1169   .CAAUCUGC..UGGC..AUUUAA..A.CUAUAU....UGUACGCCUUGCA.UAAAGCU.AAAGU.ACUAA.AAAGGUGAGG
JCVI_SCAF_1096626422991/580-644     .CAAUCAGU..AGGU..CUUUGA..A.CUAUAU....UGUACACCUAGCA.UAAAGCU.GAAGU.ACUAA.AAAAGUGAGG
JCVI_SCAF_1096627998645/520-456     .CAAUCUGC..AGGU..AGUUGC..A.CUAUAU....UGUACACCUUGCA.UAAAGCU.AAAGU.GCUAA.AAAAGUGAGG
JCVI_SCAF_1096627119159/1472-1536   .CAAUCUGC..AGGU..UUUUGA..A.CUAUAU....UGUACACCUUGCA.UUAAGCU.UAAGU.ACUAA.AAAAGUGAGG
JCVI_SCAF_1096626854450/73-137      .CAAUAAGCA.AGGU..AGUUGA..A.CUAUAU....UGUGCACCUAGCA..AAAGCU.GAAGC.ACUAA.AAAAAGUGAG
JCVI_SCAF_1101668511523/1189-1253   .AAAUUAGCA.AGGU..AGUUGA..A.CUAUAU....UGUGCAGCU.GCA.UGUCGCU.UAAGC.ACUAA.AAAAGUGAGG
JCVI_SCAF_1101668271450/625-689     .AAAUUAGCA.AGGU..AGUUGA..A.CUAUAU....UGUGCACCU.GCA.UGUCGCU.UAAGC.ACUAA.AAAAGUGAGG
JCVI_SCAF_1101667140723/772-708     .AAAUUAGCA.AGGU..AGUUGA..A.CUAUAU....UGUGCACCU.GCA.UAUCGCU.UAAGC.ACUAA.AAAAGUGAGG
JCVI_SCAF_1096627983493/79-15       .AAAUUAGUA.AGGU..AGUUGA..A.CUAUAU....UGUGCACCU.GCA.UAUCGCU.UAAGC.ACUAA.AAAAGUGAGG
JCVI_SCAF_1096627122100/772-836     .AAAUUAGCA.AGGU..AGUUGA..A.CUAUAU....UGUGCACCU.GCA.UAUCGCU.UAAGC.ACUAA.AAAAGUGAUG
JCVI_SCAF_1096626953171/820-884     .UAAUUAGCA.AGGU..AGUUGA..A.CUAUAU....UGUGCACCU.GCA.UGUAGCU.UAAGC.ACUAA.AAAAAUGAGG
JCVI_SCAF_1101667143918/642-578     .UAAUUAGCA.AGGU..AGUUGA..A.CUAUAU....UGUGCACCU.GCA.UUUAGCU.UAAGC.ACUAA.AAAAGUAAGG
JCVI_SCAF_1101667194807/285-349     .UAAUUAGCA.AGGU..AGUUGA..A.CUAUAU....UGUGCACCU.GCA.UUUAGCU.UAAGC.ACUAA.AAAAGUGAGG
JCVI_SCAF_1096628116889/16-80       .UAAUUAGCA.AGGU..AGUUGA..A.CUGUAU....UGUGCACCA.GCA.UGUAGCU.UAAGC.ACUAA.AAAAGUGAGG
JCVI_SCAF_1101667256005/678-742     .CAAUCUGC..AGGU..AUUUAA..A.CUGAAU....UGUGCACCCAGCA.UAAAGCU.AAAGC.ACUAA.AAAAGUGAGA
JCVI_SCAF_1096628043120/1077-1142   .CAAUAAGCA.AGGU..AGUUAA..A.CUGUAU....UGUGCGCCCUGAA.AUAAGCA.AAAGC.ACUAA.AAAGGUGAGU
JCVI_SCAF_1096627806881/899-835     .CAAUAAGC..AGGC..AGUUGA..A.CUAUAU....UGUGCGCCCUAUA.UUAAAUA.AAAGC.ACUAA.AAAAGUGAGG
JCVI_SCAF_1101668684994/1060-1124   .AAAUCUGC..AGGU..AGUUGA..A.CUAUAU....UGUACACCUUGCA.UUUUGCU.CAAGU.ACUAA.AAAAGUGAGG
JCVI_SCAF_1096627868654/1797-1861   .AAAUCUGU..AGGU..AGUUGA..G.CUGUAU....UGUGUACCUUGCA.UAAAGCU.AAAAC.ACUAA.AAAAAGUGAG
JCVI_SCAF_1096627723589/1572-1636   .AAUCUGGU..AGGU..AUUUGA..A.CUAUAU....UGUGCACCUUGCA.UAAAGCU.UAAGC.ACUAA.AAAGGUGAGG
JCVI_SCAF_1101668694477/155-219     .CAAACUGC..AGGU..AUUUGA..A.CUAUAU....UGUGCACCUUGCA.UAAAGCA.AAAGU.ACUAA.AAAGGAGAAU
JCVI_SCAF_1096627718200/1429-1493   .CUAUCUGU..AGGC..AUUUGA..A.CUAUAU....UGUGUGCCUUGCA.UAAAGCU.AAAGC.ACUAA.AAAAAGUGAG
JCVI_SCAF_1096627843862/1253-1189   .UAAUCUGC..AGGU..AUUUGA..A.CUGUAU....UGUACACCUUGCA.UAAAGCU.AAAGU.ACUAA.AAAGGAGAUA
JCVI_SCAF_1101668716412/880-943     .CAAUCUGCA...GC..AUUUGA..A.CUUCAU....UGUGCGCCUUGCA.UAAAGCU.UAAGC.ACUAA.AAAAGUGAGA
JCVI_SCAF_1096628221274/1251-1315   .UUAUCGGU..GGGU..AUUUGA..G.CUAUAU....UGUGCACCCUGCA.UAAUGCA.UAAGC.ACUAA.AAAAGGAGAA
JCVI_SCAF_1096627330504/58-1        .CAAUCUGC..AGGU..AGUUGA..A.CUAUAU....UGUGCACCGUGCA.UAAAGCU.AAAGC.ACUAA.AAA.......
JCVI_SCAF_1096626280628/1355-1413   .AAAUGAGCA.AGGU..AGUUGA..A.CUGUAU....UGUGCACCCUGCA.UAAAGCU.AAAGC.ACUAA.AAA.......
JCVI_SCAF_1096626056246/871-929     .CAAUAAGCA.AGGU..AUUUGA..A.CUAUAU....UGUGCACCCAGCA.UUAAGCU.AAAGC.ACUAA.AAA.......
JCVI_SCAF_1096626851728/787-854     .UAAUUGGUGAAGGGU.AGUUGA..A.CUGUAU....UGUGCACCUAGCA.UUAAGUG.AAAGC.ACUAA.AAAAGUGAGG
JCVI_SCAF_1096626851392/2589-2656   .UAAUUGGUGAAGGGU.AGUUGA..A.CUAUAU....UGUGCACCUAGCA.UUAAGCA.AAAGC.ACUAA.AAAAGUGAGG
JCVI_SCAF_1096626850831/991-1055    .UAUUCGGU..UGGU..AUUUGA..A.CUAUAU....UGUGCACCCUGCA.UUAUGCU.AAAGC.ACUAA.AAAGGAGUUA
JCVI_SCAF_1096627545362/2-58        ...........AGGC..AUUUGA..A.CUAUAU....UGUGCGCCUUGCA.UAAAGCA.AAAGC.ACUAA.AAAAGGAGUA
JCVI_SCAF_1096627508047/945-1010    ...UCAUCAGCAGGU..AGUUGA..A.CUGUAU....UGUGCACCCAGCAAUAAAGCU.AAAGC.ACUAA.AAAAGUGAGG
JCVI_SCAF_1096627514431/551-615     .UAAUCGGU..GGGU..AUUUGA..A.CUAUAU....UGUGCACCCUGCU.UAAAGCA.UAAGC.ACUAA.AAAGGAGAAU
JCVI_SCAF_1101668416971/965-1020    .AAGUCGGU..AGGC..AUUUGA..A.CUGUAU....UGUGCGCCUAACA.UAAUGUG..AAGC.ACUAA.AA........
JCVI_SCAF_1096627716798/55-1        .AAAUCGGU..AGGC..AUUUGA..A.CUAUAU....UGUGCGCCUCGCA.UAAAGCA.AAAGC.ACUAA...........
JCVI_SCAF_1096627864858/42-1        ...........AGGC..AUUUGA..A.CUAUAU....UGUGCGCCCAGCA.UAUAGCU.AAAGC.................
JCVI_SCAF_1096627090500/42-1        ...........AGGC..AUUUGA..A.CUGUAU....UGUGCGCCUUACA.UAAAGUU.AAAGC.................
JCVI_SCAF_1101667004820/52-1        ...........AGGC..AUUUGA..A.CUGUAU....UGUGCGCCUUACA.UAAAGUU.AAAGC.ACUAAAAAAG......
JCVI_SCAF_1101668667428/272-221     ...........AGGC..AUUUGA..A.CUGUAU....UGUGCGCCUUACA.UAAAGUU.AAAGC.ACUAAAAAGG......
NZ_AAPR01000551.1/1067-1018         ...........AGGC..AUUUGA..A.CUGUAU....UGUGCGCCUAACA.UAAUGUU.GAAGC.ACUAA.AAA.......
JCVI_SCAF_1101668490875/825-890     .UAAUCUGCAUAGGU..AUUUGA....CUAUAU....UGUGCACCUUGAA.UUAAUCA.UAAGC.ACUAA.AAAGGAGAAA
JCVI_SCAF_1096627883456/1488-1423   .UAAUUGGUAUAGGU..AUUUGA....CUAUAU....UGUGCACCUUGAA.UUUUUCU.AGAGC.ACUAA.AAAGGAGAAA
JCVI_SCAF_1096627889607/996-931     .UAAUUGGCUUAGGU..AUUUGA....CUAUAU....UGUGCACCUUGAA.UUUUUCU.AAAGC.ACUAA.AAAAGGAGAA
JCVI_SCAF_1101668548283/599-663     ..AAAUGGCUUAGGU..AUUUGA....CUGUAU....UGUGCACCUUGAA.UUUAUCU.AGAGC.ACUAA.AAAAGGAGAA
JCVI_SCAF_1096627893548/325-261     ..UAAUUGGCUGGGU..AUUUGA....CUAUAU....UGUGCACCUUGAA.UUAAUCA.AAAGC.ACUAA.AAAAGGAGAA
ABEF01042958.1/921-856              AAACUGGCAU.AGGC..AUUUGA....CUAUAU....UGUGCGCCUUGAA.UUAAUCU.AAAGC.ACUAA.AAAGGAGAAA
JCVI_SCAF_1101668523043/717-652     .AAAUUGGCUUAGGC..AUUUGA....CUAUAU....UGUGCGCCUUGAA.UUAAUCU.AAAGC.AAUAA.AAAGGAGAAA
JCVI_SCAF_1101668167130/1560-1496   .AAAUUAUCGUGGGU..AUUUGA..A.CUAUAU....UGUGCACCCUGA...UACACU.AAAGC.ACUAA.AAAAAGGAGG
JCVI_SCAF_1096628108370/1211-1275   .UAAUCAUCGUGGGU..AUUUGA..A.CUAUAU....UGUGCACCCUGA...UACACU.AAAGC.ACUAA.AAAAGGAGGA
JCVI_SCAF_1096627116984/1887-1951   .AAAUCAUCGUGGGU..AUUUGA..A.CUAUAU....UGUGCACCCUGA...UAAACA.AAAGC.ACUAA.AAAAGGAGAA
JCVI_SCAF_1096628087889/1732-1664   ...AAAAAGCAAGGU..AGUUGA..A.CUAUAUUGAUUGUGCACCUGGUA.UUUAGCU.AAAGC.ACUAA.AAAAUUGAGG
JCVI_SCAF_1096627500323/971-1034    ...NNNNUGGUAGGC..AUUUGA..A.CUGUAU....UGUGCGCUU.ACA.UAAAGUU.AAAGC.ACUAA.AAAAGGAGUA
JCVI_SCAF_1096627598466/809-858     ...........AGGC..AUUUGA..A.CUGUAU....UGUGCGCCUAACA.UAAUGUU.GAANNNNNNNNNN.........
JCVI_SCAF_1096628168512/194-131     ..AAAAAACCUGGGU..AUUU.A..A.CCAUAU....UGUGCACCUGACA.UAAGUCG.AA.GC.ACUAA.AAAGGAGAAA
JCVI_SCAF_1096626142617/81-143      ...UUUUGUCAGGGU..AUUUGA..A.CUAUAU....UGUGCACCA.GCA.UAAAGCA..AAGC.ACUAA.AAAAGGAGAA
JCVI_SCAF_1101667548764/514-565     ...........GGGU..AUUUGA..A.CCGUAU....UGUACACCUGGCA..UUUGCC.AAAGU.ACUAA.AAAGGA
JCVI_SCAF_1096627387753/914-853     ......UAAUCGGGC..AUUUGA..A.CUGUAU....UGUGUGCCUUACA.UUAAGUA.AAAAC.ACUAA.AAAAGGAGAU
JCVI_SCAF_1101668513096/1767-1829   ...CAAAGACCAGGU..AUUU.A..A.CCAUAU....UGUGCACCUGACA.UUUGUCA..AAGC.ACUAA.AAAGGAGAGU
JCVI_SCAF_1096627035488/192-127     ..AAAUUGGCAAGGU..AUUUGA..U.CUGUAU....UGUGGACCUAGCA.UAAUGCU.AAAUC.ACUAA.AAAGGAGUAA
JCVI_SCAF_1096627032804/1502-1567   ..AAAUUGGCAAGGU..AUUUGA..U.CUGUAU....UGUGGACCUAGCA.UAAUGCU.AAAUC.ACUAA.AAAGGAGCAA
JCVI_SCAF_1096627887910/287-224     ..UUUUCGUUCAGGU..AUUUGA..A.CUACAU....UGUGCACCUUGA...UAAACU.AAAGC.ACUAA.AAAGGAGAUA
JCVI_SCAF_1101668462414/306-243     ..UGAUCGGUCAGGU..AUUUGA..A.CUAUAU....UGUGCACCUUGA...UAAUCU.AAAGC.ACUAA.AAAGGAGAAA
JCVI_SCAF_1101668540910/913-975     UUUUUGGUC..AGGU..AUUU.A..A.CUAAAU....UGUGCACCUUG...AUAAUCU.AAAGC.ACUAA.AAAAGGAGAU
JCVI_SCAF_1101668510929/803-865     UUUUUGGCC..AGGU..AUUU.A..A.CUAAAU....UGUGCACCUUG...AUAAACU.AAAGC.ACUAA.AAAAGGAGAU
JCVI_SCAF_1101668517246/1060-998    UUUUUGGCU..AGGU..AUUU.A..A.CUAAAU....UGUGCACCUUG...AUAAUCU.AAAGC.ACUAA.AAAAGGAGAU
JCVI_SCAF_1101668528499/1025-963    UUUUUUGGU..AGGU..AUUU.A..A.CUAAAU....UGUGCACCUUG...AUAAACU.AAAGC.ACUAA.AAAAGGAGAU
JCVI_SCAF_1101667346280/675-716     ...........GGGU..AUUUGA..A.CCGUAU....UGUACACCUGGCA..UUUGCC.AAAGU.A...............
JCVI_SCAF_1096628275203/209-143     .ACAUGUGUCAGGGU..AUUUGA..A.CUUUAU....UGUUAACCCAGCA.UAAAGCU.AAAUC.ACUAA.AAAAGGAGUC
JCVI_SCAF_1101668471720/284-220     ..AAAUUGUUGAGGU..AUUUGA..A.CUAUAU....UGU.CGCCUCUUA.CAAAUCU.AAAGU.ACUAA.AAAAGGAGAA
JCVI_SCAF_1096628277260/353-289     ...UUAUACUAAGGC..AUUUGA..U.CUAUAU....UGUGUGCCUCUAA.UAAAGUU.AAAAC.ACUAA.AAAAGGAGAA
JCVI_SCAF_1096628095789/1121-1057   ...UCUUCGGUAGGU..AUUUGA..G.CUUUAU....UGUACACCUUGCA.UACAGCA.GAAGU.ACUAA.AAAAGGAGAA
JCVI_SCAF_1101667283332/779-716     ...AUCAUCGUGGGU..AUUUGA..A.CUAUAU....UGUGCACCCCUGA.UACACUA..AAGC.ACUAA.AAAGGAGGAA
JCVI_SCAF_1101668534198/995-1059    AAAUUAUCGC.GGGU..AAUUGA..A.CUAUAU....UGUGUACCCUG...AUAAACU.AAAAC.ACUAA.AAAUGGAGAA
NC_007205.1/1126227-1126164         ..AAUUAAGA.AGGG..CAUUUA..A.CUAAAU....UGUGCGCCUGACA.UAUGUCG..AAGC.ACUAA.AACAGGAGAA
JCVI_SCAF_1101667032814/537-474     ..AAUUAAGA.AGGG..CAUUUA..A.CUAAAU....UGUGCGCCUGACA.UAUGUCG..AAGC.ACUAA.AAUAGGAGAA
JCVI_SCAF_1096626871516/1301-1238   ..AAUUAAGA.AGGG..CAUUUA..A.CUAAAU....UGUGCGCCUGACA.UAUGUCA..AAGC.ACUAA.AACAGGAGAU
JCVI_SCAF_1101667573937/284-348     ...UUUUCGUUGGGU..AUUUAU..A.CUAACU....UGUGCGCCCUGAA.UUAAUCA.AAAGC.ACUAA.AAAGGAGAAA
JCVI_SCAF_1101668014356/1076-1141   UUAAGAGCU..GGGC..AUUUGAUAA.CCAGAU....UGUGCGCCC.GCA.UGUUGCA..AAGC.ACUAA.AGAGGAUAAU
JCVI_SCAF_1096627818981/824-889     CAAAUAGCA..AGGU..AUUUGA..A.CUGUAU....UGUGCACCCUGCA.UAAAGCU.AAAGN.NNNNN.NNNNNNNNNN
JCVI_SCAF_1101668059613/1006-1072   AAACCGACC..CGGG..AUUUGA..UUCCAGCU....UGUACCCCGGGCC.UAUCGCC.AAAGU.ACUAA.AGAGGAGAUU
JCVI_SCAF_1101668681170/638-701     ...CAAUCUGUAGGU..AAUUGA..G.CUCUUC....AGUGCACCUAGCA.UAAAGCU..AAAG.CAUAA.AAAAAAUGAG
JCVI_SCAF_1096627104039/3004-2939   UUUUUAAAA..GGGU..AAUUAA..A.CUUUAU....UGUGUACCCUAAA.CACAAGA.AAAGG.AGUAA.AAUAUGAGUA
JCVI_SCAF_1096626452429/236-302     UAAGGAACU..GGGCAUUUGUUA..A.CCAGAU....UGUGCGCCCGUCA.UCAUGCG..AAGC.ACUAA.AAGGAGAUUU
JCVI_SCAF_1096628203799/815-880     UAAGGAACC..GGGCAUUUGUUA..A.CCAGAU....UGUGCGCCCG....UAUUAUACAAAGC.ACUAA.AAGGAGAUUU
JCVI_SCAF_1101668467930/661-728     UUAUGGAUU..GGGC..AGUUAU..G.CCAAAU....UGUGCGCCCUGCUAUGAAAGCAAAAGU.ACUAA.AGAGGAGAUA
#=GF DUPLICATES JCVI_SCAF_1096627453828/18-82=JCVI_SCAF_1101668098490/414-478=JCVI_SCAF_1096626892899/4580-4516=JCVI_SCAF_1096626894705/225-289=JCVI_SCAF_1096626897349/250-186=JCVI_SCAF_1096626901829/277-213 JCVI_SCAF_1101668677218/1125-1061=JCVI_SCAF_1101668694322/543-479 JCVI_SCAF_1101668268078/298-362=JCVI_SCAF_1096627032189/1359-1295=JCVI_SCAF_1096626220109/1434-1370 JCVI_SCAF_1096628273609/1131-1068=JCVI_SCAF_1096628296556/202-265 JCVI_SCAF_1101668429545/224-288=JCVI_SCAF_1096627077965/556-620=JCVI_SCAF_1096627260298/907-971 JCVI_SCAF_1101667416347/700-636=JCVI_SCAF_1101668753031/633-569=JCVI_SCAF_1101668759915/308-372=JCVI_SCAF_1101668769839/615-551=JCVI_SCAF_1096627390425/34529-34465 JCVI_SCAF_1101667077101/319-385=JCVI_SCAF_1096627559097/454-520=JCVI_SCAF_1096627205472/138-204 JCVI_SCAF_1096628122841/494-558=JCVI_SCAF_1101667572378/431-367=JCVI_SCAF_1096626934987/1423-1359=JCVI_SCAF_1096626960964/1272-1336=JCVI_SCAF_1096627080513/93-157=JCVI_SCAF_1096627226209/1822-1886 JCVI_SCAF_1096627443892/368-432=JCVI_SCAF_1096627291268/2140-2076 JCVI_SCAF_1096627590304/350-287=JCVI_SCAF_1096628088168/1365-1302=JCVI_SCAF_1096628107335/364-301=JCVI_SCAF_1096628297057/315-378 JCVI_SCAF_1101668363768/374-309=JCVI_SCAF_1096627317977/465-400 JCVI_SCAF_1096628398243/489-425=JCVI_SCAF_1096626983754/881-817 JCVI_SCAF_1096628083376/1541-1477=JCVI_SCAF_1101668203650/84-148=JCVI_SCAF_1096627302025/2018-2082 JCVI_SCAF_1101667044897/378-442=JCVI_SCAF_1101668091994/835-771=JCVI_SCAF_1101668100599/1257-1193=JCVI_SCAF_1096626893969/301-237 JCVI_SCAF_1101667014671/695-631=JCVI_SCAF_1101667045753/14-78=JCVI_SCAF_1096627979899/815-751=JCVI_SCAF_1096626850133/1495-1559 NC_007205.1/1005819-1005885=NZ_AAPV01000002.1/208412-208346=JCVI_SCAF_1096627406764/260-326=JCVI_SCAF_1096627412635/1427-1493=JCVI_SCAF_1096627418624/1445-1379=JCVI_SCAF_1101668017078/1119-1053=JCVI_SCAF_1101668762915/720-654=JCVI_SCAF_1101668763102/829-763=JCVI_SCAF_1096628397735/131-197=JCVI_SCAF_1101668763343/614-548=JCVI_SCAF_1096626851727/1763-1829=JCVI_SCAF_1096626873701/1176-1242 JCVI_SCAF_1101667004820/52-1=JCVI_SCAF_1101667014671/687-636=JCVI_SCAF_1101667045753/22-73=JCVI_SCAF_1096627444158/437-386=JCVI_SCAF_1101667053548/738-789=JCVI_SCAF_1101667058792/787-838=JCVI_SCAF_1096627812482/381-432=JCVI_SCAF_1096627865914/1584-1635=JCVI_SCAF_1096627979899/807-756=JCVI_SCAF_1101668147347/1198-1147=JCVI_SCAF_1101668172744/615-666=JCVI_SCAF_1101668283009/891-942=JCVI_SCAF_1101668384415/503-554=JCVI_SCAF_1101668470580/1095-1044=JCVI_SCAF_1101668522232/1136-1085=JCVI_SCAF_1101668721382/1059-1008=JCVI_SCAF_1096626850133/1503-1554=JCVI_SCAF_1096626898350/738-789=JCVI_SCAF_1096626962204/2994-3045=JCVI_SCAF_1096627100430/1325-1376=JCVI_SCAF_1096627282282/1059-1110=JCVI_SCAF_1096627296744/603-552 JCVI_SCAF_1101668271450/625-689=JCVI_SCAF_1096627306744/1360-1296 JCVI_SCAF_1101668768256/672-737=JCVI_SCAF_1096627316964/600-535 NC_007205.1/1127423-1127359=NZ_AAPV01000002.1/55546-55610=JCVI_SCAF_1096627399172/21-85=JCVI_SCAF_1096627417935/650-586=JCVI_SCAF_1101668034266/901-837=JCVI_SCAF_1096626860619/946-1010 JCVI_SCAF_1096627577982/1684-1624=JCVI_SCAF_1096627598037/1073-1133=JCVI_SCAF_1101667139871/735-675=JCVI_SCAF_1096627725752/67-127=JCVI_SCAF_1096627837306/1562-1622=JCVI_SCAF_1101667255818/690-630=JCVI_SCAF_1096627848579/307-247=JCVI_SCAF_1096628056285/1432-1372=JCVI_SCAF_1096628106597/1705-1765=JCVI_SCAF_1101667552027/91-151=JCVI_SCAF_1101668169801/131-71=JCVI_SCAF_1101668173213/1069-1009=JCVI_SCAF_1101668182800/40-100=JCVI_SCAF_1101668284497/402-462=JCVI_SCAF_1101668426271/503-563=JCVI_SCAF_1101668452964/268-208=JCVI_SCAF_1101668697876/89-149=JCVI_SCAF_1101668733337/758-818=JCVI_SCAF_1096626950792/591-651=JCVI_SCAF_1096626967334/633-693=JCVI_SCAF_1096626993412/684-624=JCVI_SCAF_1096627263235/563-623=JCVI_SCAF_1096627304514/2287-2227=JCVI_SCAF_1096627306171/1450-1510=JCVI_SCAF_1096627309364/2165-2225=JCVI_SCAF_1096627319073/704-764=JCVI_SCAF_1096626518006/254-194 NC_007205.1/1126227-1126164=NZ_AAPV01000002.1/56742-56805=JCVI_SCAF_1096627409922/201-264=JCVI_SCAF_1096627416877/1125-1062=JCVI_SCAF_1101668064723/1072-1009=JCVI_SCAF_1096626852457/1648-1585=JCVI_SCAF_1096626859396/962-1025=JCVI_SCAF_1096626862090/1915-1978=JCVI_SCAF_1096626875144/1340-1277 JCVI_SCAF_1101667142274/749-685=JCVI_SCAF_1096627730575/314-378=JCVI_SCAF_1096626936673/1389-1325=JCVI_SCAF_1096626968396/1014-1078=JCVI_SCAF_1096626985740/1957-1893=JCVI_SCAF_1096626585405/461-525 NZ_AAPR01000551.1/1067-1018=JCVI_SCAF_1096627508958/202-251=JCVI_SCAF_1096627516871/282-331=JCVI_SCAF_1096627555858/1645-1694=JCVI_SCAF_1096627578889/456-505=JCVI_SCAF_1096627579159/692-643=JCVI_SCAF_1096627579499/1382-1431=JCVI_SCAF_1096627604783/16-65=JCVI_SCAF_1096627700395/796-747=JCVI_SCAF_1096627707671/595-546=JCVI_SCAF_1096627770442/144-193=JCVI_SCAF_1096627812529/391-440=JCVI_SCAF_1101667280148/89-40=JCVI_SCAF_1096628033679/1765-1814=JCVI_SCAF_1096628069217/898-849=JCVI_SCAF_1096628094672/1689-1640=JCVI_SCAF_1096628115973/1444-1395=JCVI_SCAF_1096628134811/844-893=JCVI_SCAF_1096628247646/95-46=JCVI_SCAF_1101668172118/96-145=JCVI_SCAF_1101668262050/885-934=JCVI_SCAF_1101668264580/1372-1421=JCVI_SCAF_1101668378572/501-550=JCVI_SCAF_1101668383263/774-823=JCVI_SCAF_1101668398808/385-336=JCVI_SCAF_1101668460556/832-783=JCVI_SCAF_1101668477078/774-725=JCVI_SCAF_1101668656063/198-247=JCVI_SCAF_1101668674001/1284-1235=JCVI_SCAF_1101668712521/161-112=JCVI_SCAF_1101668729305/300-251=JCVI_SCAF_1101668761563/521-570=JCVI_SCAF_1096626920417/1512-1561=JCVI_SCAF_1096626922871/937-888=JCVI_SCAF_1096626923176/811-860=JCVI_SCAF_1096626968937/1244-1293=JCVI_SCAF_1096627044747/51-100=JCVI_SCAF_1096627060294/1460-1509=JCVI_SCAF_1096627096904/952-903=JCVI_SCAF_1096627167073/535-486=JCVI_SCAF_1096627171914/144-193=JCVI_SCAF_1096627176891/479-528=JCVI_SCAF_1096627198206/543-494=JCVI_SCAF_1096627201347/122-73=JCVI_SCAF_1096627331535/1082-1033=JCVI_SCAF_1096626673776/806-855 JCVI_SCAF_1096627404398/1362-1426=JCVI_SCAF_1101668489064/489-425=JCVI_SCAF_1096626856841/1958-2022=JCVI_SCAF_1096626871409/295-359=JCVI_SCAF_1096626624108/798-862 JCVI_SCAF_1101668025780/635-699=JCVI_SCAF_1101668763066/792-728 JCVI_SCAF_1096627977036/1192-1128=JCVI_SCAF_1096627108913/670-734 JCVI_SCAF_1096627569456/289-225=JCVI_SCAF_1096628018433/59-123=JCVI_SCAF_1101668302537/831-767=JCVI_SCAF_1101668303137/694-758=JCVI_SCAF_1096628398748/163-227=JCVI_SCAF_1096627309704/1697-1633=JCVI_SCAF_1096627389968/191-127 JCVI_SCAF_1101667273428/755-819=JCVI_SCAF_1101668182277/1179-1115 JCVI_SCAF_1096626940690/887-823=JCVI_SCAF_1096626570873/186-122 JCVI_SCAF_1096627899420/118-181=JCVI_SCAF_1101667443945/308-245=JCVI_SCAF_1101667535792/666-603=JCVI_SCAF_1096626472044/353-416 JCVI_SCAF_1096627841666/457-521=JCVI_SCAF_1096627029686/1168-1104=JCVI_SCAF_1096627032506/213-149 NZ_AAPR01000551.1/1075-1011=JCVI_SCAF_1096627508958/194-258=JCVI_SCAF_1096627516871/274-338=JCVI_SCAF_1096627578889/448-512=JCVI_SCAF_1096627579159/700-636=JCVI_SCAF_1096627579499/1374-1438=JCVI_SCAF_1096627707671/603-539=JCVI_SCAF_1096627812529/383-447=JCVI_SCAF_1101667280148/97-33=JCVI_SCAF_1096628033679/1757-1821=JCVI_SCAF_1096628094672/1697-1633=JCVI_SCAF_1096628115973/1452-1388=JCVI_SCAF_1096628247646/103-39=JCVI_SCAF_1101668172118/88-152=JCVI_SCAF_1101668262050/877-941=JCVI_SCAF_1101668264580/1364-1428=JCVI_SCAF_1101668383263/766-830=JCVI_SCAF_1101668398808/393-329=JCVI_SCAF_1101668460556/840-776=JCVI_SCAF_1101668477078/782-718=JCVI_SCAF_1101668674001/1292-1228=JCVI_SCAF_1101668729305/308-244=JCVI_SCAF_1096626920417/1504-1568=JCVI_SCAF_1096626922871/945-881=JCVI_SCAF_1096626923176/803-867=JCVI_SCAF_1096626968937/1236-1300=JCVI_SCAF_1096627060294/1452-1516=JCVI_SCAF_1096627096904/960-896=JCVI_SCAF_1096627167073/543-479=JCVI_SCAF_1096627171914/136-200=JCVI_SCAF_1096627176891/471-535=JCVI_SCAF_1096627198206/551-487=JCVI_SCAF_1096627201347/130-66=JCVI_SCAF_1096627331535/1090-1026 JCVI_SCAF_1101667560138/302-366=JCVI_SCAF_1096627235358/988-924=JCVI_SCAF_1096627376946/399-463 JCVI_SCAF_1096627816575/888-822=JCVI_SCAF_1096627094290/1084-1150 JCVI_SCAF_1101668165797/1265-1330=JCVI_SCAF_1096627178774/1466-1531=JCVI_SCAF_1096627181025/537-602 JCVI_SCAF_1096627793144/484-418=JCVI_SCAF_1096627984993/170-236=JCVI_SCAF_1096628305376/1682-1616=JCVI_SCAF_1101668264161/456-522=JCVI_SCAF_1101668387834/366-432 JCVI_SCAF_1101668368648/755-691=JCVI_SCAF_1101668488174/655-719=JCVI_SCAF_1101668679057/345-281 JCVI_SCAF_1096628108370/1211-1275=JCVI_SCAF_1101667541720/208-272 JCVI_SCAF_1096627439283/694-628=JCVI_SCAF_1101668026719/793-727=JCVI_SCAF_1096626004620/219-285 JCVI_SCAF_1096627545362/2-58=JCVI_SCAF_1096627569456/281-225=JCVI_SCAF_1096628018433/67-123=JCVI_SCAF_1101668302537/823-767=JCVI_SCAF_1101668303137/702-758=JCVI_SCAF_1101668353127/779-723=JCVI_SCAF_1096628398748/171-227=JCVI_SCAF_1101668766142/223-279=JCVI_SCAF_1096627309704/1689-1633=JCVI_SCAF_1096627389968/183-127 JCVI_SCAF_1096628240157/1048-1112=JCVI_SCAF_1101668207344/844-780 JCVI_SCAF_1096627444158/445-381=JCVI_SCAF_1096627865914/1576-1640=JCVI_SCAF_1101668172744/607-671 JCVI_SCAF_1101668384415/495-559=JCVI_SCAF_1101668470580/1103-1039=JCVI_SCAF_1101668522232/1144-1080=JCVI_SCAF_1101668721382/1067-1003 JCVI_SCAF_1096627413088/1475-1541=JCVI_SCAF_1101667059640/302-236=JCVI_SCAF_1096626853077/542-476=JCVI_SCAF_1096627288389/3068-3134 JCVI_SCAF_1096628022876/11-75=JCVI_SCAF_1101668227614/536-472 JCVI_SCAF_1096627596853/1722-1786=JCVI_SCAF_1101667507387/375-439 JCVI_SCAF_1101667270779/148-84=JCVI_SCAF_1101668449835/706-770=JCVI_SCAF_1101668685465/1313-1249=JCVI_SCAF_1096626954560/210-146=JCVI_SCAF_1096627224868/207-143=JCVI_SCAF_1096627321254/247-311=JCVI_SCAF_1096627348317/53-117 JCVI_SCAF_1101667032213/71-136=JCVI_SCAF_1096627290134/2212-2277 JCVI_SCAF_1101667053548/730-794=JCVI_SCAF_1101667058792/779-843=JCVI_SCAF_1101668147347/1206-1142=JCVI_SCAF_1096626898350/730-794=JCVI_SCAF_1096627296744/611-547 JCVI_SCAF_1101668045061/608-542=JCVI_SCAF_1096627289539/985-919 JCVI_SCAF_1096627525292/140-76=JCVI_SCAF_1101668267033/1364-1300=JCVI_SCAF_1096626931224/2522-2458=JCVI_SCAF_1096626933505/1426-1490 JCVI_SCAF_1096626912782/1359-1295=JCVI_SCAF_1096627180042/18-82 JCVI_SCAF_1101667016451/259-323=JCVI_SCAF_1101667033909/700-764=JCVI_SCAF_1101667034945/786-722=JCVI_SCAF_1101668015782/1482-1418=JCVI_SCAF_1101668544933/177-241=JCVI_SCAF_1096626847946/1046-1110=JCVI_SCAF_1096626878185/4203-4139 JCVI_SCAF_1101667363311/192-128=JCVI_SCAF_1096626924508/3631-3567 JCVI_SCAF_1101668149807/245-179=JCVI_SCAF_1096627300052/450-516=JCVI_SCAF_1096627380129/2087-2153 JCVI_SCAF_1101668363768/369-309=JCVI_SCAF_1096627282677/3658-3598=JCVI_SCAF_1096627317977/460-400 JCVI_SCAF_1096628231838/173-109=JCVI_SCAF_1096627097714/474-410 JCVI_SCAF_1096627854663/382-446=JCVI_SCAF_1101668679303/819-755 JCVI_SCAF_1096627824962/1525-1589=JCVI_SCAF_1096627835263/364-300=JCVI_SCAF_1096627069488/1737-1673 JCVI_SCAF_1096627812482/373-437=JCVI_SCAF_1101668283009/883-947=JCVI_SCAF_1096626962204/2986-3050=JCVI_SCAF_1096627100430/1317-1381 JCVI_SCAF_1096627541264/1351-1286=JCVI_SCAF_1096627088383/484-419 JCVI_SCAF_1096627809841/1252-1312=JCVI_SCAF_1096628271784/524-464=JCVI_SCAF_1096627099617/586-526 JCVI_SCAF_1101667300757/414-478=JCVI_SCAF_1096628017616/1397-1333 JCVI_SCAF_1096627555858/1637-1701=JCVI_SCAF_1101668712521/169-105=JCVI_SCAF_1096627044747/43-107=JCVI_SCAF_1096626673776/798-862 JCVI_SCAF_1096627917201/1761-1699=JCVI_SCAF_1096628265456/737-799 NC_007205.1/732851-732785=JCVI_SCAF_1101668011343/465-531 JCVI_SCAF_1101667026056/657-723=JCVI_SCAF_1096626872598/288-222 JCVI_SCAF_1096627700395/804-740=JCVI_SCAF_1101668656063/190-254 JCVI_SCAF_1101668028927/387-453=JCVI_SCAF_1101668030664/654-720=JCVI_SCAF_1096626864350/1303-1369=JCVI_SCAF_1096624996688/81-147 JCVI_SCAF_1101667186412/859-793=JCVI_SCAF_1101667436217/565-631=JCVI_SCAF_1096628117266/1109-1043=JCVI_SCAF_1101668358665/1128-1062=JCVI_SCAF_1096627335512/1225-1291 NZ_AAPR01000551.1/1074-1011=JCVI_SCAF_1096627508958/195-258=JCVI_SCAF_1096627516871/275-338=JCVI_SCAF_1096627578889/449-512=JCVI_SCAF_1096627579159/699-636=JCVI_SCAF_1096627579499/1375-1438=JCVI_SCAF_1096627707671/602-539=JCVI_SCAF_1096627770442/137-200=JCVI_SCAF_1096627812529/384-447=JCVI_SCAF_1101667280148/96-33=JCVI_SCAF_1096628033679/1758-1821=JCVI_SCAF_1096628094672/1696-1633=JCVI_SCAF_1096628115973/1451-1388=JCVI_SCAF_1096628134811/837-900=JCVI_SCAF_1096628247646/102-39=JCVI_SCAF_1101668172118/89-152=JCVI_SCAF_1101668262050/878-941=JCVI_SCAF_1101668264580/1365-1428=JCVI_SCAF_1101668383263/767-830=JCVI_SCAF_1101668398808/392-329=JCVI_SCAF_1101668460556/839-776=JCVI_SCAF_1101668477078/781-718=JCVI_SCAF_1101668674001/1291-1228=JCVI_SCAF_1101668729305/307-244=JCVI_SCAF_1096626920417/1505-1568=JCVI_SCAF_1096626922871/944-881=JCVI_SCAF_1096626923176/804-867=JCVI_SCAF_1096626968937/1237-1300=JCVI_SCAF_1096627060294/1453-1516=JCVI_SCAF_1096627096904/959-896=JCVI_SCAF_1096627167073/542-479=JCVI_SCAF_1096627171914/137-200=JCVI_SCAF_1096627176891/472-535=JCVI_SCAF_1096627198206/550-487=JCVI_SCAF_1096627201347/129-66=JCVI_SCAF_1096627331535/1089-1026 JCVI_SCAF_1096627431682/988-1053=JCVI_SCAF_1101667045212/354-289=JCVI_SCAF_1101667191210/354-419=JCVI_SCAF_1096628024237/161-96=JCVI_SCAF_1096628181090/1487-1552=JCVI_SCAF_1101668385448/714-649=JCVI_SCAF_1101668389715/103-38=JCVI_SCAF_1101668480178/111-176=JCVI_SCAF_1101668582877/776-841=JCVI_SCAF_1096626968659/187-122=JCVI_SCAF_1096627032488/1379-1314=JCVI_SCAF_1096627302449/947-882=JCVI_SCAF_1096627369540/453-518=JCVI_SCAF_1096626289118/890-825 JCVI_SCAF_1096627436318/780-844=JCVI_SCAF_1096627046444/85-149 JCVI_SCAF_1101668501238/476-412=JCVI_SCAF_1101668528617/268-332=JCVI_SCAF_1096627068204/674-610=JCVI_SCAF_1096627105904/966-902 JCVI_SCAF_1101667044626/424-359=JCVI_SCAF_1101668125841/268-333 JCVI_SCAF_1096627577982/1689-1624=JCVI_SCAF_1096627598037/1068-1133=JCVI_SCAF_1101667139871/740-675=JCVI_SCAF_1096627725752/62-127=JCVI_SCAF_1096627837306/1557-1622=JCVI_SCAF_1101667255818/695-630=JCVI_SCAF_1096627848579/312-247=JCVI_SCAF_1096628056285/1437-1372=JCVI_SCAF_1096628106597/1700-1765=JCVI_SCAF_1101667552027/86-151=JCVI_SCAF_1101668173213/1074-1009=JCVI_SCAF_1101668182800/35-100=JCVI_SCAF_1101668284497/397-462=JCVI_SCAF_1101668426271/498-563=JCVI_SCAF_1101668452964/273-208=JCVI_SCAF_1101668697876/84-149=JCVI_SCAF_1101668733337/753-818=JCVI_SCAF_1096626950792/586-651=JCVI_SCAF_1096626967334/628-693=JCVI_SCAF_1096626993412/689-624=JCVI_SCAF_1096627263235/558-623=JCVI_SCAF_1096627306171/1445-1510=JCVI_SCAF_1096627309364/2160-2225=JCVI_SCAF_1096627319073/699-764=JCVI_SCAF_1096626518006/259-194 JCVI_SCAF_1096628022392/1607-1547=JCVI_SCAF_1096627253994/1366-1306 JCVI_SCAF_1101667103135/636-701=JCVI_SCAF_1096627548229/1227-1162=JCVI_SCAF_1101667234923/154-219=JCVI_SCAF_1096627979794/1011-1076=JCVI_SCAF_1096628008297/345-410=JCVI_SCAF_1096628205112/1793-1728=JCVI_SCAF_1101668188736/1545-1610=JCVI_SCAF_1101668192131/1116-1181=JCVI_SCAF_1096627318898/81-146 JCVI_SCAF_1096627625751/1428-1363=JCVI_SCAF_1101668165903/1324-1389 JCVI_SCAF_1101667140723/772-708=JCVI_SCAF_1101667193170/127-63=JCVI_SCAF_1101667289620/113-177=JCVI_SCAF_1096628048472/977-913=JCVI_SCAF_1101668287325/192-256=JCVI_SCAF_1096627261086/975-911=JCVI_SCAF_1096627371965/2219-2155 JCVI_SCAF_1096627434659/996-1060=JCVI_SCAF_1096627472464/1247-1183=JCVI_SCAF_1101667069076/601-665=JCVI_SCAF_1096626894212/103-39
#=GC cons                           -nnnnnRnnn-RGGY--AUUUGA--A-CYRUAU----UGUGCRCCYnRCA-UnnnGYn-RAAGY-ACUAA-AAARGRRRnR
#=GC conss                          043222311402111002311320030112321000011132111112330311132103112202211101222232213
#=GC SS_cons                        .:::....:::<<<<::..::::..:.::::::::.:....,>>>>---_____--------.....::::..........
#=GC cov_SS_cons                    ...........?102...........................201?...................................
#=GC SS_cons_#2                     .:::....:::::.::::..:::..:.:::::<:::.<<<<<-------_____-------->>.>>:>>:.:::....::
#=GC cov_SS_cons_#2                 ................................0....01222....................22.21.00...........
#=GF NUM_COV 4
//
