# Supplementary material for: Identification of candidate structured RNAs in the marine organism 'Candidatus Pelagibacter ubique'
Source: BMC Genomics. 2009 Jun 16;10:268. doi: 10.1186/1471-2164-10-268 (PMC2704228; doi:10.1186/1471-2164-10-268)
Supplement: Additional file 8 — rhtb alignment. Text file containing Stockholm alignment of the rhtb motif, may be viewed in any text editor including XEmacs with the RALEE extension, or MS-wordpad. [file 1471-2164-10-268-S8.txt]

# STOCKHOLM 1.0
#=GF END_OF_NEW_HITS here
#=GF END_OF_NEW_HITS here
NZ_AAPV01000001.1/904765-904848     GAUAUUAUCAUUCCUAA.GAUAGUCCUA.UUUAGCCAUC.UUUAGCUCCC.GGUUUUAU..UUAGGACUAUC.CAAACAACAAAAUGCUUC
JCVI_SCAF_1101667028321/129-45      UGAUAAUAUCAUUUUUAAGAUAGUCCUA.UUUAGCCAUC.UUUAGCUCCC.GGUUUUAU..UUAGGACUAUC.CAAACGACAAAAUGCUUC
JCVI_SCAF_1096627282360/1551-1635   UGAUAUUAUCAUUUCUAAGAUAGUCCUA.UUUAGCCAUC.UUUAGCUCCC.GGUUUUAUU.U.AGGACUAUC.CAAACAACAAAAUGCUUC
JCVI_SCAF_1096627415022/936-1020    UGAUAAUAUCAUAUUUAAGAUAGUCCUA.UUUAGCCAUC.UUUAGCUCCC.GGUUUUAUU.U.AGGACUAUC.CAAAUCUUUAAAAUGCUU
JCVI_SCAF_1101668026592/614-530     UGAUAAUAUUAUAUUUAAGAUAGUCCUA.UUUAGCCAUC.UUUAGCUCCC.GGUUUUAUU.U.AGGACUAUC.CAAACCUUUAAAAUGCUU
JCVI_SCAF_1101668097888/381-299     UUAUGCUAAAAUUUAUAAGAUAGUCCUU.CUUAGCCAUC.UUUAGCUCCC.GGUUUU.U..A.AGGACUAUC.CAACUCAUUAAAAUGCUU
JCVI_SCAF_1101668110259/1224-1306   UGUGAUAAAUUUUCCUUAGAUAGUCCUU.CUUAGCCAUC.UUUAGCUCCC.GGUUUU.U..A.AGGGCUAUC.CAUCUAAUCAAAAUGCUU
JCVI_SCAF_1096627299686/1159-1077   UGUGAUAAAUUUUCCAUAGAUAGUCCUU.CUUAGCCAUC.UUUAGCUCCC.GGUUUU.U..A.AGGGCUAUC.CAUCCAAUCAAAAUGCUU
JCVI_SCAF_1096627569296/756-674     AUGAUAUUAUACUACUUAGAUAGUCCUA.UCUAGCCAUU.UUUAGCUCCC.GGUUUU.U..U.AGGACUAUC.CAGUUCUCAUGAAAAAAA
JCVI_SCAF_1101668381458/79-141      .....................AGUCCUU.CUUAGCCAUC.UUUAGCUCCC.GGUUUU.U..A.AGGACUAUCUAUACUCAAAAUGCUUCCC
JCVI_SCAF_1101668367265/352-424     ...........GCUAUCUGAUAGUCCUU.CUUAGCCAUC.UUUAGCUCCC.GGUUUU.U..A.AGGACUAUCUGCACUUGAAAUGUUCCCC
JCVI_SCAF_1101668326482/1102-1172   .............UAUUUGAUAGUCCUU.CUUAGCCAUC.UUUAGCUCCC.GGUUUU.U..A.AGGACUAUCUGCACUUGAAAUGUUCCCC
JCVI_SCAF_1101668367265/354-424     .............UAUCUGAUAGUCCUU.CUUAGCCAUC.UUUAGCUCCC.GGUUUU.U..A.AGGACUAUCUGCACUUGAAAUGUUCCCC
JCVI_SCAF_1101668326482/1100-1172   ...........UAUAUUUGAUAGUCCUU.CUUAGCCAUC.UUUAGCUCCC.GGUUUU.U..A.AGGACUAUCUGCACUUGAAAUGUUCCCC
JCVI_SCAF_1101668326692/835-905     .............UUAAUGAUAGUCCUU.CUUAGCCAUC.UUUAGCUCCC.GGUUUU.U..A.AGGACUAUCUACACUCAAAAUGCUUCCC
JCVI_SCAF_1101668326692/833-905     ...........CAUUAAUGAUAGUCCUU.CUUAGCCAUC.UUUAGCUCCC.GGUUUU.U..A.AGGACUAUCUACACUCAAAAUGCUUCCC
JCVI_SCAF_1096627111180/998-926     ...........AAUUAUCGAUAGUCCUU.CUUAGCCAUC.UUUAGCUCCC.GGUUUU.U..A.AGGACUAUCUAUACUCAAAAUGCUUCCC
JCVI_SCAF_1096627111180/996-926     .............UUAUCGAUAGUCCUU.CUUAGCCAUC.UUUAGCUCCC.GGUUUU.U..A.AGGACUAUCUAUACUCAAAAUGCUUCCC
JCVI_SCAF_1101668381458/71-141      .............AUUUUGAUAGUCCUU.CUUAGCCAUC.UUUAGCUCCC.GGUUUU.U..A.AGGACUAUCUAUACUCAAAAUGCUUCCC
JCVI_SCAF_1096627106002/3492-3564   ...........UGCUUUUGAUAGUCCUU.CUUAGCCAUC.UUUAGCUCCC.GGUUUU.U..A.AGGACUAUCCAUACCUAAAAUGUUCCCC
JCVI_SCAF_1096627106002/3494-3564   .............CUUUUGAUAGUCCUU.CUUAGCCAUC.UUUAGCUCCC.GGUUUU.U..A.AGGACUAUCCAUACCUAAAAUGUUCCCC
JCVI_SCAF_1101667244269/72-154      AUCUGCUAUAUUAGUCUAGAUAGUCCUU.CUUAGCCAUC.UUUAGCUCCC.GGUUUU.U..A.AGGACUAUC.UUUUUUUUUAUGCUCCCC
JCVI_SCAF_1101668708500/422-340     AUCUGCUAUAUUAGUCUAGAUAGUCCUU.CUUAGCCAUC.UUUAGCUCCC.GGUUUU.U..A.AGGACUAUC.UUUUUUUUUAUGCUCCCU
JCVI_SCAF_1096627852513/850-768     AUCUGCUAUAUUGGUCUAGAUAGUCCUU.CUUAGCCAUC.UUUAGCUCCC.GGUUUU.U..A.AGGACUAUC.UUUUUUUUUAUGCUCCCC
JCVI_SCAF_1096626910637/1498-1416   AUCUGCUAUAAUAGUAUAGGUAGUCCUU.CUUAGCCAUC.UUUAGCUCCC.GGUUUU.U..A.AGGACUAUC.UUUUUUUUUAUGCUCCCC
JCVI_SCAF_1101667450386/560-478     AUGUGUUAUAUUGAUCUAGAUAGUCCUU.CUUAGCCAUC.UUUAGCUCCC.GGUUUU.U..A.AGGACUAUC.UUUUUUUUUAUGCUCCCU
JCVI_SCAF_1096627729028/982-1064    AUCUGCUAUAUUACUUUUGAUAGUCCUU.CUUAGCCAUC.UUUAGCUCCC.GGUUUU.U..A.AGGACUAUC.UUUUUUUAUAUGCUCCCC
JCVI_SCAF_1096627897059/1291-1209   AUCUGAUAUAUUAAAUUUGAUAGUCCUU.CUUAGCCAUC.UUUAGCUCCC.GGUUUU.U..A.AGGACUAUC.UUUUUUUAUAUGUUCCCC
JCVI_SCAF_1101667253614/285-367     AUCUGUUAUAUUACUAUGGAUAGUCCUU.CUUAGCCAUC.UUUAGCUCCC.GGUUUU.U..A.AGGACUAUC.UUUUUUUAAAUGCUCCCC
JCVI_SCAF_1096627905418/607-525     AUCUGUUAUAUUAGUCUAGAUAGUCCUU.CUUAGCCAUC.UUUAGCUCCC.GGUUUU.U..A.AGGACUAUC.UUUUUUUUUAUAUGCUCC
JCVI_SCAF_1096627093045/1177-1259   AUGUGUUAUAUUAGUCUAGAUAGUCCUU.CUUAGCCAUC.UUUAGCUCCC.GGUUUU.U..A.AGGACUAUC.UUUUUUUUUAUAUGCUCC
JCVI_SCAF_1101668528127/45-127      AUGUGUUAUAUUGGUCUAGAUAGUCCUU.CUUAGCCAUC.UUUAGCUCCC.GGUUUU.U..A.AGGACUAUC.UUUUUUUUUAUAUGCUCC
JCVI_SCAF_1101667150245/696-614     AUGUGUUAUAUUUGUCUAGAUAGUCCUU.CUUAGCCAUC.UUUAGCUCCC.GGUUUU.U..A.AGGACUAUC.UUUUUUUUUAUAUGCUCC
JCVI_SCAF_1096627984272/1027-1109   AUGUGUUAUAUUUAUCUAGAUAGUCCUU.CUUAGCCAUC.UUUAGCUCCC.GGUUUU.U..A.AGGACUAUC.UUUUUUUUUAUAUGCUCC
JCVI_SCAF_1096626999311/39-121      AUCUGCUAUAUUAGUCUAGAUAGUCCUU.CUUAGCCAUC.UUUAGCUCCC.GGUUUU.U..A.AGGACUAUC.UUUUUUUUUAUAUGCUCA
JCVI_SCAF_1096626912561/153-71      AUAUGUUAUAUUAAUCUAGAUAGUCCUU.CUUAGCCAUC.UUUAGCUCCC.GGUUUU.U..A.AGGACUAUC.UUUUUUUUUAUAUGCUCC
JCVI_SCAF_1096627068251/57-139      AUAUGUUAUAUUAUUCUAGAUAGUCCUU.CUUAGCCAUC.UUUAGCUCCC.GGUUUU.U..A.AGGACUAUC.UUUUUUUUUAUAUGCUCC
JCVI_SCAF_1096627375787/2514-2432   AUCUGUUAUAUUAUUCUAGAUAGUCCUU.CUUAGCCAUC.UUUAGCUCCC.GGUUUU.U..A.AGGACUAUC.UUUUUUUUUAUAUGCUCA
JCVI_SCAF_1096627260316/1807-1889   AUCUGCUAUAGUAGUCUAGAUAGUCCUU.CUUAGCCAUC.UUUAGCUCCC.GGUUUU.U..A.AGGACUAUC.UUUUUUUUUAUAUGCUCC
JCVI_SCAF_1096627182562/1628-1546   AUCUGCUAUAGUAUUCUAGAUAGUCCUU.CUUAGCCAUC.UUUAGCUCCC.GGUUUU.U..A.AGGACUAUC.UUUUUUUUUAUAUGCUCC
JCVI_SCAF_1101667529033/777-859     AUCUGCUAUAUUAAUCUAGAUAGUCCUU.CUUAGCCAUC.UUUAGCUCCC.GGUUUU.U..A.AGGACUAUC.UUUUUUUUUAUAUGCUUC
JCVI_SCAF_1096628195275/320-402     AUAUGCUAUAUUGAUAUAGAUAGUCCUU.CUUAGCCAUC.UUUAGCUCCC.GGUUUU.U..A.AGGACUAUC.UUUUUUUUUAUAUGCUCC
JCVI_SCAF_1096627859160/1427-1345   AUCUGUUAUAUUGUUUUAGAUAGUCCUU.CUUAGCCAUC.UUUAGCUCCC.GGUUUU.U..A.AGGACUAUC.UUUUUUUUUAUAUGCUCC
JCVI_SCAF_1101668371143/672-590     AUCUGUUAUAUUAACCUAGAUAGUCCUU.CUUAGCCAUC.UUUAGCUCCC.GGUUUU.U..A.AGGACUAUC.UUUUUUUUUAUAUGUUCC
JCVI_SCAF_1101668721930/241-159     AUCUGUUAUAUUGGUUUAGAUAGUCCUU.CUUAGCCAUC.UUUAGCUCCC.GGUUUU.U..A.AGGACUAUC.UUUUUUUUUGUAUGCUCA
JCVI_SCAF_1096627348102/390-308     AUCUGUUAUAUUAGUUCAGAUAGUCCUU.CUUAGCCAUC.UUUAGCUCCC.GGUUUU.U..A.AGGACUAUC.UUUUUUUUUAUAUGCUCA
JCVI_SCAF_1096627830950/1058-976    GUCUGAUAUAUUAGAUCAGAUAGUCCUU.CUUAGCCAUC.UUUAGCUCCC.GGUUUU.U..A.AGGACUAUC.UUUUUUUUUACAGGCUCA
JCVI_SCAF_1101667264931/431-513     AUCUGAUAUAUUAGAUCAGAUAGUCCUU.CUUAGCCAUC.UUUAGCUCCC.GGUUUU.U..A.AGGACUAUC.UUUUUUUUUAUAGGCUCA
JCVI_SCAF_1096627000065/944-1025    AUGUGUUAUAUUUGUCUAGAUAGUCCUU.CUUAACCAUC.UUUAGCUCCC.GGUUUU....A.AGGACUAUC.UUUUUUUUUAUAUGCUUC
JCVI_SCAF_1096627847378/987-1069    AUCUGCUAUAUUUAUAUUGAUAGUCCUU.CUUAGCCAUC.UUUAGCUCCC.GGUUUU.U..A.AGGACUAUC.UUUUUUUUUAUAUGCUUC
JCVI_SCAF_1096627235545/686-768     AUCUGUUAUAUUUAUUUAGGUAGUCCUU.CUUAGCCAUC.UUUAGCUCCC.GGUUUU.U..A.AGGACUAUC.UUUUUUUUUAUAUGCUCC
JCVI_SCAF_1096626946121/888-970     AUCUGAUAUAUUGAUUUGGAUAGUCCUU.CUUAGCCAUC.UUUAGCUCCC.GGUUUU.U..A.AGGACUAUC.UUUUUUUUUAUAUGCUCC
JCVI_SCAF_1096628002639/1217-1135   AUCUGAUAUAUUAUUUUUGAUAGUCCUU.CUUAGCCAUC.UUUAGCUCCC.GGUUUU.U..A.AGGACUAUC.UUUUUUUUUAUAUGCUCC
JCVI_SCAF_1096628196781/266-184     AACUGAUAUAUUCUUUGUGAUAGUCCUU.CUUAGCCAUC.UUUAGCUCCC.GGUUUU.U..A.AGGACUAUC.UUUUUUUUUAUAUGCUCC
JCVI_SCAF_1101667242544/390-472     AACUGAUAUAUUAGCCUUGAUAGUCCUU.CUUAGCCAUC.UUUAGCUCCC.GGUUUU.U..A.AGGACUAUC.UUUUUUUUUAUAUGCUCC
JCVI_SCAF_1101667409091/485-567     AUCUGGUAUAUUAAUUUAGGUAGUCCUU.CUUAGCCAUC.UUUAGCUCCC.GGUUUU.U..A.AGGACUAUC.UUUUUUUUAAUGCUCCCU
JCVI_SCAF_1096628026191/396-314     AUUUGCUAAAUUGGUCUAGAUAGUCCUU.CUUAGCCAUC.UUUAGCUCCC.GGUUUU.U..A.AGGACUAUC.UUUUUUUUUAAGAUGCUC
JCVI_SCAF_1096628014618/1390-1308   AUUUGUUAAAUUGGUCUAGAUAGUCCUU.CUUAGCCAUC.UUUAGCUCCC.GGUUUU.U..U.AGGACUAUC.UUUUUUUUUAAAAUGCUC
JCVI_SCAF_1101668371143/666-590     ......UAUAUUAACCUAGAUAGUCCUU.CUUAGCCAUC.UUUAGCUCCC.GGUUUU.U..A.AGGACUAUC.UUUUUUUUUAUAUGUUCC
JCVI_SCAF_1101667150245/690-614     ......UAUAUUUGUCUAGAUAGUCCUU.CUUAGCCAUC.UUUAGCUCCC.GGUUUU.U..A.AGGACUAUC.UUUUUUUUUAUAUGCUCC
JCVI_SCAF_1096627905418/601-525     ......UAUAUUAGUCUAGAUAGUCCUU.CUUAGCCAUC.UUUAGCUCCC.GGUUUU.U..A.AGGACUAUC.UUUUUUUUUAUAUGCUCC
JCVI_SCAF_1096627984272/1033-1109   ......UAUAUUUAUCUAGAUAGUCCUU.CUUAGCCAUC.UUUAGCUCCC.GGUUUU.U..A.AGGACUAUC.UUUUUUUUUAUAUGCUCC
JCVI_SCAF_1101668528127/51-127      ......UAUAUUGGUCUAGAUAGUCCUU.CUUAGCCAUC.UUUAGCUCCC.GGUUUU.U..A.AGGACUAUC.UUUUUUUUUAUAUGCUCC
JCVI_SCAF_1096626912561/147-71      ......UAUAUUAAUCUAGAUAGUCCUU.CUUAGCCAUC.UUUAGCUCCC.GGUUUU.U..A.AGGACUAUC.UUUUUUUUUAUAUGCUCC
JCVI_SCAF_1101667529033/783-859     ......UAUAUUAAUCUAGAUAGUCCUU.CUUAGCCAUC.UUUAGCUCCC.GGUUUU.U..A.AGGACUAUC.UUUUUUUUUAUAUGCUUC
JCVI_SCAF_1096626999311/45-121      ......UAUAUUAGUCUAGAUAGUCCUU.CUUAGCCAUC.UUUAGCUCCC.GGUUUU.U..A.AGGACUAUC.UUUUUUUUUAUAUGCUCA
JCVI_SCAF_1096627068251/63-139      ......UAUAUUAUUCUAGAUAGUCCUU.CUUAGCCAUC.UUUAGCUCCC.GGUUUU.U..A.AGGACUAUC.UUUUUUUUUAUAUGCUCC
JCVI_SCAF_1096627182562/1622-1546   ......UAUAGUAUUCUAGAUAGUCCUU.CUUAGCCAUC.UUUAGCUCCC.GGUUUU.U..A.AGGACUAUC.UUUUUUUUUAUAUGCUCC
JCVI_SCAF_1096627260316/1813-1889   ......UAUAGUAGUCUAGAUAGUCCUU.CUUAGCCAUC.UUUAGCUCCC.GGUUUU.U..A.AGGACUAUC.UUUUUUUUUAUAUGCUCC
JCVI_SCAF_1096627375787/2508-2432   ......UAUAUUAUUCUAGAUAGUCCUU.CUUAGCCAUC.UUUAGCUCCC.GGUUUU.U..A.AGGACUAUC.UUUUUUUUUAUAUGCUCA
JCVI_SCAF_1096627859160/1421-1345   ......UAUAUUGUUUUAGAUAGUCCUU.CUUAGCCAUC.UUUAGCUCCC.GGUUUU.U..A.AGGACUAUC.UUUUUUUUUAUAUGCUCC
JCVI_SCAF_1096628195275/326-402     ......UAUAUUGAUAUAGAUAGUCCUU.CUUAGCCAUC.UUUAGCUCCC.GGUUUU.U..A.AGGACUAUC.UUUUUUUUUAUAUGCUCC
JCVI_SCAF_1101668721930/235-159     ......UAUAUUGGUUUAGAUAGUCCUU.CUUAGCCAUC.UUUAGCUCCC.GGUUUU.U..A.AGGACUAUC.UUUUUUUUUGUAUGCUCA
JCVI_SCAF_1101667450386/554-478     ......UAUAUUGAUCUAGAUAGUCCUU.CUUAGCCAUC.UUUAGCUCCC.GGUUUU.U..A.AGGACUAUC.UUUUUUUUUAUGCUCCCU
JCVI_SCAF_1101667244269/78-154      ......UAUAUUAGUCUAGAUAGUCCUU.CUUAGCCAUC.UUUAGCUCCC.GGUUUU.U..A.AGGACUAUC.UUUUUUUUUAUGCUCCCC
JCVI_SCAF_1096627852513/844-768     ......UAUAUUGGUCUAGAUAGUCCUU.CUUAGCCAUC.UUUAGCUCCC.GGUUUU.U..A.AGGACUAUC.UUUUUUUUUAUGCUCCCC
JCVI_SCAF_1101668708500/416-340     ......UAUAUUAGUCUAGAUAGUCCUU.CUUAGCCAUC.UUUAGCUCCC.GGUUUU.U..A.AGGACUAUC.UUUUUUUUUAUGCUCCCU
JCVI_SCAF_1096627234319/898-974     ......UAUAGUGUUUUAGAUAGUCCUU.CUUAGCCAUC.UUUAGCUCCC.GGUUUU.U..A.AGGACUAUC.UUUUUUUAUAUGCUCCCC
JCVI_SCAF_1096628026191/390-314     ......UAAAUUGGUCUAGAUAGUCCUU.CUUAGCCAUC.UUUAGCUCCC.GGUUUU.U..A.AGGACUAUC.UUUUUUUUUAAGAUGCUC
JCVI_SCAF_1096627234319/892-974     AUUUGUUAUAGUGUUUUAGAUAGUCCUU.CUUAGCCAUC.UUUAGCUCCC.GGUUUU.U..A.AGGACUAUC.UUUUUUUAUAUGCUCCCC
JCVI_SCAF_1096627820531/327-409     AUCUGCUAUAUUAGUCUAGAUAGUCCUU.CUUAGCCAUC.UUUAGCUCCC.GGUUUU.U..A.AGGACUAUC.UUUUCUUUAUAUAUGCUU
JCVI_SCAF_1096627820531/333-409     ......UAUAUUAGUCUAGAUAGUCCUU.CUUAGCCAUC.UUUAGCUCCC.GGUUUU.U..A.AGGACUAUC.UUUUCUUUAUAUAUGCUU
JCVI_SCAF_1101668340878/712-794     AUCUGCUAUAUUAGUCUAGAUAGUCCUU.CUUAGCCAUC.UUUAGCUCCC.GGUUUU.U..A.AGGACUAUC.CUUUUUUUAUGCUCCCCC
JCVI_SCAF_1101668562740/884-802     AUCUGCUAUGAUAGCCCAGAUAGUCCUU.CUUAGCCAUC.UUUAGCUCCC.GGUUUU.U..A.AGGACUAUC.UUUUUUUUAUGCUCCCCC
JCVI_SCAF_1101668340878/718-794     ......UAUAUUAGUCUAGAUAGUCCUU.CUUAGCCAUC.UUUAGCUCCC.GGUUUU.U..A.AGGACUAUC.CUUUUUUUAUGCUCCCCC
JCVI_SCAF_1101668371143/661-589     ...........UAACCUAGAUAGUCCUU.CUUAGCCAUC.UUUAGCUCCC.GGUUUU.U..A.AGGACUAUCUUUUUUUUUAUAUGUUCCC
JCVI_SCAF_1101668371143/659-589     .............ACCUAGAUAGUCCUU.CUUAGCCAUC.UUUAGCUCCC.GGUUUU.U..A.AGGACUAUCUUUUUUUUUAUAUGUUCCC
JCVI_SCAF_1096627068251/70-140      .............UUCUAGAUAGUCCUU.CUUAGCCAUC.UUUAGCUCCC.GGUUUU.U..A.AGGACUAUCUUUUUUUUUAUAUGCUCCC
JCVI_SCAF_1101667150245/683-613     .............GUCUAGAUAGUCCUU.CUUAGCCAUC.UUUAGCUCCC.GGUUUU.U..A.AGGACUAUCUUUUUUUUUAUAUGCUCCC
JCVI_SCAF_1096627859160/1414-1344   .............UUUUAGAUAGUCCUU.CUUAGCCAUC.UUUAGCUCCC.GGUUUU.U..A.AGGACUAUCUUUUUUUUUAUAUGCUCCC
JCVI_SCAF_1096627984272/1040-1110   .............AUCUAGAUAGUCCUU.CUUAGCCAUC.UUUAGCUCCC.GGUUUU.U..A.AGGACUAUCUUUUUUUUUAUAUGCUCCC
JCVI_SCAF_1101667529033/790-860     .............AUCUAGAUAGUCCUU.CUUAGCCAUC.UUUAGCUCCC.GGUUUU.U..A.AGGACUAUCUUUUUUUUUAUAUGCUUCC
JCVI_SCAF_1096628002639/1204-1134   .............UUUUUGAUAGUCCUU.CUUAGCCAUC.UUUAGCUCCC.GGUUUU.U..A.AGGACUAUCUUUUUUUUUAUAUGCUCCC
JCVI_SCAF_1096628196781/253-183     .............UUUGUGAUAGUCCUU.CUUAGCCAUC.UUUAGCUCCC.GGUUUU.U..A.AGGACUAUCUUUUUUUUUAUAUGCUCCC
JCVI_SCAF_1096628195275/333-403     .............AUAUAGAUAGUCCUU.CUUAGCCAUC.UUUAGCUCCC.GGUUUU.U..A.AGGACUAUCUUUUUUUUUAUAUGCUCCC
JCVI_SCAF_1096627235545/699-769     .............AUUUAGGUAGUCCUU.CUUAGCCAUC.UUUAGCUCCC.GGUUUU.U..A.AGGACUAUCUUUUUUUUUAUAUGCUCCC
JCVI_SCAF_1096627449082/920-990     .............AAUUAGGUAGUCCUU.CUUAGCCAUC.UUUAGCUCCC.GGUUUU.U..A.AGGACUAUCUUUUUUUUUAUAUGCUCCC
JCVI_SCAF_1096628393606/257-187     .............CUUUUGAUAGUCCUU.CUUAGCCAUC.UUUAGCUCCC.GGUUUU.U..A.AGGACUAUCUUUUUUUUUAUAUGCUUCC
JCVI_SCAF_1096626999311/52-122      .............GUCUAGAUAGUCCUU.CUUAGCCAUC.UUUAGCUCCC.GGUUUU.U..A.AGGACUAUCUUUUUUUUUAUAUGCUCAU
JCVI_SCAF_1096627375787/2501-2431   .............UUCUAGAUAGUCCUU.CUUAGCCAUC.UUUAGCUCCC.GGUUUU.U..A.AGGACUAUCUUUUUUUUUAUAUGCUCAU
JCVI_SCAF_1096627348102/377-307     .............GUUCAGAUAGUCCUU.CUUAGCCAUC.UUUAGCUCCC.GGUUUU.U..A.AGGACUAUCUUUUUUUUUAUAUGCUCAU
JCVI_SCAF_1096626946121/901-971     .............AUUUGGAUAGUCCUU.CUUAGCCAUC.UUUAGCUCCC.GGUUUU.U..A.AGGACUAUCUUUUUUUUUAUAUGCUCCC
JCVI_SCAF_1096626946121/899-971     ...........UGAUUUGGAUAGUCCUU.CUUAGCCAUC.UUUAGCUCCC.GGUUUU.U..A.AGGACUAUCUUUUUUUUUAUAUGCUCCC
JCVI_SCAF_1101667264931/444-514     .............GAUCAGAUAGUCCUU.CUUAGCCAUC.UUUAGCUCCC.GGUUUU.U..A.AGGACUAUCUUUUUUUUUAUAGGCUCAU
JCVI_SCAF_1096627830950/1045-975    .............GAUCAGAUAGUCCUU.CUUAGCCAUC.UUUAGCUCCC.GGUUUU.U..A.AGGACUAUCUUUUUUUUUACAGGCUCAU
JCVI_SCAF_1096627847378/1000-1070   .............AUAUUGAUAGUCCUU.CUUAGCCAUC.UUUAGCUCCC.GGUUUU.U..A.AGGACUAUCUUUUUUUUUAUAUGCUUCC
JCVI_SCAF_1101667242544/403-473     .............GCCUUGAUAGUCCUU.CUUAGCCAUC.UUUAGCUCCC.GGUUUU.U..A.AGGACUAUCUUUUUUUUUAUAUGCUCCC
JCVI_SCAF_1101668721930/228-158     .............GUUUAGAUAGUCCUU.CUUAGCCAUC.UUUAGCUCCC.GGUUUU.U..A.AGGACUAUCUUUUUUUUUGUAUGCUCAU
JCVI_SCAF_1096627235545/697-769     ...........UUAUUUAGGUAGUCCUU.CUUAGCCAUC.UUUAGCUCCC.GGUUUU.U..A.AGGACUAUCUUUUUUUUUAUAUGCUCCC
JCVI_SCAF_1096627449082/918-990     ...........UUAAUUAGGUAGUCCUU.CUUAGCCAUC.UUUAGCUCCC.GGUUUU.U..A.AGGACUAUCUUUUUUUUUAUAUGCUCCC
JCVI_SCAF_1096627348102/379-307     ...........UAGUUCAGAUAGUCCUU.CUUAGCCAUC.UUUAGCUCCC.GGUUUU.U..A.AGGACUAUCUUUUUUUUUAUAUGCUCAU
JCVI_SCAF_1096627068251/68-140      ...........UAUUCUAGAUAGUCCUU.CUUAGCCAUC.UUUAGCUCCC.GGUUUU.U..A.AGGACUAUCUUUUUUUUUAUAUGCUCCC
JCVI_SCAF_1096627905418/596-524     ...........UAGUCUAGAUAGUCCUU.CUUAGCCAUC.UUUAGCUCCC.GGUUUU.U..A.AGGACUAUCUUUUUUUUUAUAUGCUCCC
JCVI_SCAF_1101667150245/685-613     ...........UUGUCUAGAUAGUCCUU.CUUAGCCAUC.UUUAGCUCCC.GGUUUU.U..A.AGGACUAUCUUUUUUUUUAUAUGCUCCC
JCVI_SCAF_1096627984272/1038-1110   ...........UUAUCUAGAUAGUCCUU.CUUAGCCAUC.UUUAGCUCCC.GGUUUU.U..A.AGGACUAUCUUUUUUUUUAUAUGCUCCC
JCVI_SCAF_1096626912561/142-70      ...........UAAUCUAGAUAGUCCUU.CUUAGCCAUC.UUUAGCUCCC.GGUUUU.U..A.AGGACUAUCUUUUUUUUUAUAUGCUCCC
JCVI_SCAF_1101667529033/788-860     ...........UAAUCUAGAUAGUCCUU.CUUAGCCAUC.UUUAGCUCCC.GGUUUU.U..A.AGGACUAUCUUUUUUUUUAUAUGCUUCC
JCVI_SCAF_1101668528127/56-128      ...........UGGUCUAGAUAGUCCUU.CUUAGCCAUC.UUUAGCUCCC.GGUUUU.U..A.AGGACUAUCUUUUUUUUUAUAUGCUCCC
JCVI_SCAF_1096628196781/255-183     ...........UCUUUGUGAUAGUCCUU.CUUAGCCAUC.UUUAGCUCCC.GGUUUU.U..A.AGGACUAUCUUUUUUUUUAUAUGCUCCC
JCVI_SCAF_1096628195275/331-403     ...........UGAUAUAGAUAGUCCUU.CUUAGCCAUC.UUUAGCUCCC.GGUUUU.U..A.AGGACUAUCUUUUUUUUUAUAUGCUCCC
JCVI_SCAF_1101667242544/401-473     ...........UAGCCUUGAUAGUCCUU.CUUAGCCAUC.UUUAGCUCCC.GGUUUU.U..A.AGGACUAUCUUUUUUUUUAUAUGCUCCC
JCVI_SCAF_1096627830950/1047-975    ...........UAGAUCAGAUAGUCCUU.CUUAGCCAUC.UUUAGCUCCC.GGUUUU.U..A.AGGACUAUCUUUUUUUUUACAGGCUCAU
JCVI_SCAF_1096627847378/998-1070    ...........UUAUAUUGAUAGUCCUU.CUUAGCCAUC.UUUAGCUCCC.GGUUUU.U..A.AGGACUAUCUUUUUUUUUAUAUGCUUCC
JCVI_SCAF_1096626999311/50-122      ...........UAGUCUAGAUAGUCCUU.CUUAGCCAUC.UUUAGCUCCC.GGUUUU.U..A.AGGACUAUCUUUUUUUUUAUAUGCUCAU
JCVI_SCAF_1096627859160/1416-1344   ...........UGUUUUAGAUAGUCCUU.CUUAGCCAUC.UUUAGCUCCC.GGUUUU.U..A.AGGACUAUCUUUUUUUUUAUAUGCUCCC
JCVI_SCAF_1096628393606/259-187     ...........GUCUUUUGAUAGUCCUU.CUUAGCCAUC.UUUAGCUCCC.GGUUUU.U..A.AGGACUAUCUUUUUUUUUAUAUGCUUCC
JCVI_SCAF_1101668721930/230-158     ...........UGGUUUAGAUAGUCCUU.CUUAGCCAUC.UUUAGCUCCC.GGUUUU.U..A.AGGACUAUCUUUUUUUUUGUAUGCUCAU
JCVI_SCAF_1096628002639/1206-1134   ...........UAUUUUUGAUAGUCCUU.CUUAGCCAUC.UUUAGCUCCC.GGUUUU.U..A.AGGACUAUCUUUUUUUUUAUAUGCUCCC
JCVI_SCAF_1096627219673/597-527     .............AAUCUGAUAGUCCUU.CUUAGCCAUC.UUUAGCUCCC.GGUUUU.U..A.AGGACUAUCUUUUUUUUUAUGCUCCCUU
JCVI_SCAF_1096627102628/1336-1406   .............AAUCUGAUAGUCCUU.CUUAGCCAUC.UUUAGCUCCC.GGUUUU.U..A.AGGACUAUCUUUUUUUUUAUGCUCCCAU
JCVI_SCAF_1096626982644/490-420     .............AACCUGAUAGUCCUU.CUUAGCCAUC.UUUAGCUCCC.GGUUUU.U..A.AGGACUAUCUUUUUUUUUAUGCUCCCUU
JCVI_SCAF_1101667534047/669-739     .............AUUCUGAUAGUCCUU.CUUAGCCAUC.UUUAGCUCCC.GGUUUU.U..A.AGGACUAUCUUUUUUUUUAUGCUCCCAU
JCVI_SCAF_1096627308140/1468-1538   .............AAAUUGAUAGUCCUU.CUUAGCCAUC.UUUAGCUCCC.GGUUUU.U..A.AGGACUAUCUUUUUUUUUAUGCUCCCCU
JCVI_SCAF_1096626987029/2354-2284   .............AAUUUGAUAGUCCUU.CUUAGCCAUC.UUUAGCUCCC.GGUUUU.U..A.AGGACUAUCUUUUUUUUUAUGCUCCCCU
JCVI_SCAF_1096627346284/2299-2229   .............AAUUUGAUAGUCCUU.CUUAGCCAUC.UUUAGCUCCC.GGUUUU.U..A.AGGACUAUCUUUUUUUUUAUGCUUCCUU
JCVI_SCAF_1096628092983/315-245     .............GAUUUGAUAGUCCUU.CUUAGCCAUC.UUUAGCUCCC.GGUUUU.U..A.AGGACUAUCUUUUUUUUUAUGCUUCCUU
JCVI_SCAF_1096627301836/167-97      .............GGUUUGAUAGUCCUU.CUUAGCCAUC.UUUAGCUCCC.GGUUUU.U..A.AGGACUAUCUUUUUUUUUAUGCUCCCUU
JCVI_SCAF_1096627062804/429-499     .............GAUUUGAUAGUCCUU.CUUAGCCAUC.UUUAGCUCCC.GGUUUU.U..A.AGGACUAUCUUUUUUUUUAUGCUCCCCC
JCVI_SCAF_1101667208247/389-459     .............GGUUUGAUAGUCCUU.CUUAGCCAUC.UUUAGCUCCC.GGUUUU.U..A.AGGACUAUCUUUUUUUUUAUGCUCCCCC
JCVI_SCAF_1096626982644/492-420     ...........GUAACCUGAUAGUCCUU.CUUAGCCAUC.UUUAGCUCCC.GGUUUU.U..A.AGGACUAUCUUUUUUUUUAUGCUCCCUU
JCVI_SCAF_1096627002674/1892-1822   .............GAUCUGAUAGUCCUU.CUUAGCCAUC.UUUAGCUCCC.GGUUUU.U..A.AGGACUAUCUUUUUUUUUAUGCUCCCCU
JCVI_SCAF_1101667353468/549-619     .............AGCCCGAUAGUCCUU.CUUAGCCAUC.UUUAGCUCCC.GGUUUU.U..A.AGGACUAUCUUUUUUUUUAUGCUCCCUU
JCVI_SCAF_1101667353468/547-619     ...........UAAGCCCGAUAGUCCUU.CUUAGCCAUC.UUUAGCUCCC.GGUUUU.U..A.AGGACUAUCUUUUUUUUUAUGCUCCCUU
JCVI_SCAF_1101667534047/667-739     ...........AGAUUCUGAUAGUCCUU.CUUAGCCAUC.UUUAGCUCCC.GGUUUU.U..A.AGGACUAUCUUUUUUUUUAUGCUCCCAU
JCVI_SCAF_1096627346284/2301-2229   ...........CAAAUUUGAUAGUCCUU.CUUAGCCAUC.UUUAGCUCCC.GGUUUU.U..A.AGGACUAUCUUUUUUUUUAUGCUUCCUU
JCVI_SCAF_1096628092983/317-245     ...........CAGAUUUGAUAGUCCUU.CUUAGCCAUC.UUUAGCUCCC.GGUUUU.U..A.AGGACUAUCUUUUUUUUUAUGCUUCCUU
JCVI_SCAF_1096627501968/1136-1206   .............GAUUUGAUAGUCCUU.CUUAGCCAUC.UUUAGCUCCC.GGUUUU.U..A.AGGACUAUCUUUUUUUUUAUGCUCCCAU
JCVI_SCAF_1096627102628/1334-1406   ...........AUAAUCUGAUAGUCCUU.CUUAGCCAUC.UUUAGCUCCC.GGUUUU.U..A.AGGACUAUCUUUUUUUUUAUGCUCCCAU
JCVI_SCAF_1096627002674/1894-1822   ...........UGGAUCUGAUAGUCCUU.CUUAGCCAUC.UUUAGCUCCC.GGUUUU.U..A.AGGACUAUCUUUUUUUUUAUGCUCCCCU
JCVI_SCAF_1096627308140/1466-1538   ...........GUAAAUUGAUAGUCCUU.CUUAGCCAUC.UUUAGCUCCC.GGUUUU.U..A.AGGACUAUCUUUUUUUUUAUGCUCCCCU
JCVI_SCAF_1096626987029/2356-2284   ...........GUAAUUUGAUAGUCCUU.CUUAGCCAUC.UUUAGCUCCC.GGUUUU.U..A.AGGACUAUCUUUUUUUUUAUGCUCCCCU
JCVI_SCAF_1101667208247/387-459     ...........GUGGUUUGAUAGUCCUU.CUUAGCCAUC.UUUAGCUCCC.GGUUUU.U..A.AGGACUAUCUUUUUUUUUAUGCUCCCCC
JCVI_SCAF_1096627062804/427-499     ...........GUGAUUUGAUAGUCCUU.CUUAGCCAUC.UUUAGCUCCC.GGUUUU.U..A.AGGACUAUCUUUUUUUUUAUGCUCCCCC
JCVI_SCAF_1096627301836/169-97      ...........UUGGUUUGAUAGUCCUU.CUUAGCCAUC.UUUAGCUCCC.GGUUUU.U..A.AGGACUAUCUUUUUUUUUAUGCUCCCUU
JCVI_SCAF_1096627501968/1134-1206   ...........GUGAUUUGAUAGUCCUU.CUUAGCCAUC.UUUAGCUCCC.GGUUUU.U..A.AGGACUAUCUUUUUUUUUAUGCUCCCAU
JCVI_SCAF_1096627219673/599-527     ...........AGAAUCUGAUAGUCCUU.CUUAGCCAUC.UUUAGCUCCC.GGUUUU.U..A.AGGACUAUCUUUUUUUUUAUGCUCCCUU
JCVI_SCAF_1096626910637/1485-1415   .............GUAUAGGUAGUCCUU.CUUAGCCAUC.UUUAGCUCCC.GGUUUU.U..A.AGGACUAUCUUUUUUUUUAUGCUCCCCC
JCVI_SCAF_1096626910637/1487-1415   ...........UAGUAUAGGUAGUCCUU.CUUAGCCAUC.UUUAGCUCCC.GGUUUU.U..A.AGGACUAUCUUUUUUUUUAUGCUCCCCC
JCVI_SCAF_1101668708500/411-339     ...........UAGUCUAGAUAGUCCUU.CUUAGCCAUC.UUUAGCUCCC.GGUUUU.U..A.AGGACUAUCUUUUUUUUUAUGCUCCCUU
JCVI_SCAF_1101667244269/83-155      ...........UAGUCUAGAUAGUCCUU.CUUAGCCAUC.UUUAGCUCCC.GGUUUU.U..A.AGGACUAUCUUUUUUUUUAUGCUCCCCU
JCVI_SCAF_1096627817655/1518-1590   ...........UAGUCUAGAUAGUCCUU.CUUAGCCAUC.UUUAGCUCCC.GGUUUU.U..A.AGGACUAUCUUUUUUUUUAUGCUCCCCC
JCVI_SCAF_1096627852513/839-767     ...........UGGUCUAGAUAGUCCUU.CUUAGCCAUC.UUUAGCUCCC.GGUUUU.U..A.AGGACUAUCUUUUUUUUUAUGCUCCCCC
JCVI_SCAF_1101667450386/549-477     ...........UGAUCUAGAUAGUCCUU.CUUAGCCAUC.UUUAGCUCCC.GGUUUU.U..A.AGGACUAUCUUUUUUUUUAUGCUCCCUU
JCVI_SCAF_1101667450386/547-477     .............AUCUAGAUAGUCCUU.CUUAGCCAUC.UUUAGCUCCC.GGUUUU.U..A.AGGACUAUCUUUUUUUUUAUGCUCCCUU
JCVI_SCAF_1101668708500/409-339     .............GUCUAGAUAGUCCUU.CUUAGCCAUC.UUUAGCUCCC.GGUUUU.U..A.AGGACUAUCUUUUUUUUUAUGCUCCCUU
JCVI_SCAF_1101667244269/85-155      .............GUCUAGAUAGUCCUU.CUUAGCCAUC.UUUAGCUCCC.GGUUUU.U..A.AGGACUAUCUUUUUUUUUAUGCUCCCCU
JCVI_SCAF_1096627817655/1520-1590   .............GUCUAGAUAGUCCUU.CUUAGCCAUC.UUUAGCUCCC.GGUUUU.U..A.AGGACUAUCUUUUUUUUUAUGCUCCCCC
JCVI_SCAF_1096627234319/905-975     .............UUUUAGAUAGUCCUU.CUUAGCCAUC.UUUAGCUCCC.GGUUUU.U..A.AGGACUAUCUUUUUUUAUAUGCUCCCCU
JCVI_SCAF_1096627234319/903-975     ...........UGUUUUAGAUAGUCCUU.CUUAGCCAUC.UUUAGCUCCC.GGUUUU.U..A.AGGACUAUCUUUUUUUAUAUGCUCCCCU
JCVI_SCAF_1096627897059/1280-1208   ...........UAAAUUUGAUAGUCCUU.CUUAGCCAUC.UUUAGCUCCC.GGUUUU.U..A.AGGACUAUCUUUUUUUAUAUGUUCCCCC
JCVI_SCAF_1096627897059/1278-1208   .............AAUUUGAUAGUCCUU.CUUAGCCAUC.UUUAGCUCCC.GGUUUU.U..A.AGGACUAUCUUUUUUUAUAUGUUCCCCC
JCVI_SCAF_1096627729028/993-1065    ...........UACUUUUGAUAGUCCUU.CUUAGCCAUC.UUUAGCUCCC.GGUUUU.U..A.AGGACUAUCUUUUUUUAUAUGCUCCCCC
JCVI_SCAF_1096627729028/995-1065    .............CUUUUGAUAGUCCUU.CUUAGCCAUC.UUUAGCUCCC.GGUUUU.U..A.AGGACUAUCUUUUUUUAUAUGCUCCCCC
JCVI_SCAF_1096627213911/9908-9838   .............UUACUGAUAGUCCUU.CUUAGCCAUC.UUUAGCUCCC.GGUUUU.U..A.AGGACUAUCUUUUUUUAUAUGCUCCCCG
JCVI_SCAF_1096627213911/9910-9838   ...........UGUUACUGAUAGUCCUU.CUUAGCCAUC.UUUAGCUCCC.GGUUUU.U..A.AGGACUAUCUUUUUUUAUAUGCUCCCCG
JCVI_SCAF_1101667409091/496-568     ...........UAAUUUAGGUAGUCCUU.CUUAGCCAUC.UUUAGCUCCC.GGUUUU.U..A.AGGACUAUCUUUUUUUUAAUGCUCCCUC
JCVI_SCAF_1101667409091/498-568     .............AUUUAGGUAGUCCUU.CUUAGCCAUC.UUUAGCUCCC.GGUUUU.U..A.AGGACUAUCUUUUUUUUAAUGCUCCCUC
JCVI_SCAF_1096628026191/385-313     ...........UGGUCUAGAUAGUCCUU.CUUAGCCAUC.UUUAGCUCCC.GGUUUU.U..A.AGGACUAUCUUUUUUUUUAAGAUGCUCC
JCVI_SCAF_1096628026191/383-313     .............GUCUAGAUAGUCCUU.CUUAGCCAUC.UUUAGCUCCC.GGUUUU.U..A.AGGACUAUCUUUUUUUUUAAGAUGCUCC
JCVI_SCAF_1101667253614/298-368     .............CUAUGGAUAGUCCUU.CUUAGCCAUC.UUUAGCUCCC.GGUUUU.U..A.AGGACUAUCUUUUUUUAAAUGCUCCCCU
JCVI_SCAF_1101667253614/296-368     ...........UACUAUGGAUAGUCCUU.CUUAGCCAUC.UUUAGCUCCC.GGUUUU.U..A.AGGACUAUCUUUUUUUAAAUGCUCCCCU
JCVI_SCAF_1096627384161/24-94       .............UUUCAGAUAGUCCUU.CUUAGCCAUC.UUUAGCUCCC.GGUUUU.U..A.AGGACUAUCUUCUUUUUUAUGCUCCCCC
JCVI_SCAF_1096627384161/22-94       ...........UGUUUCAGAUAGUCCUU.CUUAGCCAUC.UUUAGCUCCC.GGUUUU.U..A.AGGACUAUCUUCUUUUUUAUGCUCCCCC
JCVI_SCAF_1096627820531/338-410     ...........UAGUCUAGAUAGUCCUU.CUUAGCCAUC.UUUAGCUCCC.GGUUUU.U..A.AGGACUAUCUUUUCUUUAUAUAUGCUUC
JCVI_SCAF_1096627820531/340-410     .............GUCUAGAUAGUCCUU.CUUAGCCAUC.UUUAGCUCCC.GGUUUU.U..A.AGGACUAUCUUUUCUUUAUAUAUGCUUC
JCVI_SCAF_1101668733374/1268-1196   ...........UGUUUCAGAUAGUCCUU.CUUAGCCAUC.UUUAGCUCCC.GGUUUU.U..A.AGGACUAUCUUUUUUUUUAAAAUUAUCC
JCVI_SCAF_1101668733374/1266-1196   .............UUUCAGAUAGUCCUU.CUUAGCCAUC.UUUAGCUCCC.GGUUUU.U..A.AGGACUAUCUUUUUUUUUAAAAUUAUCC
JCVI_SCAF_1101668401678/802-874     ...........UAAAGCUGAUAGUCCUU.CUUAGCCAUC.UUUAGCUCCC.GGUUUU.U..A.AGGACUAUCUUUUUUUUUAUCCAAAUUU
JCVI_SCAF_1101668401678/804-874     .............AAGCUGAUAGUCCUU.CUUAGCCAUC.UUUAGCUCCC.GGUUUU.U..A.AGGACUAUCUUUUUUUUUAUCCAAAUUU
JCVI_SCAF_1101668340878/723-795     ...........UAGUCUAGAUAGUCCUU.CUUAGCCAUC.UUUAGCUCCC.GGUUUU.U..A.AGGACUAUCCUUUUUUUAUGCUCCCCCU
JCVI_SCAF_1101668340878/725-795     .............GUCUAGAUAGUCCUU.CUUAGCCAUC.UUUAGCUCCC.GGUUUU.U..A.AGGACUAUCCUUUUUUUAUGCUCCCCCU
JCVI_SCAF_1101668562740/871-801     .............GCCCAGAUAGUCCUU.CUUAGCCAUC.UUUAGCUCCC.GGUUUU.U..A.AGGACUAUCUUUUUUUUAUGCUCCCCCU
JCVI_SCAF_1101668562740/873-801     ...........UAGCCCAGAUAGUCCUU.CUUAGCCAUC.UUUAGCUCCC.GGUUUU.U..A.AGGACUAUCUUUUUUUUAUGCUCCCCCU
JCVI_SCAF_1096627802622/265-337     ...........UGAUCCUGAUAGUCCUU.CUUAGCCAUC.UUUAGCUCCC.GGUUUU.U..A.AGGACUAUCUUUUUUUUAUGCUCCCCCU
JCVI_SCAF_1096627802622/267-337     .............AUCCUGAUAGUCCUU.CUUAGCCAUC.UUUAGCUCCC.GGUUUU.U..A.AGGACUAUCUUUUUUUUAUGCUCCCCCU
JCVI_SCAF_1096627082370/1109-1179   .............UAUAAGAUAGUCCUU.CUUAGCCAUC.UUUAGCUCCC.GGUUUU.U..A.AGGACUAUCUUUUUUUUAUGCUCCCCCU
JCVI_SCAF_1096627082370/1107-1179   ...........UGUAUAAGAUAGUCCUU.CUUAGCCAUC.UUUAGCUCCC.GGUUUU.U..A.AGGACUAUCUUUUUUUUAUGCUCCCCCU
JCVI_SCAF_1096627790557/1517-1445   ...........UAAGGUUGAUAGUCCUU.CUUAGCCAUC.UUUAGCUCCC.GGUUUU.U..A.AGGACUAUCUUUUUUUUAGCCUCUCCCU
JCVI_SCAF_1096627790557/1515-1445   .............AGGUUGAUAGUCCUU.CUUAGCCAUC.UUUAGCUCCC.GGUUUU.U..A.AGGACUAUCUUUUUUUUAGCCUCUCCCU
JCVI_SCAF_1101667465400/285-357     ...........UAGCUUUGAUAGUCCUU.CUUAGCCAUC.UUUAGCUCCC.GGUUUU.U..A.AGGACUAUCUUUUUUUUAGCCCCUCCCU
JCVI_SCAF_1101667465400/287-357     .............GCUUUGAUAGUCCUU.CUUAGCCAUC.UUUAGCUCCC.GGUUUU.U..A.AGGACUAUCUUUUUUUUAGCCCCUCCCU
JCVI_SCAF_1096627170333/832-914     CUCUGAUAUUAUGAUUUAGAUAGUCCUU.CUUAGCCAUC.UUUAGCUCCC.GGUUUU.U..A.AGGACUAUC.UUUUUUUAUGCUCCCCCU
JCVI_SCAF_1096627127821/1055-973    CUCUGAUAUUAUGUUCCAGAUAGUCCUU.CUUAGCCAUC.UUUAGCUCCC.GGUUUU.U..A.AGGACUAUC.UUCUUUUAUGCUCCCCCU
JCVI_SCAF_1096627801093/1214-1296   CUCUGAUAUUAUGUUUCAGAUAGUCCUU.CUUAGCCAUC.UUUAGCUCCC.GGUUUU.U..A.AGGACUAUC.UUCUUUUAUGCUCCCCCU
JCVI_SCAF_1101667299736/456-538     CUCUGAUAUUAUGUAUCAGAUAGUCCUU.CUUAGCCAUC.UUUAGCUCCC.GGUUUU.U..A.AGGACUAUC.UUCUUUUAUGCUCCCCCU
JCVI_SCAF_1096627087024/1839-1921   CUCUGAUAUUAUGUAACAGAUAGUCCUU.CUUAGCCAUC.UUUAGCUCCC.GGUUUU.U..A.AGGACUAUC.UUCUUUUAUGCUCCCCCU
JCVI_SCAF_1101667200196/220-138     CUCUGAUAUUAUGUAUUAGAUAGUCCUU.CUUAGCCAUC.UUUAGCUCCC.GGUUUU.U..A.AGGACUAUC.UUCUUUUAUGCUCCCCCU
JCVI_SCAF_1101667080137/628-546     CUCUGAUAUUAUGUAUUAGAUAGUCCUU.CUUAGCCAUC.UUUAGCUCCC.GGUUUU.U..A.AGGACUAUC.UUUUUUUAUGCUCCCCCU
JCVI_SCAF_1096627696578/327-409     CUCUGAUAUUAUGUAUUAGAUAGUCCUU.CUUAGCCAUC.UUUAGCUCCC.GGUUUU.U..A.AGGACUAUC.UUUUUAUAUGCUCCCCCU
JCVI_SCAF_1096627721104/1040-958    CUCUGAUAUUAUGUAUUAGAUAGUCCUU.CUUAGCCAUC.UUUAGCUCCC.GGUUUU.U..A.AGGACUAUC.CUUUUUUAUGCUCCCCCU
JCVI_SCAF_1096627872233/1454-1372   CUCUGAUAUUAUGUAUUAGAUAGUCCUU.CUUAGCCAUC.UUUAGCUCCC.GGUUUU.U..A.AGGACUAUC.UUCUUUUAUGCUUCCCCU
JCVI_SCAF_1096628013781/602-684     CUUUGAUAUUAUGUAUUAGAUAGUCCUU.CUUAGCCAUC.UUUAGCUCCC.GGUUUU.U..A.AGGACUAUC.UUUUUUUAUGCUCCCCCU
JCVI_SCAF_1096626914936/223-305     CUCUGAUAUUAUGUAUUAGAUAGUCCUU.CUUAGCCAUC.UUUAGCUCCC.GGUUUU.U..A.AGGACUAUC.UUUUUUUAUGCUCCCCUU
JCVI_SCAF_1096627029972/1173-1091   CUCUGAUAUUAUGUAAUAGAUAGUCCUU.CUUAGCCAUC.UUUAGCUCCC.GGUUUU.U..A.AGGACUAUC.UUUUUUUAUGCUCCCCUU
JCVI_SCAF_1096627213354/1212-1294   CUCUGAUAUUAUGUUAUAGAUAGUCCUU.CUUAGCCAUC.UUUAGCUCCC.GGUUUU.U..A.AGGACUAUC.UUUUUUUAUGCUCCCCUU
JCVI_SCAF_1101668669316/712-630     CUCUGAUAUUAUGUGUUAGAUAGUCCUU.CUUAGCCAUC.UUUAGCUCCC.GGUUUU.U..A.AGGACUAUC.UUUUUUUAUGCUCCCCCU
JCVI_SCAF_1101667404077/333-251     CUCUGAUAUUAUUUAUUAGAUAGUCCUU.CUUAGCCAUC.UUUAGCUCCC.GGUUUU.U..A.AGGACUAUC.UUUUUUUAUGCUCCCCCU
JCVI_SCAF_1101667426153/679-761     CUCUGAUAUUAUCUAUUAGAUAGUCCUU.CUUAGCCAUC.UUUAGCUCCC.GGUUUU.U..A.AGGACUAUC.UUUUUUUAUGCUCCCCCU
JCVI_SCAF_1101667080154/604-686     CUCUGAUAUUAUGUAUCAGAUAGUCCUU.CUUAGCCAUC.UUUAGCUCCC.GGUUUU.U..A.AGGACUAUC.UUUUUUUAUGCUCCCCUU
JCVI_SCAF_1096627854803/381-463     CUCUGAUAUUAUGUAUCAGAUAGUCCUU.CUUAGCCAUC.UUUAGCUCCC.GGUUUU.U..A.AGGACUAUC.UUCUUUUAUGCUCCCCUU
JCVI_SCAF_1096627107411/712-794     CUCUGAUAUUAUGUAUCAGAUAGUCCUU.CUUAGCCAUC.UUUAGCUCCC.GGUUUU.U..A.AGGACUAUC.UUUUUUUAUGCUCCCCCU
JCVI_SCAF_1101668320295/519-437     CUCUGAUAAUAUGUAUCAGAUAGUCCUU.CUUAGCCAUC.UUUAGCUCCC.GGUUUU.U..A.AGGACUAUC.UUUUUUUAUGCUCCCCCU
JCVI_SCAF_1096627735450/310-392     CUCUGAUAUUAUGUUUAAGAUAGUCCUU.CUUAGCCAUC.UUUAGCUCCC.GGUUUU.U..A.AGGACUAUC.UUCUUUUAUGCUCCCCCU
JCVI_SCAF_1101668676020/360-278     CUCUGAUAUUAUGUUUAAGAUAGUCCUU.CUUAGCCAUC.UUUAGCUCCC.GGUUUU.U..A.AGGACUAUC.UUUUUUUAUGCUCCCCCU
JCVI_SCAF_1101668181080/1152-1234   CUCUGAUAUUAUGUUUAAGAUAGUCCUU.CUUAGCCAUC.UUUAGCUCCC.GGUUUU.U..A.AGGACUAUC.UUUUUUUAUGCUCCCCUU
JCVI_SCAF_1096627512463/1137-1219   CUCUGAUAUUAUGUCUUAGAUAGUCCUU.CUUAGCCAUC.UUUAGCUCCC.GGUUUU.U..A.AGGACUAUC.UUUUUUUAUGCUCCCCUU
JCVI_SCAF_1101668276620/1151-1233   CUCUGAUAAUAUGUCUUAGAUAGUCCUU.CUUAGCCAUC.UUUAGCUCCC.GGUUUU.U..A.AGGACUAUC.UUUUUUUAUGCUCCCCUU
JCVI_SCAF_1101668339842/742-660     CUCUGAUAUUAUGUCUUAGAUAGUCCUU.CUUAGCCAUC.UUUAGCUCCC.GGUUUU.U..A.AGGACUAUC.UUUUUUUAUGCUCCCAUU
JCVI_SCAF_1096627090507/109-27      CUCUGAUAUUAUGUCUUAGAUAGUCCUU.CUUAGCCAUC.UUUAGCUCCC.GGUUUU.U..A.AGGACUAUC.UUCUUUUAUGCUCCCCCU
JCVI_SCAF_1101668713623/144-62      CUCUGAUAUUAUGUGGUAGAUAGUCCUU.CUUAGCCAUC.UUUAGCUCCC.GGUUUU.U..A.AGGACUAUC.UUUUUUUAUGCUCCCCCU
JCVI_SCAF_1101668408238/105-187     CUCUGAUAUUAUGUAUUUGAUAGUCCUU.CUUAGCCAUC.UUUAGCUCCC.GGUUUU.U..A.AGGACUAUC.UUUUUUUAUGCUCCCCCU
JCVI_SCAF_1096626931989/325-407     CUCUGAUAUUAUGUAUUUGAUAGUCCUU.CUUAGCCAUC.UUUAGCUCCC.GGUUUU.U..A.AGGACUAUC.UUUUUGUAUGCUCCCCCU
JCVI_SCAF_1096627519940/1559-1477   CUCUGAUAUUAUGUAUUGGAUAGUCCUU.CUUAGCCAUC.UUUAGCUCCC.GGUUUU.U..A.AGGACUAUC.UUUUUUUAUGCUCCCCCU
JCVI_SCAF_1101667097512/144-62      CUCUGAUAUUAUGUAUUGGAUAGUCCUU.CUUAGCCAUC.UUUAGCUCCC.GGUUUU.U..A.AGGACUAUC.UUUUUUUAUGCUCCCUCU
JCVI_SCAF_1101667448054/562-480     CUCUGAUAUUAUCUAUAAGAUAGUCCUU.CUUAGCCAUC.UUUAGCUCCC.GGUUUU.U..A.AGGACUAUC.UUUUUUUAUGCUCCCCCU
JCVI_SCAF_1096626554401/410-492     CUCUGAUAUUAUGUAUCUGAUAGUCCUU.CUUAGCCAUC.UUUAGCUCCC.GGUUUU.U..A.AGGACUAUC.UUUUUUUAUGCUCCCCCU
JCVI_SCAF_1101668656259/558-476     CUCUGAUAUUAUGUCUAAGAUAGUCCUU.CUUAGCCAUC.UUUAGCUCCC.GGUUUU.U..A.AGGACUAUC.UUCUUUUAUGCUCCCCCU
JCVI_SCAF_1096627270784/1188-1106   CUCUGAUAUUAUCUGUUAGAUAGUCCUU.CUUAGCCAUC.UUUAGCUCCC.GGUUUU.U..A.AGGACUAUC.UUUUUUUAUGCUCCCCCU
JCVI_SCAF_1101667213147/479-397     CUCUGAUAUUAUCUGUUGGAUAGUCCUU.CUUAGCCAUC.UUUAGCUCCC.GGUUUU.U..A.AGGACUAUC.UUUUUUUAUGCUCCCCCU
JCVI_SCAF_1096627337425/122-204     CUCUGAUAUUAUGUGUUUGAUAGUCCUU.CUUAGCCAUC.UUUAGCUCCC.GGUUUU.U..A.AGGACUAUC.UUUUUUUAUGCUCCCCCU
JCVI_SCAF_1096627970647/78-160      CUCUGAUAUUAUGUCUUAAAUAGUCCUU.CUUAGCCAUC.UUUAGCUCCC.GGUUUU.U..A.AGGACUAUC.UUUUUUUAUGCUCCCCUU
JCVI_SCAF_1101668461803/717-799     CUCUGAUAUUAUGCACUAGAUAGUCCUU.CUUAGCCAUC.UUUAGCUCCC.GGUUUU.U..A.AGGACUAUC.UUUUUUUAUGCUCCCCCU
JCVI_SCAF_1096627853213/1584-1666   CUCUGAUAAUAUGUUCUAGAUAGUCCUU.CUUAGCCAUC.UUUAGCUCCC.GGUUUU.U..A.AGGACUAUC.UUCUUUUAUGCUCCCCCU
JCVI_SCAF_1096627158424/985-1067    UUCUGAUAUUGUGUAUCAGAUAGUCCUU.CUUAGCCAUC.UUUAGCUCCC.GGUUUU.U..A.AGGACUAUC.UUUUUUUAUGCUCCCCUU
JCVI_SCAF_1096627796777/626-708     GUCUGAUAAUAUGUUUAAGAUAGUCCUU.CUUAGCCAUC.UUUAGCUCCC.GGUUUU.U..A.AGGACUAUC.UUCUUUUAUGCUCCCCCU
JCVI_SCAF_1096627834604/390-472     CUCUGAUAAUAUGCCUUAGAUAGUCCUU.CUUAGCCAUC.UUUAGCUCCC.GGUUUU.U..A.AGGACUAUC.UUUUUUUAUGCUCCCCCU
JCVI_SCAF_1096627976114/1343-1425   CUCUGAUAUUAUGUUCUGGAUAGUCCUU.CUUAGCCAUC.UUUAGCUCCC.GGUUUU.U..A.AGGACUAUC.UUCUUUUAUGCUCCCCCU
JCVI_SCAF_1096628383887/1770-1852   UUCUGAUAUCAUGUAUUUGAUAGUCCUU.CUUAGCCAUC.UUUAGCUCCC.GGUUUU.U..A.AGGACUAUC.UUUUUUUAUGCUCCCCCU
JCVI_SCAF_1096627823594/310-392     CUCUGAUAUUAUGUAUAUGAUAGUCCUU.CUUAGCCAUC.UUUAGCUCCC.GGUUUU.U..A.AGGACUAUC.UUCUUUUAUGCUUCCCCU
JCVI_SCAF_1096627619390/1211-1293   CUUUGAUAUUAUGUAAUUGAUAGUCCUU.CUUAGCCAUC.UUUAGCUCCC.GGUUUU.U..A.AGGACUAUC.UUUUUUUAUGCUCCCCCU
JCVI_SCAF_1096627118468/798-716     CUCUGAUAUUAUGCAUAAGAUAGUCCUU.CUUAGCCAUC.UUUAGCUCCC.GGUUUU.U..A.AGGACUAUC.UUUUUUUAUGCUCCCCCU
JCVI_SCAF_1096627065949/2355-2273   CUAUGAUAUUAUGAAUAAGAUAGUCCUU.CUUAGCCAUC.UUUAGCUCCC.GGUUUU.U..A.AGGACUAUC.UUUUUUUAUGCUCCCCCU
JCVI_SCAF_1096627329129/1948-2030   CUCUGGUAUUAUGCUCUAGAUAGUCCUU.CUUAGCCAUC.UUUAGCUCCC.GGUUUU.U..A.AGGACUAUC.UUCUUUUAUGCUCCCCCU
JCVI_SCAF_1101667207701/535-453     UUCUGAUAAUAUGUAUCAGAUAGUCCUU.CUUAGCCAUC.UUUAGCUCCC.GGUUUU.U..A.AGGACUAUC.CUCUUUUAUGCUCCCCCU
JCVI_SCAF_1096628203559/590-508     CUCUGAUAAUAUGUCUUGGAUAGUCCUU.CUUAGCCAUC.UUUAGCUCCC.GGUUUU.U..A.AGGACUAUC.UCUUUUUAUGCUCCCCCU
JCVI_SCAF_1101668418155/646-728     CUUUGAUAUUAUAUAGUUGAUAGUCCUU.CUUAGCCAUC.UUUAGCUCCC.GGUUUU.U..A.AGGACUAUC.UUUUUAUAUGCUCCCCCU
JCVI_SCAF_1101668339361/1639-1557   CUUUGAUAUUAUGUUCCAGAUAGUCCUU.CUUAGCCAUC.UUUAUCUCCC.GGUUUU.U..A.AGGACUAUC.CUCUUUUAUGCUCCCCCU
JCVI_SCAF_1096627155093/665-583     CUCUGAUAUUAUAUUACAGAUAGUCCUU.CUUAGCCAUC.UUUAGCUCCC.GGUUUU.U..A.AGGACUAUC.UUUUUUUAUGCUCCCCCU
JCVI_SCAF_1101668705883/1302-1220   CUCUGGUAUUAUCUACUAGAUAGUCCUU.CUUAGCCAUC.UUUAGCUCCC.GGUUUU.U..A.AGGACUAUC.UUCUUUUAUGCUCCCCAU
JCVI_SCAF_1096628057390/1766-1845   CUCUGAUAUUAUCUGUUAGAUAGUCCUU.CUUAGCCAUC.UUUAGCUCCC.GGUUUU.U..A.AGGACUAUC.UUUUAUUAUGCUCCC...
JCVI_SCAF_1096627200117/4341-4423   CUCUGUUAUUAUCAUCUUGAUAGUCCUU.CUUAGCCAUC.UUUAGCUCCC.GGUUUU.U..A.AGGACUAUC.UUUUUUUAUGCUCCCCUU
JCVI_SCAF_1096627599811/503-585     CUCUGAUAUUAUGUAUUAGAUAGUCCUU.CUUAGCCAUC.UUUAGCUCCC.GGUUUU.U..A.AGGACUAUC.UUUUUUUAUUUUAUGCUC
JCVI_SCAF_1096627384161/11-93       CUCUGAUAUUAUGUUUCAGAUAGUCCUU.CUUAGCCAUC.UUUAGCUCCC.GGUUUU.U..A.AGGACUAUC.UUCUUUUUUAUGCUCCCC
JCVI_SCAF_1096627329129/1954-2030   ......UAUUAUGCUCUAGAUAGUCCUU.CUUAGCCAUC.UUUAGCUCCC.GGUUUU.U..A.AGGACUAUC.UUCUUUUAUGCUCCCCCU
JCVI_SCAF_1096627853213/1590-1666   ......UAAUAUGUUCUAGAUAGUCCUU.CUUAGCCAUC.UUUAGCUCCC.GGUUUU.U..A.AGGACUAUC.UUCUUUUAUGCUCCCCCU
JCVI_SCAF_1101668461803/723-799     ......UAUUAUGCACUAGAUAGUCCUU.CUUAGCCAUC.UUUAGCUCCC.GGUUUU.U..A.AGGACUAUC.UUUUUUUAUGCUCCCCCU
JCVI_SCAF_1101667080137/622-546     ......UAUUAUGUAUUAGAUAGUCCUU.CUUAGCCAUC.UUUAGCUCCC.GGUUUU.U..A.AGGACUAUC.UUUUUUUAUGCUCCCCCU
JCVI_SCAF_1096627696578/333-409     ......UAUUAUGUAUUAGAUAGUCCUU.CUUAGCCAUC.UUUAGCUCCC.GGUUUU.U..A.AGGACUAUC.UUUUUAUAUGCUCCCCCU
JCVI_SCAF_1101667200196/214-138     ......UAUUAUGUAUUAGAUAGUCCUU.CUUAGCCAUC.UUUAGCUCCC.GGUUUU.U..A.AGGACUAUC.UUCUUUUAUGCUCCCCCU
JCVI_SCAF_1096627721104/1034-958    ......UAUUAUGUAUUAGAUAGUCCUU.CUUAGCCAUC.UUUAGCUCCC.GGUUUU.U..A.AGGACUAUC.CUUUUUUAUGCUCCCCCU
JCVI_SCAF_1096627872233/1448-1372   ......UAUUAUGUAUUAGAUAGUCCUU.CUUAGCCAUC.UUUAGCUCCC.GGUUUU.U..A.AGGACUAUC.UUCUUUUAUGCUUCCCCU
JCVI_SCAF_1101667404077/327-251     ......UAUUAUUUAUUAGAUAGUCCUU.CUUAGCCAUC.UUUAGCUCCC.GGUUUU.U..A.AGGACUAUC.UUUUUUUAUGCUCCCCCU
JCVI_SCAF_1101667426153/685-761     ......UAUUAUCUAUUAGAUAGUCCUU.CUUAGCCAUC.UUUAGCUCCC.GGUUUU.U..A.AGGACUAUC.UUUUUUUAUGCUCCCCCU
JCVI_SCAF_1101668669316/706-630     ......UAUUAUGUGUUAGAUAGUCCUU.CUUAGCCAUC.UUUAGCUCCC.GGUUUU.U..A.AGGACUAUC.UUUUUUUAUGCUCCCCCU
JCVI_SCAF_1101668713623/138-62      ......UAUUAUGUGGUAGAUAGUCCUU.CUUAGCCAUC.UUUAGCUCCC.GGUUUU.U..A.AGGACUAUC.UUUUUUUAUGCUCCCCCU
JCVI_SCAF_1096626914936/229-305     ......UAUUAUGUAUUAGAUAGUCCUU.CUUAGCCAUC.UUUAGCUCCC.GGUUUU.U..A.AGGACUAUC.UUUUUUUAUGCUCCCCUU
JCVI_SCAF_1096627512463/1143-1219   ......UAUUAUGUCUUAGAUAGUCCUU.CUUAGCCAUC.UUUAGCUCCC.GGUUUU.U..A.AGGACUAUC.UUUUUUUAUGCUCCCCUU
JCVI_SCAF_1101668276620/1157-1233   ......UAAUAUGUCUUAGAUAGUCCUU.CUUAGCCAUC.UUUAGCUCCC.GGUUUU.U..A.AGGACUAUC.UUUUUUUAUGCUCCCCUU
JCVI_SCAF_1101668339842/736-660     ......UAUUAUGUCUUAGAUAGUCCUU.CUUAGCCAUC.UUUAGCUCCC.GGUUUU.U..A.AGGACUAUC.UUUUUUUAUGCUCCCAUU
JCVI_SCAF_1096627029972/1167-1091   ......UAUUAUGUAAUAGAUAGUCCUU.CUUAGCCAUC.UUUAGCUCCC.GGUUUU.U..A.AGGACUAUC.UUUUUUUAUGCUCCCCUU
JCVI_SCAF_1096627090507/103-27      ......UAUUAUGUCUUAGAUAGUCCUU.CUUAGCCAUC.UUUAGCUCCC.GGUUUU.U..A.AGGACUAUC.UUCUUUUAUGCUCCCCCU
JCVI_SCAF_1096627213354/1218-1294   ......UAUUAUGUUAUAGAUAGUCCUU.CUUAGCCAUC.UUUAGCUCCC.GGUUUU.U..A.AGGACUAUC.UUUUUUUAUGCUCCCCUU
JCVI_SCAF_1096627270784/1182-1106   ......UAUUAUCUGUUAGAUAGUCCUU.CUUAGCCAUC.UUUAGCUCCC.GGUUUU.U..A.AGGACUAUC.UUUUUUUAUGCUCCCCCU
JCVI_SCAF_1096627170333/838-914     ......UAUUAUGAUUUAGAUAGUCCUU.CUUAGCCAUC.UUUAGCUCCC.GGUUUU.U..A.AGGACUAUC.UUUUUUUAUGCUCCCCCU
JCVI_SCAF_1096627834604/396-472     ......UAAUAUGCCUUAGAUAGUCCUU.CUUAGCCAUC.UUUAGCUCCC.GGUUUU.U..A.AGGACUAUC.UUUUUUUAUGCUCCCCCU
JCVI_SCAF_1101668705883/1296-1220   ......UAUUAUCUACUAGAUAGUCCUU.CUUAGCCAUC.UUUAGCUCCC.GGUUUU.U..A.AGGACUAUC.UUCUUUUAUGCUCCCCAU
JCVI_SCAF_1096628057390/1772-1845   ......UAUUAUCUGUUAGAUAGUCCUU.CUUAGCCAUC.UUUAGCUCCC.GGUUUU.U..A.AGGACUAUC.UUUUAUUAUGCUCCC...
JCVI_SCAF_1096627599811/509-585     ......UAUUAUGUAUUAGAUAGUCCUU.CUUAGCCAUC.UUUAGCUCCC.GGUUUU.U..A.AGGACUAUC.UUUUUUUAUUUUAUGCUC
JCVI_SCAF_1096627866521/762-690     ...........UAUUUUGGAUAGUCCUU.CUUAGCCAUC.UUUAGCUCCC.GGUUUU.U..A.AGGACUAUCUUUUUAUAUGGCAUUCCCU
JCVI_SCAF_1096627866521/760-690     .............UUUUGGAUAGUCCUU.CUUAGCCAUC.UUUAGCUCCC.GGUUUU.U..A.AGGACUAUCUUUUUAUAUGGCAUUCCCU
JCVI_SCAF_1096627815039/384-312     ...........UGAUAUAGAUAGUCCUU.CUUAGCCAUC.UUUAGCUCCC.GGUUUU.U..A.AGGACUAUCUUUUUUGAAUUUCCCCUAA
JCVI_SCAF_1096627815039/382-312     .............AUAUAGAUAGUCCUU.CUUAGCCAUC.UUUAGCUCCC.GGUUUU.U..A.AGGACUAUCUUUUUUGAAUUUCCCCUAA
JCVI_SCAF_1096627329129/1961-2031   .............CUCUAGAUAGUCCUU.CUUAGCCAUC.UUUAGCUCCC.GGUUUU.U..A.AGGACUAUCUUCUUUUAUGCUCCCCCUA
JCVI_SCAF_1096627853213/1597-1667   .............UUCUAGAUAGUCCUU.CUUAGCCAUC.UUUAGCUCCC.GGUUUU.U..A.AGGACUAUCUUCUUUUAUGCUCCCCCUA
JCVI_SCAF_1096627127821/1042-972    .............UUCCAGAUAGUCCUU.CUUAGCCAUC.UUUAGCUCCC.GGUUUU.U..A.AGGACUAUCUUCUUUUAUGCUCCCCCUA
JCVI_SCAF_1096627801093/1227-1297   .............UUUCAGAUAGUCCUU.CUUAGCCAUC.UUUAGCUCCC.GGUUUU.U..A.AGGACUAUCUUCUUUUAUGCUCCCCCUA
JCVI_SCAF_1096627089305/1103-1173   .............UUUCAGAUAGUCCUU.CUUAGCCAUC.UUUAGCUCCC.GGUUUU.U..A.AGGACUAUCUUCUUUUAUGCUCCCCCUG
JCVI_SCAF_1096627735450/323-393     .............UUUAAGAUAGUCCUU.CUUAGCCAUC.UUUAGCUCCC.GGUUUU.U..A.AGGACUAUCUUCUUUUAUGCUCCCCCUA
JCVI_SCAF_1101667299736/469-539     .............UAUCAGAUAGUCCUU.CUUAGCCAUC.UUUAGCUCCC.GGUUUU.U..A.AGGACUAUCUUCUUUUAUGCUCCCCCUA
JCVI_SCAF_1096627087024/1852-1922   .............UAACAGAUAGUCCUU.CUUAGCCAUC.UUUAGCUCCC.GGUUUU.U..A.AGGACUAUCUUCUUUUAUGCUCCCCCUA
JCVI_SCAF_1101667200196/207-137     .............UAUUAGAUAGUCCUU.CUUAGCCAUC.UUUAGCUCCC.GGUUUU.U..A.AGGACUAUCUUCUUUUAUGCUCCCCCUA
JCVI_SCAF_1096627090507/96-26       .............UCUUAGAUAGUCCUU.CUUAGCCAUC.UUUAGCUCCC.GGUUUU.U..A.AGGACUAUCUUCUUUUAUGCUCCCCCUA
JCVI_SCAF_1101667080137/615-545     .............UAUUAGAUAGUCCUU.CUUAGCCAUC.UUUAGCUCCC.GGUUUU.U..A.AGGACUAUCUUUUUUUAUGCUCCCCCUA
JCVI_SCAF_1096627519940/1546-1476   .............UAUUGGAUAGUCCUU.CUUAGCCAUC.UUUAGCUCCC.GGUUUU.U..A.AGGACUAUCUUUUUUUAUGCUCCCCCUA
JCVI_SCAF_1101667097512/131-61      .............UAUUGGAUAGUCCUU.CUUAGCCAUC.UUUAGCUCCC.GGUUUU.U..A.AGGACUAUCUUUUUUUAUGCUCCCUCUA
JCVI_SCAF_1096627696578/340-410     .............UAUUAGAUAGUCCUU.CUUAGCCAUC.UUUAGCUCCC.GGUUUU.U..A.AGGACUAUCUUUUUAUAUGCUCCCCCUA
JCVI_SCAF_1101667207701/522-452     .............UAUCAGAUAGUCCUU.CUUAGCCAUC.UUUAGCUCCC.GGUUUU.U..A.AGGACUAUCCUCUUUUAUGCUCCCCCUA
JCVI_SCAF_1096627721104/1027-957    .............UAUUAGAUAGUCCUU.CUUAGCCAUC.UUUAGCUCCC.GGUUUU.U..A.AGGACUAUCCUUUUUUAUGCUCCCCCUA
JCVI_SCAF_1101667213147/466-396     .............UGUUGGAUAGUCCUU.CUUAGCCAUC.UUUAGCUCCC.GGUUUU.U..A.AGGACUAUCUUUUUUUAUGCUCCCCCUA
JCVI_SCAF_1096627337425/135-205     .............UGUUUGAUAGUCCUU.CUUAGCCAUC.UUUAGCUCCC.GGUUUU.U..A.AGGACUAUCUUUUUUUAUGCUCCCCCUA
JCVI_SCAF_1096626914936/236-306     .............UAUUAGAUAGUCCUU.CUUAGCCAUC.UUUAGCUCCC.GGUUUU.U..A.AGGACUAUCUUUUUUUAUGCUCCCCUUA
JCVI_SCAF_1096627029972/1160-1090   .............UAAUAGAUAGUCCUU.CUUAGCCAUC.UUUAGCUCCC.GGUUUU.U..A.AGGACUAUCUUUUUUUAUGCUCCCCUUA
JCVI_SCAF_1096627213354/1225-1295   .............UUAUAGAUAGUCCUU.CUUAGCCAUC.UUUAGCUCCC.GGUUUU.U..A.AGGACUAUCUUUUUUUAUGCUCCCCUUA
JCVI_SCAF_1101668669316/699-629     .............UGUUAGAUAGUCCUU.CUUAGCCAUC.UUUAGCUCCC.GGUUUU.U..A.AGGACUAUCUUUUUUUAUGCUCCCCCUA
JCVI_SCAF_1101668676020/347-277     .............UUUAAGAUAGUCCUU.CUUAGCCAUC.UUUAGCUCCC.GGUUUU.U..A.AGGACUAUCUUUUUUUAUGCUCCCCCUA
JCVI_SCAF_1101668656259/545-475     .............UCUAAGAUAGUCCUU.CUUAGCCAUC.UUUAGCUCCC.GGUUUU.U..A.AGGACUAUCUUCUUUUAUGCUCCCCCUA
JCVI_SCAF_1101667080154/617-687     .............UAUCAGAUAGUCCUU.CUUAGCCAUC.UUUAGCUCCC.GGUUUU.U..A.AGGACUAUCUUUUUUUAUGCUCCCCUUA
JCVI_SCAF_1096627512463/1150-1220   .............UCUUAGAUAGUCCUU.CUUAGCCAUC.UUUAGCUCCC.GGUUUU.U..A.AGGACUAUCUUUUUUUAUGCUCCCCUUA
JCVI_SCAF_1101668713623/131-61      .............UGGUAGAUAGUCCUU.CUUAGCCAUC.UUUAGCUCCC.GGUUUU.U..A.AGGACUAUCUUUUUUUAUGCUCCCCCUA
JCVI_SCAF_1096627854803/394-464     .............UAUCAGAUAGUCCUU.CUUAGCCAUC.UUUAGCUCCC.GGUUUU.U..A.AGGACUAUCUUCUUUUAUGCUCCCCUUA
JCVI_SCAF_1096627872233/1441-1371   .............UAUUAGAUAGUCCUU.CUUAGCCAUC.UUUAGCUCCC.GGUUUU.U..A.AGGACUAUCUUCUUUUAUGCUUCCCCUA
JCVI_SCAF_1101668408238/118-188     .............UAUUUGAUAGUCCUU.CUUAGCCAUC.UUUAGCUCCC.GGUUUU.U..A.AGGACUAUCUUUUUUUAUGCUCCCCCUA
JCVI_SCAF_1096626931989/338-408     .............UAUUUGAUAGUCCUU.CUUAGCCAUC.UUUAGCUCCC.GGUUUU.U..A.AGGACUAUCUUUUUGUAUGCUCCCCCUA
JCVI_SCAF_1096626554401/423-493     .............UAUCUGAUAGUCCUU.CUUAGCCAUC.UUUAGCUCCC.GGUUUU.U..A.AGGACUAUCUUUUUUUAUGCUCCCCCUA
JCVI_SCAF_1096628383887/1783-1853   .............UAUUUGAUAGUCCUU.CUUAGCCAUC.UUUAGCUCCC.GGUUUU.U..A.AGGACUAUCUUUUUUUAUGCUCCCCCUU
JCVI_SCAF_1096627619390/1224-1294   .............UAAUUGAUAGUCCUU.CUUAGCCAUC.UUUAGCUCCC.GGUUUU.U..A.AGGACUAUCUUUUUUUAUGCUCCCCCUA
JCVI_SCAF_1096627970647/91-161      .............UCUUAAAUAGUCCUU.CUUAGCCAUC.UUUAGCUCCC.GGUUUU.U..A.AGGACUAUCUUUUUUUAUGCUCCCCUUA
JCVI_SCAF_1096627976114/1356-1426   .............UUCUGGAUAGUCCUU.CUUAGCCAUC.UUUAGCUCCC.GGUUUU.U..A.AGGACUAUCUUCUUUUAUGCUCCCCCUA
JCVI_SCAF_1101667448054/549-479     .............UAUAAGAUAGUCCUU.CUUAGCCAUC.UUUAGCUCCC.GGUUUU.U..A.AGGACUAUCUUUUUUUAUGCUCCCCCUA
JCVI_SCAF_1096627118468/785-715     .............CAUAAGAUAGUCCUU.CUUAGCCAUC.UUUAGCUCCC.GGUUUU.U..A.AGGACUAUCUUUUUUUAUGCUCCCCCUA
JCVI_SCAF_1101668339842/729-659     .............UCUUAGAUAGUCCUU.CUUAGCCAUC.UUUAGCUCCC.GGUUUU.U..A.AGGACUAUCUUUUUUUAUGCUCCCAUUA
JCVI_SCAF_1096627065949/2342-2272   .............AAUAAGAUAGUCCUU.CUUAGCCAUC.UUUAGCUCCC.GGUUUU.U..A.AGGACUAUCUUUUUUUAUGCUCCCCCUA
JCVI_SCAF_1101668181080/1165-1235   .............UUUAAGAUAGUCCUU.CUUAGCCAUC.UUUAGCUCCC.GGUUUU.U..A.AGGACUAUCUUUUUUUAUGCUCCCCUUA
JCVI_SCAF_1101668320295/506-436     .............UAUCAGAUAGUCCUU.CUUAGCCAUC.UUUAGCUCCC.GGUUUU.U..A.AGGACUAUCUUUUUUUAUGCUCCCCCUA
JCVI_SCAF_1096627170333/845-915     .............AUUUAGAUAGUCCUU.CUUAGCCAUC.UUUAGCUCCC.GGUUUU.U..A.AGGACUAUCUUUUUUUAUGCUCCCCCUA
JCVI_SCAF_1096627155093/652-582     .............UUACAGAUAGUCCUU.CUUAGCCAUC.UUUAGCUCCC.GGUUUU.U..A.AGGACUAUCUUUUUUUAUGCUCCCCCUA
JCVI_SCAF_1101668705883/1289-1219   .............UACUAGAUAGUCCUU.CUUAGCCAUC.UUUAGCUCCC.GGUUUU.U..A.AGGACUAUCUUCUUUUAUGCUCCCCAUA
JCVI_SCAF_1096627118468/787-715     ...........UGCAUAAGAUAGUCCUU.CUUAGCCAUC.UUUAGCUCCC.GGUUUU.U..A.AGGACUAUCUUUUUUUAUGCUCCCCCUA
JCVI_SCAF_1096627065949/2344-2272   ...........UGAAUAAGAUAGUCCUU.CUUAGCCAUC.UUUAGCUCCC.GGUUUU.U..A.AGGACUAUCUUUUUUUAUGCUCCCCCUA
JCVI_SCAF_1096627155093/654-582     ...........UAUUACAGAUAGUCCUU.CUUAGCCAUC.UUUAGCUCCC.GGUUUU.U..A.AGGACUAUCUUUUUUUAUGCUCCCCCUA
JCVI_SCAF_1096627170333/843-915     ...........UGAUUUAGAUAGUCCUU.CUUAGCCAUC.UUUAGCUCCC.GGUUUU.U..A.AGGACUAUCUUUUUUUAUGCUCCCCCUA
JCVI_SCAF_1096627834604/401-473     ...........UGCCUUAGAUAGUCCUU.CUUAGCCAUC.UUUAGCUCCC.GGUUUU.U..A.AGGACUAUCUUUUUUUAUGCUCCCCCUA
JCVI_SCAF_1096628203559/577-507     .............UCUUGGAUAGUCCUU.CUUAGCCAUC.UUUAGCUCCC.GGUUUU.U..A.AGGACUAUCUCUUUUUAUGCUCCCCCUA
JCVI_SCAF_1101668705883/1291-1219   ...........UCUACUAGAUAGUCCUU.CUUAGCCAUC.UUUAGCUCCC.GGUUUU.U..A.AGGACUAUCUUCUUUUAUGCUCCCCAUA
JCVI_SCAF_1101668418155/659-729     .............UAGUUGAUAGUCCUU.CUUAGCCAUC.UUUAGCUCCC.GGUUUU.U..A.AGGACUAUCUUUUUAUAUGCUCCCCCUA
JCVI_SCAF_1101668418155/657-729     ...........UAUAGUUGAUAGUCCUU.CUUAGCCAUC.UUUAGCUCCC.GGUUUU.U..A.AGGACUAUCUUUUUAUAUGCUCCCCCUA
JCVI_SCAF_1096627823594/323-393     .............UAUAUGAUAGUCCUU.CUUAGCCAUC.UUUAGCUCCC.GGUUUU.U..A.AGGACUAUCUUCUUUUAUGCUUCCCCUA
JCVI_SCAF_1096627823594/321-393     ...........UGUAUAUGAUAGUCCUU.CUUAGCCAUC.UUUAGCUCCC.GGUUUU.U..A.AGGACUAUCUUCUUUUAUGCUUCCCCUA
JCVI_SCAF_1096627270784/1177-1105   ...........UCUGUUAGAUAGUCCUU.CUUAGCCAUC.UUUAGCUCCC.GGUUUU.U..A.AGGACUAUCUUUUUUUAUGCUCCCCCUA
JCVI_SCAF_1101667213147/468-396     ...........UCUGUUGGAUAGUCCUU.CUUAGCCAUC.UUUAGCUCCC.GGUUUU.U..A.AGGACUAUCUUUUUUUAUGCUCCCCCUA
JCVI_SCAF_1101667426153/690-762     ...........UCUAUUAGAUAGUCCUU.CUUAGCCAUC.UUUAGCUCCC.GGUUUU.U..A.AGGACUAUCUUUUUUUAUGCUCCCCCUA
JCVI_SCAF_1101667080137/617-545     ...........UGUAUUAGAUAGUCCUU.CUUAGCCAUC.UUUAGCUCCC.GGUUUU.U..A.AGGACUAUCUUUUUUUAUGCUCCCCCUA
JCVI_SCAF_1096627519940/1548-1476   ...........UGUAUUGGAUAGUCCUU.CUUAGCCAUC.UUUAGCUCCC.GGUUUU.U..A.AGGACUAUCUUUUUUUAUGCUCCCCCUA
JCVI_SCAF_1101667097512/133-61      ...........UGUAUUGGAUAGUCCUU.CUUAGCCAUC.UUUAGCUCCC.GGUUUU.U..A.AGGACUAUCUUUUUUUAUGCUCCCUCUA
JCVI_SCAF_1096627696578/338-410     ...........UGUAUUAGAUAGUCCUU.CUUAGCCAUC.UUUAGCUCCC.GGUUUU.U..A.AGGACUAUCUUUUUAUAUGCUCCCCCUA
JCVI_SCAF_1101667200196/209-137     ...........UGUAUUAGAUAGUCCUU.CUUAGCCAUC.UUUAGCUCCC.GGUUUU.U..A.AGGACUAUCUUCUUUUAUGCUCCCCCUA
JCVI_SCAF_1096627721104/1029-957    ...........UGUAUUAGAUAGUCCUU.CUUAGCCAUC.UUUAGCUCCC.GGUUUU.U..A.AGGACUAUCCUUUUUUAUGCUCCCCCUA
JCVI_SCAF_1096627872233/1443-1371   ...........UGUAUUAGAUAGUCCUU.CUUAGCCAUC.UUUAGCUCCC.GGUUUU.U..A.AGGACUAUCUUCUUUUAUGCUUCCCCUA
JCVI_SCAF_1101667299736/467-539     ...........UGUAUCAGAUAGUCCUU.CUUAGCCAUC.UUUAGCUCCC.GGUUUU.U..A.AGGACUAUCUUCUUUUAUGCUCCCCCUA
JCVI_SCAF_1101667207701/524-452     ...........UGUAUCAGAUAGUCCUU.CUUAGCCAUC.UUUAGCUCCC.GGUUUU.U..A.AGGACUAUCCUCUUUUAUGCUCCCCCUA
JCVI_SCAF_1096627801093/1225-1297   ...........UGUUUCAGAUAGUCCUU.CUUAGCCAUC.UUUAGCUCCC.GGUUUU.U..A.AGGACUAUCUUCUUUUAUGCUCCCCCUA
JCVI_SCAF_1096627127821/1044-972    ...........UGUUCCAGAUAGUCCUU.CUUAGCCAUC.UUUAGCUCCC.GGUUUU.U..A.AGGACUAUCUUCUUUUAUGCUCCCCCUA
JCVI_SCAF_1096627735450/321-393     ...........UGUUUAAGAUAGUCCUU.CUUAGCCAUC.UUUAGCUCCC.GGUUUU.U..A.AGGACUAUCUUCUUUUAUGCUCCCCCUA
JCVI_SCAF_1096627853213/1595-1667   ...........UGUUCUAGAUAGUCCUU.CUUAGCCAUC.UUUAGCUCCC.GGUUUU.U..A.AGGACUAUCUUCUUUUAUGCUCCCCCUA
JCVI_SCAF_1096627329129/1959-2031   ...........UGCUCUAGAUAGUCCUU.CUUAGCCAUC.UUUAGCUCCC.GGUUUU.U..A.AGGACUAUCUUCUUUUAUGCUCCCCCUA
JCVI_SCAF_1096627090507/98-26       ...........UGUCUUAGAUAGUCCUU.CUUAGCCAUC.UUUAGCUCCC.GGUUUU.U..A.AGGACUAUCUUCUUUUAUGCUCCCCCUA
JCVI_SCAF_1096627089305/1101-1173   ...........UGUUUCAGAUAGUCCUU.CUUAGCCAUC.UUUAGCUCCC.GGUUUU.U..A.AGGACUAUCUUCUUUUAUGCUCCCCCUG
JCVI_SCAF_1096627087024/1850-1922   ...........UGUAACAGAUAGUCCUU.CUUAGCCAUC.UUUAGCUCCC.GGUUUU.U..A.AGGACUAUCUUCUUUUAUGCUCCCCCUA
JCVI_SCAF_1096627854803/392-464     ...........UGUAUCAGAUAGUCCUU.CUUAGCCAUC.UUUAGCUCCC.GGUUUU.U..A.AGGACUAUCUUCUUUUAUGCUCCCCUUA
JCVI_SCAF_1101667080154/615-687     ...........UGUAUCAGAUAGUCCUU.CUUAGCCAUC.UUUAGCUCCC.GGUUUU.U..A.AGGACUAUCUUUUUUUAUGCUCCCCUUA
JCVI_SCAF_1096627976114/1354-1426   ...........UGUUCUGGAUAGUCCUU.CUUAGCCAUC.UUUAGCUCCC.GGUUUU.U..A.AGGACUAUCUUCUUUUAUGCUCCCCCUA
JCVI_SCAF_1101667404077/322-250     ...........UUUAUUAGAUAGUCCUU.CUUAGCCAUC.UUUAGCUCCC.GGUUUU.U..A.AGGACUAUCUUUUUUUAUGCUCCCCCUA
JCVI_SCAF_1101667448054/551-479     ...........UCUAUAAGAUAGUCCUU.CUUAGCCAUC.UUUAGCUCCC.GGUUUU.U..A.AGGACUAUCUUUUUUUAUGCUCCCCCUA
JCVI_SCAF_1101668320295/508-436     ...........UGUAUCAGAUAGUCCUU.CUUAGCCAUC.UUUAGCUCCC.GGUUUU.U..A.AGGACUAUCUUUUUUUAUGCUCCCCCUA
JCVI_SCAF_1096626554401/421-493     ...........UGUAUCUGAUAGUCCUU.CUUAGCCAUC.UUUAGCUCCC.GGUUUU.U..A.AGGACUAUCUUUUUUUAUGCUCCCCCUA
JCVI_SCAF_1101668408238/116-188     ...........UGUAUUUGAUAGUCCUU.CUUAGCCAUC.UUUAGCUCCC.GGUUUU.U..A.AGGACUAUCUUUUUUUAUGCUCCCCCUA
JCVI_SCAF_1096627337425/133-205     ...........UGUGUUUGAUAGUCCUU.CUUAGCCAUC.UUUAGCUCCC.GGUUUU.U..A.AGGACUAUCUUUUUUUAUGCUCCCCCUA
JCVI_SCAF_1096627619390/1222-1294   ...........UGUAAUUGAUAGUCCUU.CUUAGCCAUC.UUUAGCUCCC.GGUUUU.U..A.AGGACUAUCUUUUUUUAUGCUCCCCCUA
JCVI_SCAF_1101668656259/547-475     ...........UGUCUAAGAUAGUCCUU.CUUAGCCAUC.UUUAGCUCCC.GGUUUU.U..A.AGGACUAUCUUCUUUUAUGCUCCCCCUA
JCVI_SCAF_1101668669316/701-629     ...........UGUGUUAGAUAGUCCUU.CUUAGCCAUC.UUUAGCUCCC.GGUUUU.U..A.AGGACUAUCUUUUUUUAUGCUCCCCCUA
JCVI_SCAF_1101668676020/349-277     ...........UGUUUAAGAUAGUCCUU.CUUAGCCAUC.UUUAGCUCCC.GGUUUU.U..A.AGGACUAUCUUUUUUUAUGCUCCCCCUA
JCVI_SCAF_1101668181080/1163-1235   ...........UGUUUAAGAUAGUCCUU.CUUAGCCAUC.UUUAGCUCCC.GGUUUU.U..A.AGGACUAUCUUUUUUUAUGCUCCCCUUA
JCVI_SCAF_1101668713623/133-61      ...........UGUGGUAGAUAGUCCUU.CUUAGCCAUC.UUUAGCUCCC.GGUUUU.U..A.AGGACUAUCUUUUUUUAUGCUCCCCCUA
JCVI_SCAF_1096628383887/1781-1853   ...........UGUAUUUGAUAGUCCUU.CUUAGCCAUC.UUUAGCUCCC.GGUUUU.U..A.AGGACUAUCUUUUUUUAUGCUCCCCCUU
JCVI_SCAF_1096626931989/336-408     ...........UGUAUUUGAUAGUCCUU.CUUAGCCAUC.UUUAGCUCCC.GGUUUU.U..A.AGGACUAUCUUUUUGUAUGCUCCCCCUA
JCVI_SCAF_1096626914936/234-306     ...........UGUAUUAGAUAGUCCUU.CUUAGCCAUC.UUUAGCUCCC.GGUUUU.U..A.AGGACUAUCUUUUUUUAUGCUCCCCUUA
JCVI_SCAF_1096627512463/1148-1220   ...........UGUCUUAGAUAGUCCUU.CUUAGCCAUC.UUUAGCUCCC.GGUUUU.U..A.AGGACUAUCUUUUUUUAUGCUCCCCUUA
JCVI_SCAF_1096627970647/89-161      ...........UGUCUUAAAUAGUCCUU.CUUAGCCAUC.UUUAGCUCCC.GGUUUU.U..A.AGGACUAUCUUUUUUUAUGCUCCCCUUA
JCVI_SCAF_1096627029972/1162-1090   ...........UGUAAUAGAUAGUCCUU.CUUAGCCAUC.UUUAGCUCCC.GGUUUU.U..A.AGGACUAUCUUUUUUUAUGCUCCCCUUA
JCVI_SCAF_1096627213354/1223-1295   ...........UGUUAUAGAUAGUCCUU.CUUAGCCAUC.UUUAGCUCCC.GGUUUU.U..A.AGGACUAUCUUUUUUUAUGCUCCCCUUA
JCVI_SCAF_1101668339842/731-659     ...........UGUCUUAGAUAGUCCUU.CUUAGCCAUC.UUUAGCUCCC.GGUUUU.U..A.AGGACUAUCUUUUUUUAUGCUCCCAUUA
JCVI_SCAF_1101668461803/728-800     ...........UGCACUAGAUAGUCCUU.CUUAGCCAUC.UUUAGCUCCC.GGUUUU.U..A.AGGACUAUCUUUUUUUAUGCUCCCCCUA
JCVI_SCAF_1101668461803/730-800     .............CACUAGAUAGUCCUU.CUUAGCCAUC.UUUAGCUCCC.GGUUUU.U..A.AGGACUAUCUUUUUUUAUGCUCCCCCUA
JCVI_SCAF_1096628203559/579-507     ...........UGUCUUGGAUAGUCCUU.CUUAGCCAUC.UUUAGCUCCC.GGUUUU.U..A.AGGACUAUCUCUUUUUAUGCUCCCCCUA
JCVI_SCAF_1096627200117/4354-4424   .............AUCUUGAUAGUCCUU.CUUAGCCAUC.UUUAGCUCCC.GGUUUU.U..A.AGGACUAUCUUUUUUUAUGCUCCCCUUA
JCVI_SCAF_1101667234387/404-474     .............AGCUUGAUAGUCCUU.CUUAGCCAUC.UUUAGCUCCC.GGUUUU.U..A.AGGACUAUCUUUUUUUAUGCUCCCUUUA
JCVI_SCAF_1101667234387/402-474     ...........AUAGCUUGAUAGUCCUU.CUUAGCCAUC.UUUAGCUCCC.GGUUUU.U..A.AGGACUAUCUUUUUUUAUGCUCCCUUUA
JCVI_SCAF_1096627200117/4352-4424   ...........UCAUCUUGAUAGUCCUU.CUUAGCCAUC.UUUAGCUCCC.GGUUUU.U..A.AGGACUAUCUUUUUUUAUGCUCCCCUUA
JCVI_SCAF_1096626893136/469-397     ...........UCAUAUUGAUAGUCCUU.CUUAGCCAUC.UUUAGCUCCC.GGUUUU.U..A.AGGACUAUCUUUUUAGAUGCUCCCCCUA
JCVI_SCAF_1096626893136/467-397     .............AUAUUGAUAGUCCUU.CUUAGCCAUC.UUUAGCUCCC.GGUUUU.U..A.AGGACUAUCUUUUUAGAUGCUCCCCCUA
JCVI_SCAF_1096628057390/1777-1845   ...........UCUGUUAGAUAGUCCUU.CUUAGCCAUC.UUUAGCUCCC.GGUUUU.U..A.AGGACUAUCUUUUAUUAUGCUCCC....
JCVI_SCAF_1096628057390/1779-1845   .............UGUUAGAUAGUCCUU.CUUAGCCAUC.UUUAGCUCCC.GGUUUU.U..A.AGGACUAUCUUUUAUUAUGCUCCC....
JCVI_SCAF_1101667256682/515-587     ...........UGCACCUGAUAGUCCUU.CUUAGCCAUC.UUUAGCUCCC.GGUUUU.U..A.AGGACUAUCUUUUUUGAAACUCCCAAUA
JCVI_SCAF_1101667256682/517-587     .............CACCUGAUAGUCCUU.CUUAGCCAUC.UUUAGCUCCC.GGUUUU.U..A.AGGACUAUCUUUUUUGAAACUCCCAAUA
JCVI_SCAF_1096627082370/1096-1178   CUCUGGUAUGAUGUAUAAGAUAGUCCUU.CUUAGCCAUC.UUUAGCUCCC.GGUUUU.U..A.AGGACUAUC.UUUUUUUUAUGCUCCCCC
JCVI_SCAF_1101668402092/615-545     .............AUUUCGAUAGUCCUU.CUUAGCCAUC.UUUAGCUCCC.GGUUUU.U..A.AGGACUAUCUUUUUUUUAUAUGCUCCCC
JCVI_SCAF_1096626490198/245-175     .............AUUUGGAUAGUCCUU.CUUAGCCAUC.UUUAGCUCCC.GGUUUU.U..A.AGGACUAUCUUUUUUUUAUAUGCUCCCC
JCVI_SCAF_1096626490198/247-175     ...........UGAUUUGGAUAGUCCUU.CUUAGCCAUC.UUUAGCUCCC.GGUUUU.U..A.AGGACUAUCUUUUUUUUAUAUGCUCCCC
JCVI_SCAF_1101668402092/617-545     ...........UGAUUUCGAUAGUCCUU.CUUAGCCAUC.UUUAGCUCCC.GGUUUU.U..A.AGGACUAUCUUUUUUUUAUAUGCUCCCC
JCVI_SCAF_1101667245181/674-602     ...........UUUUCCAGAUAGUCCUU.CUUAGCCAUC.UUUAGCUCCC.GGUUUU.U..A.AGGACUAUCUUCUUUUUAGAUGCUCCCC
JCVI_SCAF_1101667245181/672-602     .............UUCCAGAUAGUCCUU.CUUAGCCAUC.UUUAGCUCCC.GGUUUU.U..A.AGGACUAUCUUCUUUUUAGAUGCUCCCC
JCVI_SCAF_1101667562555/279-198     AUCUGCUAUAUUCAUCUAGAUAGUCCU..UUUAGCCAUC.UUUAGCUCCC.GGUUUU.U....AGGACUAUCUUUUUUUUAUAUGCUCCCC
JCVI_SCAF_1096627842159/1480-1552   ...........UGUUAUUGAUAGUCCUU.CUUAGCCAUC.UUUAGCUCCC.GGUUUU.U..A.AGGACUAUCUUUUUUUGUAUAUCACUUA
JCVI_SCAF_1096627842159/1482-1552   .............UUAUUGAUAGUCCUU.CUUAGCCAUC.UUUAGCUCCC.GGUUUU.U..A.AGGACUAUCUUUUUUUGUAUAUCACUUA
JCVI_SCAF_1096627599990/1216-1286   .............AUCUAGAUAGUCCUU.CUUAGCCAUC.UUUAGCUCCC.GGUUUU.U..A.AGGACUAUCUUUUUUUUUUACCCUUUUA
JCVI_SCAF_1096627599811/516-586     .............UAUUAGAUAGUCCUU.CUUAGCCAUC.UUUAGCUCCC.GGUUUU.U..A.AGGACUAUCUUUUUUUAUUUUAUGCUCC
JCVI_SCAF_1096627599811/514-586     ...........UGUAUUAGAUAGUCCUU.CUUAGCCAUC.UUUAGCUCCC.GGUUUU.U..A.AGGACUAUCUUUUUUUAUUUUAUGCUCC
JCVI_SCAF_1096627390358/1206-1276   .............AAAUUGAUAGUCCUU.CUUAGCCAUC.UUUAGCUCCC.GGUUUU.U..A.AGGACUAUCUUUAAAUGCUUCCCCUUAA
JCVI_SCAF_1096628394259/508-578     .............AAAUAGAUAGUCCUU.CUUAGCCAUC.UUUAGCUCCC.GGUUUU.U..A.AGGACUAUCUUUAAAUGCUUCCCCUUAA
JCVI_SCAF_1101668757356/418-488     .............AUAUAGAUAGUCCUU.CUUAGCCAUC.UUUAGCUCCC.GGUUUU.U..A.AGGACUAUCUUUAAAUGCUUCCCCUUAA
JCVI_SCAF_1096628364425/759-829     .............GUAUAGAUAGUCCUU.CUUAGCCAUC.UUUAGCUCCC.GGUUUU.U..A.AGGACUAUCUUUAAAUGCUUCCCCUUAA
JCVI_SCAF_1096628394259/506-578     ...........UUAAAUAGAUAGUCCUU.CUUAGCCAUC.UUUAGCUCCC.GGUUUU.U..A.AGGACUAUCUUUAAAUGCUUCCCCUUAA
JCVI_SCAF_1096627233674/416-486     .............AUUUAGAUAGUCCUU.CUUAGCCAUC.UUUAGCUCCC.GGUUUU.U..A.AGGACUAUCAUUAAAUGCUUCCCCUUAA
JCVI_SCAF_1096627228965/819-749     .............GUUUAGAUAGUCCUU.CUUAGCCAUC.UUUAGCUCCC.GGUUUU.U..A.AGGACUAUCUUUAAAUGCUUCCCCUUGA
JCVI_SCAF_1096627377146/2416-2486   .............GUUAAGAUAGUCCUU.CUUAGCCAUC.UUUAGCUCCC.GGUUUU.U..A.AGGACUAUCUUUAAAUGCUUCCCCUUAA
JCVI_SCAF_1096628391440/400-470     .............UUUUAGAUAGUCCUU.CUUAGCCAUC.UUUAGCUCCC.GGUUUU.U..A.AGGACUAUCUUUAAAUGCUUCCCCUUAA
JCVI_SCAF_1096627377146/2414-2486   ...........UGGUUAAGAUAGUCCUU.CUUAGCCAUC.UUUAGCUCCC.GGUUUU.U..A.AGGACUAUCUUUAAAUGCUUCCCCUUAA
JCVI_SCAF_1101668757356/416-488     ...........UAAUAUAGAUAGUCCUU.CUUAGCCAUC.UUUAGCUCCC.GGUUUU.U..A.AGGACUAUCUUUAAAUGCUUCCCCUUAA
JCVI_SCAF_1096628364425/757-829     ...........UAGUAUAGAUAGUCCUU.CUUAGCCAUC.UUUAGCUCCC.GGUUUU.U..A.AGGACUAUCUUUAAAUGCUUCCCCUUAA
JCVI_SCAF_1096627390358/1204-1276   ...........UGAAAUUGAUAGUCCUU.CUUAGCCAUC.UUUAGCUCCC.GGUUUU.U..A.AGGACUAUCUUUAAAUGCUUCCCCUUAA
JCVI_SCAF_1096627233674/414-486     ...........UGAUUUAGAUAGUCCUU.CUUAGCCAUC.UUUAGCUCCC.GGUUUU.U..A.AGGACUAUCAUUAAAUGCUUCCCCUUAA
JCVI_SCAF_1096628391440/398-470     ...........UAUUUUAGAUAGUCCUU.CUUAGCCAUC.UUUAGCUCCC.GGUUUU.U..A.AGGACUAUCUUUAAAUGCUUCCCCUUAA
JCVI_SCAF_1096627228965/821-749     ...........UAGUUUAGAUAGUCCUU.CUUAGCCAUC.UUUAGCUCCC.GGUUUU.U..A.AGGACUAUCUUUAAAUGCUUCCCCUUGA
JCVI_SCAF_1096628123955/677-607     .............AUUUUGAUAGUCCUU.CUUAGCCAUC.UUUAGCUCCC.GGUUUU.U..A.AGGACUAUCUUAAAAUGCUCCCCCUAAA
JCVI_SCAF_1096628123955/679-607     ...........UGAUUUUGAUAGUCCUU.CUUAGCCAUC.UUUAGCUCCC.GGUUUU.U..A.AGGACUAUCUUAAAAUGCUCCCCCUAAA
JCVI_SCAF_1096628019214/839-911     ...........UGUAUCAGAUAGUCCUU.CUUAGCCAUC.UUUAGCUCCC.GGUUUU.U..A.AGGACUAUCUUUUUAUGCUCCCCUUAGA
JCVI_SCAF_1096628019214/841-911     .............UAUCAGAUAGUCCUU.CUUAGCCAUC.UUUAGCUCCC.GGUUUU.U..A.AGGACUAUCUUUUUAUGCUCCCCUUAGA
JCVI_SCAF_1096628024613/1422-1494   ...........UAAGUAUGAUAGUCCUU.CUUAGCCAUC.UUUAGCUCCC.GGUUUU.U..A.AGGACUAUCUUUUUUUGCACUAUCAAUA
JCVI_SCAF_1096628024613/1424-1494   .............AGUAUGAUAGUCCUU.CUUAGCCAUC.UUUAGCUCCC.GGUUUU.U..A.AGGACUAUCUUUUUUUGCACUAUCAAUA
JCVI_SCAF_1096627775155/484-414     .............AAUAUGAUAGUCCUU.CUUAGCCAUC.UUUAGCUCCC.GGUUUU.U..A.AGGACUAUCUUUUUUUGAGCUUUUAAAA
JCVI_SCAF_1096627735181/1437-1367   .............UAAUUGAUAGUCCUU.CUUAGCCAUC.UUUAGCUCCC.GGUUUU.U..A.AGGACUAUCUUUUUUUUAGCCCAUAAAA
JCVI_SCAF_1096627735181/1439-1367   ...........UUUAAUUGAUAGUCCUU.CUUAGCCAUC.UUUAGCUCCC.GGUUUU.U..A.AGGACUAUCUUUUUUUUAGCCCAUAAAA
JCVI_SCAF_1101668699518/947-877     .............AUCUUGAUAGUCCUU.CUUAGCCAUC.UUUAGCUCCC.GGUUUU.U..A.AGGACUAUCUUUUUAGUUUCUCCUAAAU
JCVI_SCAF_1101668699518/949-877     ...........AUAUCUUGAUAGUCCUU.CUUAGCCAUC.UUUAGCUCCC.GGUUUU.U..A.AGGACUAUCUUUUUAGUUUCUCCUAAAU
JCVI_SCAF_1101667460092/123-205     UUCUGAUAUAAUAUAGAAGAUAGUCCUU.UUUAGCCAUC.UUUAGCUCCC.GGUUUU.U..A.AGGGCUAUC.UUUUUUUAUGCUUCCCCC
JCVI_SCAF_1096626979520/1187-1257   .............AUAAUGAUAGUCCUU.CUUAGCCAUC.UUUAGCUCCC.GGUUUU.U..A.AGGACUAUCUUUUUUUACUUAAAUUUAG
JCVI_SCAF_1096626936906/1048-1118   .............AUAAUGAUAGUCCUU.CUUAGCCAUC.UUUAGCUCCC.GGUUUU.U..A.AGGACUAUCUUUUUUUAUUUAAAUUUAG
JCVI_SCAF_1096626936906/1046-1118   ...........UAAUAAUGAUAGUCCUU.CUUAGCCAUC.UUUAGCUCCC.GGUUUU.U..A.AGGACUAUCUUUUUUUAUUUAAAUUUAG
JCVI_SCAF_1096626979520/1185-1257   ...........UAAUAAUGAUAGUCCUU.CUUAGCCAUC.UUUAGCUCCC.GGUUUU.U..A.AGGACUAUCUUUUUUUACUUAAAUUUAG
JCVI_SCAF_1096628092983/307-245     .....................AGUCCUU.CUUAGCCAUC.UUUAGCUCCC.GGUUUU.U..A.AGGACUAUCUUUUUUUUUAUGCUUCCUU
JCVI_SCAF_1101668467127/1-61        .......................UCCUU.CUUAGCCAUC.UUUAGCUCCC.GGUUUU.U..A.AGGACUAUCUUUUUUUUUAUAUGCUCAU
JCVI_SCAF_1096626999311/60-122      .....................AGUCCUU.CUUAGCCAUC.UUUAGCUCCC.GGUUUU.U..A.AGGACUAUCUUUUUUUUUAUAUGCUCAU
JCVI_SCAF_1101667264931/452-514     .....................AGUCCUU.CUUAGCCAUC.UUUAGCUCCC.GGUUUU.U..A.AGGACUAUCUUUUUUUUUAUAGGCUCAU
JCVI_SCAF_1096626995302/2123-2053   .............AACUUGAUAGUCCUU.CUUAGCCAUC.UUUAGCUCCC.GGUUUU.U..A.AGGACUAUCUUUAAUUUUGCCCUUUAUA
JCVI_SCAF_1096626995302/2125-2053   ...........UGAACUUGAUAGUCCUU.CUUAGCCAUC.UUUAGCUCCC.GGUUUU.U..A.AGGACUAUCUUUAAUUUUGCCCUUUAUA
JCVI_SCAF_1096627815039/395-313     AUCUGUUAAGAUGAUAUAGAUAGUCCUU.CUUAGCCAUC.UUUAGCUCCC.GGUUUU.U..A.AGGACUAUC.UUUUUUGAAUUUCCCCUA
JCVI_SCAF_1096627815039/389-313     ......UAAGAUGAUAUAGAUAGUCCUU.CUUAGCCAUC.UUUAGCUCCC.GGUUUU.U..A.AGGACUAUC.UUUUUUGAAUUUCCCCUA
JCVI_SCAF_1101668402092/628-546     AUCUGCUAUAAUGAUUUCGAUAGUCCUU.CUUAGCCAUC.UUUAGCUCCC.GGUUUU.U..A.AGGACUAUC.UUUUUUUUAUAUGCUCCC
JCVI_SCAF_1096626490198/258-176     AUCUGAUAUAUUGAUUUGGAUAGUCCUU.CUUAGCCAUC.UUUAGCUCCC.GGUUUU.U..A.AGGACUAUC.UUUUUUUUAUAUGCUCCC
JCVI_SCAF_1101668733374/1279-1197   AUCUGCUAUAUUGUUUCAGAUAGUCCUU.CUUAGCCAUC.UUUAGCUCCC.GGUUUU.U..A.AGGACUAUC.UUUUUUUUUAAAAUUAUC
JCVI_SCAF_1101667245181/685-603     AUCUGCUAUAUUUUUCCAGAUAGUCCUU.CUUAGCCAUC.UUUAGCUCCC.GGUUUU.U..A.AGGACUAUC.UUCUUUUUAGAUGCUCCC
JCVI_SCAF_1096626893136/480-398     AUCUGAUAUAUUCAUAUUGAUAGUCCUU.CUUAGCCAUC.UUUAGCUCCC.GGUUUU.U..A.AGGACUAUC.UUUUUAGAUGCUCCCCCU
JCVI_SCAF_1096627842159/1469-1551   AUCUGAUAUAUUGUUAUUGAUAGUCCUU.CUUAGCCAUC.UUUAGCUCCC.GGUUUU.U..A.AGGACUAUC.UUUUUUUGUAUAUCACUU
JCVI_SCAF_1096627719321/1770-1698   ...........UGGUUAAGAUAGUCCUU.CUUAGCCAUC.UUUAGCUCCC.GGUUUU.U..A.AGGACUAUCCUUUUUUACUCUUUUCAUA
JCVI_SCAF_1096627719321/1768-1698   .............GUUAAGAUAGUCCUU.CUUAGCCAUC.UUUAGCUCCC.GGUUUU.U..A.AGGACUAUCCUUUUUUACUCUUUUCAUA
JCVI_SCAF_1096627775155/476-414     .....................AGUCCUU.CUUAGCCAUC.UUUAGCUCCC.GGUUUU.U..A.AGGACUAUCUUUUUUUGAGCUUUUAAAA
JCVI_SCAF_1101667097512/123-61      .....................AGUCCUU.CUUAGCCAUC.UUUAGCUCCC.GGUUUU.U..A.AGGACUAUCUUUUUUUAUGCUCCCUCUA
JCVI_SCAF_1101667080137/605-545     .......................UCCUU.CUUAGCCAUC.UUUAGCUCCC.GGUUUU.U..A.AGGACUAUCUUUUUUUAUGCUCCCCCUA
JCVI_SCAF_1096627213911/9921-9839   UUCUGAUAAACUGUUACUGAUAGUCCUU.CUUAGCCAUC.UUUAGCUCCC.GGUUUU.U..A.AGGACUAUC.UUUUUUUAUAUGCUCCCC
JCVI_SCAF_1096627802622/254-336     ACCUGAUAUAGUGAUCCUGAUAGUCCUU.CUUAGCCAUC.UUUAGCUCCC.GGUUUU.U..A.AGGACUAUC.UUUUUUUUAUGCUCCCCC
JCVI_SCAF_1096628153654/109-27      AUAUGAUAUAUUGACCUAGAUAGUCCUU.CUUAGCCAUC.UUUAGCUCCC.GGUUUU.U..A.AGGGCUAUC.UUUUUUUAUGCUCCCCCC
JCVI_SCAF_1096627599990/1203-1285   AUAUGCUAAUAUGAUCUAGAUAGUCCUU.CUUAGCCAUC.UUUAGCUCCC.GGUUUU.U..A.AGGACUAUC.UUUUUUUUUUACCCUUUU
JCVI_SCAF_1096627599990/1209-1285   ......UAAUAUGAUCUAGAUAGUCCUU.CUUAGCCAUC.UUUAGCUCCC.GGUUUU.U..A.AGGACUAUC.UUUUUUUUUUACCCUUUU
JCVI_SCAF_1101668403963/994-934     .......................UCCUU.CUUAGCCAUC.UUUAGCUCCC.GGUUUU.U..A.AGGACUAUCUUUUUUACAUGCUCCCCCU
JCVI_SCAF_1096628016274/147-75      ...........UCUUCUAGAUAGUCCUU.CUUAGCCAUC.UUUAGCUCCC.GGUUUU.U..A.AGGACUAUCUUCUCAAUAAAAUUAUGCU
JCVI_SCAF_1096628016274/145-75      .............UUCUAGAUAGUCCUU.CUUAGCCAUC.UUUAGCUCCC.GGUUUU.U..A.AGGACUAUCUUCUCAAUAAAAUUAUGCU
JCVI_SCAF_1096627335122/1056-1126   .............AUCUGGAUAGUCCUU.CUUAGCCAUC.UUUAGCUCCC.GGUUUU.U..A.AGGACUAUCUUCUCAAUAAAAUUAUGCU
JCVI_SCAF_1096627335122/1054-1126   ...........UCAUCUGGAUAGUCCUU.CUUAGCCAUC.UUUAGCUCCC.GGUUUU.U..A.AGGACUAUCUUCUCAAUAAAAUUAUGCU
JCVI_SCAF_1101668666873/960-1030    .............AUCUAGAUAGUCCUU.CUUAGCCAUC.UUUAGCUCCC.GGUUUU.U..A.AGGACUAUCUUCUCUUUACAAAUAUGCU
JCVI_SCAF_1096627051115/172-102     .............AUCUAGAUAGUCCUU.CUUAGCCAUC.UUUAGCUCCC.GGUUUU.U..A.AGGACUAUCUUCUCUUUACGAAUAUGCU
JCVI_SCAF_1096626993676/892-822     .............ACCUAGAUAGUCCUU.CUUAGCCAUC.UUUAGCUCCC.GGUUUU.U..A.AGGACUAUCUUCUCUUUACGAAUAUGCU
JCVI_SCAF_1101667075350/147-77      .............AUCUAGAUAGUCCUU.CUUAGCCAUC.UUUAGCUCCC.GGUUUU.U..A.AGGACUAUCUUCUCUUUAAGAAUAUGCU
JCVI_SCAF_1101667075350/149-77      ...........UCAUCUAGAUAGUCCUU.CUUAGCCAUC.UUUAGCUCCC.GGUUUU.U..A.AGGACUAUCUUCUCUUUAAGAAUAUGCU
JCVI_SCAF_1096627051115/174-102     ...........UCAUCUAGAUAGUCCUU.CUUAGCCAUC.UUUAGCUCCC.GGUUUU.U..A.AGGACUAUCUUCUCUUUACGAAUAUGCU
JCVI_SCAF_1096626993676/894-822     ...........UCACCUAGAUAGUCCUU.CUUAGCCAUC.UUUAGCUCCC.GGUUUU.U..A.AGGACUAUCUUCUCUUUACGAAUAUGCU
JCVI_SCAF_1101668666873/958-1030    ...........UCAUCUAGAUAGUCCUU.CUUAGCCAUC.UUUAGCUCCC.GGUUUU.U..A.AGGACUAUCUUCUCUUUACAAAUAUGCU
JCVI_SCAF_1096627075552/2842-2912   .............UUAUCGAUAGUCCUU.CUUAGCCAUC.UUUAGCUCCC.GGUUUU.U..A.AGGACUAUCUCACUUAAAAUGUUUCCCA
JCVI_SCAF_1096627075552/2840-2912   ...........AGUUAUCGAUAGUCCUU.CUUAGCCAUC.UUUAGCUCCC.GGUUUU.U..A.AGGACUAUCUCACUUAAAAUGUUUCCCA
JCVI_SCAF_1096626995302/2136-2054   AUAUGCUAUUAUGAACUUGAUAGUCCUU.CUUAGCCAUC.UUUAGCUCCC.GGUUUU.U..A.AGGACUAUC.UUUAAUUUUGCCCUUUAU
JCVI_SCAF_1101668502726/794-877     CUCUGAUAUUAUGUAUUAGAUAGUCCUU.CUUAGCCAUC.UUUAGCUCCC.GGUUUU.U..AAAGGACUAUC.UUGUUUAUGCUCCCCCUA
JCVI_SCAF_1096627181688/51-133      CUCUGAUAUUAUGUAUCAGAUAGUCGUU.CUUAGCCAUC.UUUAGCUCCC.GGUUUU.U..A.AGGACUAUC.UUUUUUAUGCUCCCCUUA
JCVI_SCAF_1096628087771/1331-1261   .............UACUAGAUAGUCCUU.CUUAGCCAUC.UUUAGCUCCC.GGUUUU.U..A.AGGACUAUCUUUAAAAUGCUUCCCCUUA
JCVI_SCAF_1096628087771/1333-1261   ...........UUUACUAGAUAGUCCUU.CUUAGCCAUC.UUUAGCUCCC.GGUUUU.U..A.AGGACUAUCUUUAAAAUGCUUCCCCUUA
JCVI_SCAF_1101668759639/804-732     ...........UACUUUAGAUAGUCCUU.CUUAGCCAUC.UUUAGCUCCC.GGUUUU.U..A.AGGACUAUCCUUUUAAUGCUUCCCCUAG
JCVI_SCAF_1101668759639/802-732     .............CUUUAGAUAGUCCUU.CUUAGCCAUC.UUUAGCUCCC.GGUUUU.U..A.AGGACUAUCCUUUUAAUGCUUCCCCUAG
JCVI_SCAF_1096627233674/403-485     CUUUGAUAUUAUGAUUUAGAUAGUCCUU.CUUAGCCAUC.UUUAGCUCCC.GGUUUU.U..A.AGGACUAUC.AUUAAAUGCUUCCCCUUA
JCVI_SCAF_1096627390358/1193-1275   CUUUGAUAUUAUGAAAUUGAUAGUCCUU.CUUAGCCAUC.UUUAGCUCCC.GGUUUU.U..A.AGGACUAUC.UUUAAAUGCUUCCCCUUA
JCVI_SCAF_1096628394259/495-577     CUUUGAUAUUAUUAAAUAGAUAGUCCUU.CUUAGCCAUC.UUUAGCUCCC.GGUUUU.U..A.AGGACUAUC.UUUAAAUGCUUCCCCUUA
JCVI_SCAF_1101668757356/405-487     CUUUGAUAUUAUAAUAUAGAUAGUCCUU.CUUAGCCAUC.UUUAGCUCCC.GGUUUU.U..A.AGGACUAUC.UUUAAAUGCUUCCCCUUA
JCVI_SCAF_1101667406737/11-93       CUUUGAUAUUAUAAUAUAGAUAGUCCUU.CUUAUCCAUC.UUUAGCUCCC.GGUUUU.U..A.AGGACUAUC.UUUAAAUGCUUCCCCUUA
JCVI_SCAF_1096628364425/746-828     UUUUGAUAUUAUAGUAUAGAUAGUCCUU.CUUAGCCAUC.UUUAGCUCCC.GGUUUU.U..A.AGGACUAUC.UUUAAAUGCUUCCCCUUA
JCVI_SCAF_1096628391440/387-469     CUUUGAUAUUAUAUUUUAGAUAGUCCUU.CUUAGCCAUC.UUUAGCUCCC.GGUUUU.U..A.AGGACUAUC.UUUAAAUGCUUCCCCUUA
JCVI_SCAF_1096627228965/832-750     CUUUGAUAUUAUAGUUUAGAUAGUCCUU.CUUAGCCAUC.UUUAGCUCCC.GGUUUU.U..A.AGGACUAUC.UUUAAAUGCUUCCCCUUG
JCVI_SCAF_1096627377146/2403-2485   CUCUGGUAUUAUGGUUAAGAUAGUCCUU.CUUAGCCAUC.UUUAGCUCCC.GGUUUU.U..A.AGGACUAUC.UUUAAAUGCUUCCCCUUA
JCVI_SCAF_1096627228965/826-750     ......UAUUAUAGUUUAGAUAGUCCUU.CUUAGCCAUC.UUUAGCUCCC.GGUUUU.U..A.AGGACUAUC.UUUAAAUGCUUCCCCUUG
JCVI_SCAF_1096628364425/752-828     ......UAUUAUAGUAUAGAUAGUCCUU.CUUAGCCAUC.UUUAGCUCCC.GGUUUU.U..A.AGGACUAUC.UUUAAAUGCUUCCCCUUA
JCVI_SCAF_1101668757356/411-487     ......UAUUAUAAUAUAGAUAGUCCUU.CUUAGCCAUC.UUUAGCUCCC.GGUUUU.U..A.AGGACUAUC.UUUAAAUGCUUCCCCUUA
JCVI_SCAF_1096628391440/393-469     ......UAUUAUAUUUUAGAUAGUCCUU.CUUAGCCAUC.UUUAGCUCCC.GGUUUU.U..A.AGGACUAUC.UUUAAAUGCUUCCCCUUA
JCVI_SCAF_1096628394259/501-577     ......UAUUAUUAAAUAGAUAGUCCUU.CUUAGCCAUC.UUUAGCUCCC.GGUUUU.U..A.AGGACUAUC.UUUAAAUGCUUCCCCUUA
JCVI_SCAF_1096627233674/409-485     ......UAUUAUGAUUUAGAUAGUCCUU.CUUAGCCAUC.UUUAGCUCCC.GGUUUU.U..A.AGGACUAUC.AUUAAAUGCUUCCCCUUA
JCVI_SCAF_1096628123955/690-608     CUCUGAUAAUAUGAUUUUGAUAGUCCUU.CUUAGCCAUC.UUUAGCUCCC.GGUUUU.U..A.AGGACUAUC.UUAAAAUGCUCCCCCUAA
JCVI_SCAF_1096628087771/1344-1262   GUUUGAUAUUAUUUACUAGAUAGUCCUU.CUUAGCCAUC.UUUAGCUCCC.GGUUUU.U..A.AGGACUAUC.UUUAAAAUGCUUCCCCUU
JCVI_SCAF_1096628087771/1338-1262   ......UAUUAUUUACUAGAUAGUCCUU.CUUAGCCAUC.UUUAGCUCCC.GGUUUU.U..A.AGGACUAUC.UUUAAAAUGCUUCCCCUU
JCVI_SCAF_1096628275538/1419-1501   AUAUGCUAUAUUACUCUAGAUAGUCCUU.CUUAGCCAUC.UUUAGCUCCC.GGUUUU.U..A.AGGGCUAUC.UUUCAUUUUAUUUAAGCA
JCVI_SCAF_1096628389872/1187-1117   .............UGUUUGAUAGUCCUU.CUUAGCCAUC.UUUAGCUCCC.GGUUUU.U..A.AGGACUAUCCUUUUUUUAUUAAAUUCUG
JCVI_SCAF_1096628389872/1189-1117   ...........UGUGUUUGAUAGUCCUU.CUUAGCCAUC.UUUAGCUCCC.GGUUUU.U..A.AGGACUAUCCUUUUUUUAUUAAAUUCUG
JCVI_SCAF_1101668364153/361-279     AUAUGCUAUAUUAGCUCUGAUAGUCCUU.CUUAGCCAUC.UUUAGCUCCC.GGUUUU.U..A.AGGGCUAUC.UUUCAAUUUUAUUAAGCG
JCVI_SCAF_1096626936906/1035-1117   AUCUGAUAUAUUAAUAAUGAUAGUCCUU.CUUAGCCAUC.UUUAGCUCCC.GGUUUU.U..A.AGGACUAUC.UUUUUUUAUUUAAAUUUA
JCVI_SCAF_1096626979520/1174-1256   AUCUGAUAUAUUAAUAAUGAUAGUCCUU.CUUAGCCAUC.UUUAGCUCCC.GGUUUU.U..A.AGGACUAUC.UUUUUUUACUUAAAUUUA
JCVI_SCAF_1096627581146/1671-1753   AUCUGAUAUAUUAAUGCUGAUAGUCCUU.CUUAGCCAUC.UUUAGCUCCC.GGUUUU.U..A.AGGACUAUC.UUCUAAAAACUGAAUUUA
JCVI_SCAF_1096627235404/1057-1138   AUCUGAUAUAAAGGUAUUGAUAGUCCUU..AUAGCCAUC.UUUAGCUCCC.GGUUUU.U..A.AGGGCUAUC.UUUUUUUAUAUGCUUCCC
JCVI_SCAF_1096627865667/1752-1680   ...........UAUCUACGAUAGUCCUU.CUUAGCCAUC.UUUAGCUCCC.GGUUUU.U..A.AGGACUAUCUUUUCAAGCUCCUUUAAUU
JCVI_SCAF_1096627865667/1750-1680   .............UCUACGAUAGUCCUU.CUUAGCCAUC.UUUAGCUCCC.GGUUUU.U..A.AGGACUAUCUUUUCAAGCUCCUUUAAUU
JCVI_SCAF_1096627581146/1682-1754   ...........UAAUGCUGAUAGUCCUU.CUUAGCCAUC.UUUAGCUCCC.GGUUUU.U..A.AGGACUAUCUUCUAAAAACUGAAUUUAA
JCVI_SCAF_1096627581146/1684-1754   .............AUGCUGAUAGUCCUU.CUUAGCCAUC.UUUAGCUCCC.GGUUUU.U..A.AGGACUAUCUUCUAAAAACUGAAUUUAA
JCVI_SCAF_1101667107284/522-450     ...........UGAUACUGAUAGUCCUU.CUUAGCCAUC.UUUAGCUCCC.GGUUUU.U..A.AGGACUAUCCUUAUUUGUACCAAAACAA
JCVI_SCAF_1101667107284/520-450     .............AUACUGAUAGUCCUU.CUUAGCCAUC.UUUAGCUCCC.GGUUUU.U..A.AGGACUAUCCUUAUUUGUACCAAAACAA
JCVI_SCAF_1096627088070/1200-1281   AUCUGGUAUAUUGUCCUAGAUAGUCCUU..UUAGCCAUC.UUUAGCUCCC.GGUUUU.U..A.AGGACUAUC.UUUUUUUUCUUACUCAAA
JCVI_SCAF_1101667256682/504-586     AUAUGCUAUUAUGCACCUGAUAGUCCUU.CUUAGCCAUC.UUUAGCUCCC.GGUUUU.U..A.AGGACUAUC.UUUUUUGAAACUCCCAAU
JCVI_SCAF_1101668342514/1-61        .......................UCCUU.CUUAGCCAUC.UUUAGCUCCC.GGUUUU.U..A.AGGACUAUCUUCUUUUCACCUUAAUUUU
JCVI_SCAF_1096627541018/661-589     ..........AUGAUAUAGAUAGUCCUU.CUUAGCCAUC.UUUAGCUCCC.GGUUUU....A.AGGACUAUCUUCCUUUUUUUUAAUUUCC
JCVI_SCAF_1101668759639/809-733     ......UAUACUACUUUAGAUAGUCCUU.CUUAGCCAUC.UUUAGCUCCC.GGUUUU.U..A.AGGACUAUC.CUUUUAAUGCUUCCCCUA
JCVI_SCAF_1101668759639/815-733     UUCUGUUAUACUACUUUAGAUAGUCCUU.CUUAGCCAUC.UUUAGCUCCC.GGUUUU.U..A.AGGACUAUC.CUUUUAAUGCUUCCCCUA
JCVI_SCAF_1096627735181/1450-1368   AUAUGGUAUAUUUUAAUUGAUAGUCCUU.CUUAGCCAUC.UUUAGCUCCC.GGUUUU.U..A.AGGACUAUC.UUUUUUUUAGCCCAUAAA
JCVI_SCAF_1096627790557/1528-1446   AUGUGGUAUCUUAAGGUUGAUAGUCCUU.CUUAGCCAUC.UUUAGCUCCC.GGUUUU.U..A.AGGACUAUC.UUUUUUUUAGCCUCUCCC
JCVI_SCAF_1101667465400/274-356     AUAUGGUAUAUUAGCUUUGAUAGUCCUU.CUUAGCCAUC.UUUAGCUCCC.GGUUUU.U..A.AGGACUAUC.UUUUUUUUAGCCCCUCCC
JCVI_SCAF_1101667117949/767-685     ACCUGAUAUUAUAACAUUGAUAGUCCUA.CUUAGCCAUC.UUUAGCUCCC.GGUUUU.U..U.AGGACUAUC.UUUUUUUAUCCAAAUUAA
JCVI_SCAF_1096627866521/773-691     AUUUGAUAUAAUAUUUUGGAUAGUCCUU.CUUAGCCAUC.UUUAGCUCCC.GGUUUU.U..A.AGGACUAUC.UUUUUAUAUGGCAUUCCC
JCVI_SCAF_1101667405801/796-878     AUCUGUUAUUAUAAUUUUGAUAGUCCUU.CUUAACCAUC.UUUAGCUCCC.GGUUUU.U..U.AGGACUAUC.UUUUCUUUCAAAUGCUUC
JCVI_SCAF_1096627775155/497-415     AUGUGGUAAAUUAAAUAUGAUAGUCCUU.CUUAGCCAUC.UUUAGCUCCC.GGUUUU.U..A.AGGACUAUC.UUUUUUUGAGCUUUUAAA
JCVI_SCAF_1096628024613/1411-1493   AUAUGUUAUAUUAAGUAUGAUAGUCCUU.CUUAGCCAUC.UUUAGCUCCC.GGUUUU.U..A.AGGACUAUC.UUUUUUUGCACUAUCAAU
JCVI_SCAF_1101668126709/1167-1097   .............AGAAAGAUAGUCCUU.CUUAGCCAUC.UUUAGCUCCC.GGUUUU.U..A.AGGACUAUCCUCUUAGACUUGUUCAAGA
JCVI_SCAF_1101668126709/1169-1097   ...........UUAGAAAGAUAGUCCUU.CUUAGCCAUC.UUUAGCUCCC.GGUUUU.U..A.AGGACUAUCCUCUUAGACUUGUUCAAGA
JCVI_SCAF_1096626898592/1232-1160   ...........UCUUCAGGAUAGUCCUU.CUUAGCCAUC.UUUAGCUCCC.GGUUUU.U..A.AGGACUAUCUUCUUAGACUAUUCAAUAA
JCVI_SCAF_1096626898592/1230-1160   .............UUCAGGAUAGUCCUU.CUUAGCCAUC.UUUAGCUCCC.GGUUUU.U..A.AGGACUAUCUUCUUAGACUAUUCAAUAA
JCVI_SCAF_1101668155183/639-569     .............UUCAAGAUAGUCCUU.CUUAGCCAUC.UUUAGCUCCC.GGUUUU.U..A.AGGACUAUCUUCUUAGACUGUUCAAGAA
JCVI_SCAF_1101668155183/641-569     ...........UCUUCAAGAUAGUCCUU.CUUAGCCAUC.UUUAGCUCCC.GGUUUU.U..A.AGGACUAUCUUCUUAGACUGUUCAAGAA
JCVI_SCAF_1101668699518/960-878     AUGUGGUAUAUAUAUCUUGAUAGUCCUU.CUUAGCCAUC.UUUAGCUCCC.GGUUUU.U..A.AGGACUAUC.UUUUUAGUUUCUCCUAAA
JCVI_SCAF_1096628389872/1200-1118   UUUUGAUAUAUUGUGUUUGAUAGUCCUU.CUUAGCCAUC.UUUAGCUCCC.GGUUUU.U..A.AGGACUAUC.CUUUUUUUAUUAAAUUCU
JCVI_SCAF_1096628012768/512-593     AUCUGUUAUAUUAACCUAGAUAGUCCU..UUUAGCCAUC.UUUAGCUCCC.GGUUUU.U....AGGACUAUCUUUUUUUUUGCAUGCUCCC
JCVI_SCAF_1101668164659/643-573     .............UUCCGGAUAGUCCUU.CUUAGCCAUC.UUUAGCUCCC.GGUUUU.U..A.AGGACUAUCUUUUUGACUGUUCAAGAAA
JCVI_SCAF_1101668164659/645-573     ...........UCUUCCGGAUAGUCCUU.CUUAGCCAUC.UUUAGCUCCC.GGUUUU.U..A.AGGACUAUCUUUUUGACUGUUCAAGAAA
JCVI_SCAF_1096627719321/1781-1699   AUAUGCUAUUAUGGUUAAGAUAGUCCUU.CUUAGCCAUC.UUUAGCUCCC.GGUUUU.U..A.AGGACUAUC.CUUUUUUACUCUUUUCAU
JCVI_SCAF_1096628016274/158-76      CUCUGAUAUUAUCUUCUAGAUAGUCCUU.CUUAGCCAUC.UUUAGCUCCC.GGUUUU.U..A.AGGACUAUC.UUCUCAAUAAAAUUAUGC
JCVI_SCAF_1096627335122/1043-1125   CUCUGAUAUUAUCAUCUGGAUAGUCCUU.CUUAGCCAUC.UUUAGCUCCC.GGUUUU.U..A.AGGACUAUC.UUCUCAAUAAAAUUAUGC
JCVI_SCAF_1101667075350/160-78      CUCUGAUAUUAUCAUCUAGAUAGUCCUU.CUUAGCCAUC.UUUAGCUCCC.GGUUUU.U..A.AGGACUAUC.UUCUCUUUAAGAAUAUGC
JCVI_SCAF_1096627051115/185-103     CUCUGAUAUUAUCAUCUAGAUAGUCCUU.CUUAGCCAUC.UUUAGCUCCC.GGUUUU.U..A.AGGACUAUC.UUCUCUUUACGAAUAUGC
JCVI_SCAF_1101668666873/947-1029    CUCUGAUAUUAUCAUCUAGAUAGUCCUU.CUUAGCCAUC.UUUAGCUCCC.GGUUUU.U..A.AGGACUAUC.UUCUCUUUACAAAUAUGC
JCVI_SCAF_1096626993676/905-823     CUCUGAUAUUAUCACCUAGAUAGUCCUU.CUUAGCCAUC.UUUAGCUCCC.GGUUUU.U..A.AGGACUAUC.UUCUCUUUACGAAUAUGC
JCVI_SCAF_1101667075350/154-78      ......UAUUAUCAUCUAGAUAGUCCUU.CUUAGCCAUC.UUUAGCUCCC.GGUUUU.U..A.AGGACUAUC.UUCUCUUUAAGAAUAUGC
JCVI_SCAF_1096627051115/179-103     ......UAUUAUCAUCUAGAUAGUCCUU.CUUAGCCAUC.UUUAGCUCCC.GGUUUU.U..A.AGGACUAUC.UUCUCUUUACGAAUAUGC
JCVI_SCAF_1101668666873/953-1029    ......UAUUAUCAUCUAGAUAGUCCUU.CUUAGCCAUC.UUUAGCUCCC.GGUUUU.U..A.AGGACUAUC.UUCUCUUUACAAAUAUGC
JCVI_SCAF_1096626993676/899-823     ......UAUUAUCACCUAGAUAGUCCUU.CUUAGCCAUC.UUUAGCUCCC.GGUUUU.U..A.AGGACUAUC.UUCUCUUUACGAAUAUGC
JCVI_SCAF_1096628016274/152-76      ......UAUUAUCUUCUAGAUAGUCCUU.CUUAGCCAUC.UUUAGCUCCC.GGUUUU.U..A.AGGACUAUC.UUCUCAAUAAAAUUAUGC
JCVI_SCAF_1101668401678/791-873     AUGUGGUAUCUUAAAGCUGAUAGUCCUU.CUUAGCCAUC.UUUAGCUCCC.GGUUUU.U..A.AGGACUAUC.UUUUUUUUUAUCCAAAUU
JCVI_SCAF_1101668097888/368-298     .............UAUAAGAUAGUCCUU.CUUAGCCAUC.UUUAGCUCCC.GGUUUU.U..A.AGGACUAUCCAACUCAUUAAAAUGCUUC
JCVI_SCAF_1101668097888/370-298     ...........UUUAUAAGAUAGUCCUU.CUUAGCCAUC.UUUAGCUCCC.GGUUUU.U..A.AGGACUAUCCAACUCAUUAAAAUGCUUC
JCVI_SCAF_1096627599990/1231-1286   .............................CUUAGCCAUC.UUUAGCUCCC.GGUUUU.U..A.AGGACUAUCUUUUUUUUUUACCCUUUUA
JCVI_SCAF_1101668216406/1547-1477   .............AAUCUGAUAGUCCUU.CUUAGCCAUC.UUUAGCUCCC.GGUUUU.U..A.AGGACUAUCCCUUCAGAUCUCUUUUACU
JCVI_SCAF_1101668216406/1548-1477   ............AAAUCUGAUAGUCCUU.CUUAGCCAUC.UUUAGCUCCC.GGUUUU.U..A.AGGACUAUCCCUUCAGAUCUCUUUUACU
JCVI_SCAF_1101667426474/87-169      UCUGUUAUUAUGGUCUUUGAUAGUCCUU.CUUAGCCAUC.UUUAGCUCCC.GGUUUU.U..U.AGGACUAUC.UUUUCUUUUAAAUGCUUC
JCVI_SCAF_1096628393606/270-188     CCUGAUAUACUGUCUUUUGAUAGUCCUU.CUUAGCCAUC.UUUAGCUCCC.GGUUUU.U..A.AGGACUAUC.UUUUUUUUUAUAUGCUUC
JCVI_SCAF_1096627346284/2312-2230   UCUGAUAUACUCAAAUUUGAUAGUCCUU.CUUAGCCAUC.UUUAGCUCCC.GGUUUU.U..A.AGGACUAUC.UUUUUUUUUAUGCUUCCU
JCVI_SCAF_1096628092983/328-246     UCUGAUAUACUCAGAUUUGAUAGUCCUU.CUUAGCCAUC.UUUAGCUCCC.GGUUUU.U..A.AGGACUAUC.UUUUUUUUUAUGCUUCCU
JCVI_SCAF_1101668257658/746-828     UCUGAUAUAUUCAGAUUUGAUAGUCCUU.CUUAGCCAUC.UUUAGCUCCC.GGUUUU.U..A.AGGACUAUC.UUUUUUUUUAUGCUUCCU
JCVI_SCAF_1096627002674/1905-1823   UCUGAUAUAUUUGGAUCUGAUAGUCCUU.CUUAGCCAUC.UUUAGCUCCC.GGUUUU.U..A.AGGACUAUC.UUUUUUUUUAUGCUCCCC
JCVI_SCAF_1101667534047/656-738     UCUGAUAUAUUAGAUUCUGAUAGUCCUU.CUUAGCCAUC.UUUAGCUCCC.GGUUUU.U..A.AGGACUAUC.UUUUUUUUUAUGCUCCCA
JCVI_SCAF_1096627219673/610-528     UCUGAUAUAUUAGAAUCUGAUAGUCCUU.CUUAGCCAUC.UUUAGCUCCC.GGUUUU.U..A.AGGACUAUC.UUUUUUUUUAUGCUCCCU
JCVI_SCAF_1096627102628/1323-1405   UCUGAUAUAGUAUAAUCUGAUAGUCCUU.CUUAGCCAUC.UUUAGCUCCC.GGUUUU.U..A.AGGACUAUC.UUUUUUUUUAUGCUCCCA
JCVI_SCAF_1096626982644/503-421     UCUGAUAUAGUGUAACCUGAUAGUCCUU.CUUAGCCAUC.UUUAGCUCCC.GGUUUU.U..A.AGGACUAUC.UUUUUUUUUAUGCUCCCU
JCVI_SCAF_1096627501968/1123-1205   CCUGAUAUAUUGUGAUUUGAUAGUCCUU.CUUAGCCAUC.UUUAGCUCCC.GGUUUU.U..A.AGGACUAUC.UUUUUUUUUAUGCUCCCA
JCVI_SCAF_1096627062804/416-498     CCUGAUAUAUUGUGAUUUGAUAGUCCUU.CUUAGCCAUC.UUUAGCUCCC.GGUUUU.U..A.AGGACUAUC.UUUUUUUUUAUGCUCCCC
JCVI_SCAF_1101667208247/376-458     CCUGUUAUAUUGUGGUUUGAUAGUCCUU.CUUAGCCAUC.UUUAGCUCCC.GGUUUU.U..A.AGGACUAUC.UUUUUUUUUAUGCUCCCC
JCVI_SCAF_1096627308140/1455-1537   CCUGAUAUAUUGUAAAUUGAUAGUCCUU.CUUAGCCAUC.UUUAGCUCCC.GGUUUU.U..A.AGGACUAUC.UUUUUUUUUAUGCUCCCC
JCVI_SCAF_1096627874026/1600-1518   UCUGUUAUAUUAUGACUUGAUAGUCCUA.CUUAGCCAUC.UUUAGCUCCC.GGUUUU.U..U.AGGACUAUC.UUUUUUUUUAUGCUCCCC
JCVI_SCAF_1101667101175/652-570     UCUGUUAUAGUGUGAUUUGAUAGUCCUA.CUUAGCCAUC.UUUAGCUCCC.GGUUUU.U..U.AGGACUAUC.UUUUUUUUUAUGCUCCCC
JCVI_SCAF_1101667128643/689-771     UCUGUUAUAUUGUGAUUUGAUAGUCCUA.CUUAGCCAUC.UUUAGCUCCC.GGUUUU.U..U.AGGACUAUC.UUUUUUUUUAUGCUCCCC
JCVI_SCAF_1101667111745/396-314     UCUGUUAUAUUGUGAAUUGAUAGUCCUA.CUUAGCCAUC.UUUAGCUCCC.GGUUUU.U..U.AGGACUAUC.UUUUUUUUUAUGCUCCCC
JCVI_SCAF_1096626948791/1040-1122   UCUGUUAUAAUGUAAUUUGAUAGUCCUA.CUUAGCCAUC.UUUAGCUCCC.GGUUUU.U..U.AGGACUAUC.UUUUUUUUUAUGCUCCCC
JCVI_SCAF_1096627594703/238-320     UCUGUUAUAGUGUAAUUUGAUAGUCCUU.CUUAGCCAUC.UUUAGCUCCC.GGUUUU.U..U.AGGACUAUC.UUUUUUUUUAUGCUCCCC
JCVI_SCAF_1096627685731/958-876     UCUGUUAUGAUAUGAUUUGAUAGUCCUA.CUUAGCCAUC.UUUAGCUCCC.GGUUUU.U..U.AGGACUAUC.UUUUUUUUUAUGCUUCCC
JCVI_SCAF_1096626987029/2367-2285   UUUGAUAUACUGUAAUUUGAUAGUCCUU.CUUAGCCAUC.UUUAGCUCCC.GGUUUU.U..A.AGGACUAUC.UUUUUUUUUAUGCUCCCC
JCVI_SCAF_1096627301836/180-98      UCUGAUAUAAUUUGGUUUGAUAGUCCUU.CUUAGCCAUC.UUUAGCUCCC.GGUUUU.U..A.AGGACUAUC.UUUUUUUUUAUGCUCCCU
JCVI_SCAF_1101668415280/772-854     UCUGAUAUAGUAUAGAUUGAUAGUCCUA.CUUAGCCAUC.UUUAGCUCCC.GGUUUU.U..U.AGGACUAUC.UUUUUUUUUAUGCUCCCC
JCVI_SCAF_1101667353468/536-618     UCUGAUAUAAUUAAGCCCGAUAGUCCUU.CUUAGCCAUC.UUUAGCUCCC.GGUUUU.U..A.AGGACUAUC.UUUUUUUUUAUGCUCCCU
JCVI_SCAF_1101667072738/425-507     UCUGUUAUAUUAUGAUUUGAUAGUCCUA.CUUAGCCAUC.UUUAGCUCCC.GGUUUU.U..U.AGGACUAUC.UUUUUUUUAUGCUCCCCC
JCVI_SCAF_1096627312437/1979-1897   UCUGUUAUAGUGUGAUUUGAUAGUCCUA.CUUAGCCAUC.UUUAGCUCCC.GGUUUU.U..U.AGGACUAUC.UUUUUUUUAUGCUCCCCC
JCVI_SCAF_1101668404521/110-28      UCUGAUAUAAUAUAAGUUGAUAGUCCUA.CUUAGCCAUC.UUUAGCUCCC.GGUUUU.U..U.AGGACUAUC.UUUUUUUUAUGCUCCCCC
JCVI_SCAF_1096626951301/696-778     UCUGUUAUAUUGUGAUUUGAUAGUCCUA.CUUAGCCAUC.UUUAGCUCCC.GGUUUU.U..U.AGGACUAUC.UUUUUUUUUUAUGCUCCC
JCVI_SCAF_1096627712997/1315-1233   UCUGAUAUAUUAUGCUCUGAUAGUCCUA.CUUAGCCAUC.UUUAGCUCCC.GGUUUU.U..U.AGGACUAUC.UUUUUUUUUUAUGCUCCC
JCVI_SCAF_1101667204865/747-829     UCUGUUAUAGUAUGAUUUGAUAGUCCUA.CUUAGCCAUC.UUUAGCUCCC.GGUUUU.U..U.AGGACUAUC.UUUUUUUAUGCUCCCCCU
JCVI_SCAF_1101667234387/391-473     UCUGAUAUAGUAUAGCUUGAUAGUCCUU.CUUAGCCAUC.UUUAGCUCCC.GGUUUU.U..A.AGGACUAUC.UUUUUUUAUGCUCCCUUU
JCVI_SCAF_1096627102628/1326-1405   GAUAUAGUAU.AAUC..UGAUAGUCCUU.CUUAGCCAUC.UUUAGCUCCC.GGUUUU.U..A.AGGACUAUC.UUUUUUUUUAUGCUCCCA
JCVI_SCAF_1096627219673/607-528     GAUAUAUUAG.AAUC..UGAUAGUCCUU.CUUAGCCAUC.UUUAGCUCCC.GGUUUU.U..A.AGGACUAUC.UUUUUUUUUAUGCUCCCU
JCVI_SCAF_1101667231217/732-813     AUCUGUUAUAAAUGUCUAGAUAGUCCUU..UUAGCCAUC.UUUAGCUCCC.GGUUUU.U..A.AGGACUAUC.UUUCUUAUCAAAUCAAUC
JCVI_SCAF_1096627205959/1884-1814   .............UCUCAGAUAGUCCUU.CUUAGCCAUC.UUUAGCUCCC.GGUUUU.U..A.AGGACUAUCCCAAAAGCACUCCUGUUUA
JCVI_SCAF_1096627205959/1876-1814   .....................AGUCCUU.CUUAGCCAUC.UUUAGCUCCC.GGUUUU.U..A.AGGACUAUCCCAAAAGCACUCCUGUUUA
JCVI_SCAF_1101668424244/573-501     ...........UGGUUUCGAUAGUCCUU.CUUAGCCAUC.UUUAGCUCCC.GGUUUU.U..A.AGGACUAUCCUUAAAGUCCAUUAAAUAU
JCVI_SCAF_1101668424244/571-501     .............GUUUCGAUAGUCCUU.CUUAGCCAUC.UUUAGCUCCC.GGUUUU.U..A.AGGACUAUCCUUAAAGUCCAUUAAAUAU
JCVI_SCAF_1096627865667/1763-1681   AUCUGCUAUAUUAUCUACGAUAGUCCUU.CUUAGCCAUC.UUUAGCUCCC.GGUUUU.U..A.AGGACUAUC.UUUUCAAGCUCCUUUAAU
JCVI_SCAF_1096627541018/671-590     AUCUGUUAUCAUGAUAUAGAUAGUCCUU.CUUAGCCAUC.UUUAGCUCCC.GGUUUU.A....AGGACUAUC.UUCCUUUUUUUUAAUUUC
JCVI_SCAF_1096626896238/232-304     ..........UUUAGAAAGAUAGUCCUU.CUUAGCCAUC.UUUAGCUCCC.GGUUUU....A.AGGACUAUCUUUUUAAUGCCCCCAAUAA
JCVI_SCAF_1096626898556/4234-4162   ..........UUUAGAAAGAUAGUCCUU.CUUAGCCAUC.UUUAGCUCCC.GGUUUU....A.AGGACUAUCCAAAUAAUGCUCCCAUUAG
JCVI_SCAF_1096628132434/515-597     AAUUGUUAUACUAUUAAUGAUAGUCCUA.CUUAGCCAUC.UUUAGCUCCC.GGUUUU.U..U.AGGACUAUC.UUUUUUAAGCUUCUCUUA
JCVI_SCAF_1096628083213/1847-1929   UGAUAAUAUCCUUUUUUAGAUAGUCCUA.UCUAGCCAUC.UUUAGCUCCC.GGUUUU.U..U.AGGACUAUC.CAUAGAUGCUCCCCUUAG
JCVI_SCAF_1096628284500/423-504     UGAUAUUAUC.AUCUUUAGAUAGUCCUA.UCUAGCCAUC.UUUAGCUCCC.GGUUUU.U..U.AGGACUAUC.CUAAAAUGCUCCCAUUAA
JCVI_SCAF_1096626977005/1574-1493   UGAUAUUAUC.ACUUUUAGAUAGUCCUA.UCUAGCCAUC.UUUAGCUCCC.GGUUUU.U..U.AGGACUAUC.CUAAAAUGCUCCCAUUAA
JCVI_SCAF_1096627989977/1611-1530   UGAUAAUAUC.AUUUUUAGAUAGUCCUA.UCUAGCCAUC.UUUAGCUCCC.GGUUUU.U..U.AGGACUAUC.CCAAAAUGCUCCCUUUAA
JCVI_SCAF_1101667106091/804-723     UGAUAAUAUC.ACUUUUAGAUAGUCCUA.UCUAGCCAUC.UUUAGCUCCC.GGUUUU.U..U.AGGACUAUC.CUAAAAUGCUUCCGCUAA
JCVI_SCAF_1096627195952/1430-1349   UGAUAAUAUC.ACUUUUAGAUAGUCCUA.UCUAGCCAUC.UUUAGCUCCC.GGUUUU.U..U.AGGACUAUC.CUAAGAUGCUUCCUCUAA
JCVI_SCAF_1096628133086/1560-1641   UGAUAUAAUC.AUUUUUAGAUAGUCCUA.UCUAGCCAUC.UUUAGCUCCC.GGUUUU.U..U.AGGGCUAUC.CAUAAAAUGCUCCCCCUA
JCVI_SCAF_1101667116402/718-799     UGAUAUUAUC.AUCUUUAGAUAGUCCUA.UCUAGCCAUC.UUUAGCUCCC.GGUUUU.U..U.AGGACUAUC.CUUAAAAUGCUUCCCUUA
JCVI_SCAF_1096627593517/1201-1120   UGAUAUUAUC.AUUUUUAGAUAGUCCUA.UCUAGCCAUC.UUUAGCUCCC.GGUUUU.U..U.AGGACUAUC.CUUAAAAUGCUUCCCUUA
JCVI_SCAF_1096626985082/1811-1892   UGAUAUUAUC.AUUUUUAGAUAGUCCUA.UCUAGCCAUC.UUUAGCUCCC.GGUUUU.U..U.AGGACUAUC.CAUAAAAUGCUUCCCUUA
JCVI_SCAF_1101667383574/409-328     UGAUAUUAUC.ACUUUUAGAUAGUCCUA.UCUAGCCAUC.UUUAGCUCCC.GGUUUU.U..U.AGGACUAUC.CUUAAAAUGCUUCCCUUA
JCVI_SCAF_1096626979078/80-161      UGAUAUUAUC.ACUUUUAGAUAGUCCUA.UCUAGCCAUC.UUUAGCUCCC.GGUUUU.U..U.AGGACUAUC.CUAAAAAUGCUUCCCUUA
JCVI_SCAF_1101667148425/695-614     UGAUAUUAUC.ACUUUUAGAUAGUCCUA.UCUAGCCAUC.UUUAGCUCCC.GGUUUU.U..U.AGGACUAUC.CUAUAAAUGCUUCCCUUA
JCVI_SCAF_1101668260624/1751-1832   UGAUAUUAUC.AUCUUUAGAUAGUCCUA.UCUAGCCAUC.UUUAGCUCCC.GGUUUU.U..U.AGGACUAUC.CUUAACAUGCUCCCCUUA
JCVI_SCAF_1096627025481/3029-2948   UGAUAUUAUC.AUUUUUAGAUAGUCCUA.UCUAGCCAUC.UUUAGCUCCC.GGUUUU.U..U.AGGACUAUC.CUAAACAUGCUCCCCUUA
JCVI_SCAF_1096627263791/323-404     UGAUAUUAUC.AUUUUUAGAUAGUCCUA.UCUAGCCAUC.UUUAGCUCCC.GGUUUU.U..U.AGGACUAUC.CUAGAAAUGCUUCCCUUA
JCVI_SCAF_1101667422138/163-82      UGAUAUUAUC.AUUUUUAGAUAGUCCUA.UCUAGCCAUC.UUUAGCUCCC.GGUUUU.U..U.AGGGCUAUC.CUAAAAAUGCUUCCCUUA
JCVI_SCAF_1096627735628/1900-1980   UGAUAAUAUC.ACUUUUAGAUAGUCCUA.UCUAGCCAUC.UUUAGCUCCC.GGUUUU.U..U.AGGACUAUC.CUUAAAAUGCUUCCCCU.
JCVI_SCAF_1096627218607/2573-2492   UGAUAUAAUG.AUUUUUAGAUAGUCCUA.UCUAGCCAUC.UUUAGCUCCC.GGUUUU.U..U.AGGACUAUC.CAAGAAAUGCUCCCCUUA
JCVI_SCAF_1096627111696/1501-1583   AUGAUAAUAUCAUUUUUAGAUAGUCCUA.UCUAGCCAUC.UUUAGCUCCC.GGUUUU.U..U.AGGACUAUC.CUGAAUAAUGCUUCCAUU
JCVI_SCAF_1096627894407/492-410     CUGAUAUUAUGAGAUUUAGAUAGUCCUA.UCUAGCCAUC.UUUAGCUCCC.GGUUUU.U..U.AGGACUAUC.CUGAAAAAUGCUCCCCCU
JCVI_SCAF_1096627917040/607-525     CUGAUAUUAUGAGAUUUAGAUAGUCCUA.UCUAGCCAUC.UUUAGCUCCC.GGUUUU.U..U.AGGACUAUC.CUAAAAAAUGCUCCCCCU
JCVI_SCAF_1096627923586/623-705     AUGAUAUUAUCAAAUUUAGAUAGUCCUA.UCUAGCCAUC.UUUAGCUCCC.GGUUUU.U..U.AGGACUAUC.CUGGAAAAUGCUCCCCUU
JCVI_SCAF_1096627125619/267-349     AUGAUAUUAUCAAAUUUAGAUAGUCCUA.UCUAGCCAUC.UUUAGCUCCC.GGUUUU.U...UAGGGCUAUC.CACGAAAAUGCUCCCCUU
JCVI_SCAF_1096627897365/381-299     AUGAUAUUAUCAAAUUUAGAUAGUCCUA.UCUAGCCAUC.UUUAGCUCCC.GGUUUU.U...UAGGGCUAUC.CUUAAAAAUGCUCCCCUU
JCVI_SCAF_1096626587437/151-69      AUGAUAUUAUCAAAUUUAGAUAGUCCUA.UCUAGCCAUC.UUUAGCUCCC.GGUUUU.U...UAGGGCUAUC.CUCAAAAAUGCUCCCCUU
JCVI_SCAF_1101668542206/811-893     UUGAUAUUAUGGAUUUUAGAUAGUCCUA.UCUAGCCAUC.UUUAGCUCCC.GGUUUU.U..U.AGGACUAUC.CUCGAAAAUGUUCCCCUU
JCVI_SCAF_1096626463152/382-301     GUGAUAUAUUUGCUUUUAGAUAGUCCUA.UCUAGCCAUC.UUUAGCUCCC.GGUUUU....U.AGGACUAUC.CAUUAAAUGCUUCCCCUC
JCVI_SCAF_1101668518182/378-459     GUGAUAUAUU.ACUUUUAGAUAGUCCUA.UCUAGCCAUC.UUUAGCUCCC.GGUUUU.U..U.AGGACUAUC.CAUAAAAUGCUUCCCCUA
JCVI_SCAF_1096627218607/2574-2492   GUGAUAUAAUGAUUUUUAGAUAGUCCUA.UCUAGCCAUC.UUUAGCUCCC.GGUUUU.U..U.AGGACUAUC.CAAGAAAUGCUCCCCUUA
JCVI_SCAF_1101668301873/288-370     AUGAUAAUAUCACCAAUAGAUAGUCCUA.UCUAGCCAUC.UUUAGCUCCC.GGUUUU.U..U.AGGACUAUC.CUUGAAAUGCUUCCCUUA
JCVI_SCAF_1101667205481/475-557     AUGAUAUUAUCAGUAAUAGAUAGUCCUA.UCUAGCCAUC.UUUAGCUCCC.GGUUUU.U..U.AGGACUAUC.CUUUAAAUGCUUCCCUUA
JCVI_SCAF_1101667148425/696-614     GUGAUAUUAUCACUUUUAGAUAGUCCUA.UCUAGCCAUC.UUUAGCUCCC.GGUUUU.U..U.AGGACUAUC.CUAUAAAUGCUUCCCUUA
JCVI_SCAF_1101667383574/410-328     AUGAUAUUAUCACUUUUAGAUAGUCCUA.UCUAGCCAUC.UUUAGCUCCC.GGUUUU.U..U.AGGACUAUC.CUUAAAAUGCUUCCCUUA
JCVI_SCAF_1096626979078/79-161      AUGAUAUUAUCACUUUUAGAUAGUCCUA.UCUAGCCAUC.UUUAGCUCCC.GGUUUU.U..U.AGGACUAUC.CUAAAAAUGCUUCCCUUA
JCVI_SCAF_1101668733054/1038-1120   AUGAUAUUAUCACCUUUAGAUAGUCCUA.UCUAGCCAUC.UUUAGCUCCC.GGUUUU.U..U.AGGACUAUC.CUUAAAAUGCUUCCCUUA
JCVI_SCAF_1101667116402/717-799     AUGAUAUUAUCAUCUUUAGAUAGUCCUA.UCUAGCCAUC.UUUAGCUCCC.GGUUUU.U..U.AGGACUAUC.CUUAAAAUGCUUCCCUUA
JCVI_SCAF_1101668194281/995-913     AUGAUAUUAUCAGUUUUAGAUAGUCCUA.UCUAGCCAUC.UUUAGCUCCC.GGUUUU.U..U.AGGACUAUC.CUUAAAAUGCUUCCCUUA
JCVI_SCAF_1101667377064/781-863     AUGAUAUUAUCAUUUUUAGAUAGUCCUA.UCUAGCCAUC.UUUAGCUCCC.GGUUUU.U..U.AGGACUAUC.CUUAAAAUGCUUCCCUUA
JCVI_SCAF_1096627593517/1202-1120   GUGAUAUUAUCAUUUUUAGAUAGUCCUA.UCUAGCCAUC.UUUAGCUCCC.GGUUUU.U..U.AGGACUAUC.CUUAAAAUGCUUCCCUUA
JCVI_SCAF_1096626985082/1810-1892   AUGAUAUUAUCAUUUUUAGAUAGUCCUA.UCUAGCCAUC.UUUAGCUCCC.GGUUUU.U..U.AGGACUAUC.CAUAAAAUGCUUCCCUUA
JCVI_SCAF_1101667126357/657-739     AUGAUAUUAUCAUUCUUAGAUAGUCCUA.UCUAGCCAUC.UUUAGCUCCC.GGUUUU.U..U.AGGACUAUC.CUUAAAAUGCUUCCCUUA
JCVI_SCAF_1101668260624/1750-1832   AUGAUAUUAUCAUCUUUAGAUAGUCCUA.UCUAGCCAUC.UUUAGCUCCC.GGUUUU.U..U.AGGACUAUC.CUUAACAUGCUCCCCUUA
JCVI_SCAF_1101667422138/164-82      AUGAUAUUAUCAUUUUUAGAUAGUCCUA.UCUAGCCAUC.UUUAGCUCCC.GGUUUU.U..U.AGGGCUAUC.CUAAAAAUGCUUCCCUUA
JCVI_SCAF_1101667411397/812-730     AUGAUAUUAUCAUAUUCAGAUAGUCCUA.UCUAGCCAUC.UUUAGCUCCC.GGUUUU.U..U.AGGACUAUC.CAUAAAAUGCUUCCCUUA
JCVI_SCAF_1096627025481/3030-2948   AUGAUAUUAUCAUUUUUAGAUAGUCCUA.UCUAGCCAUC.UUUAGCUCCC.GGUUUU.U..U.AGGACUAUC.CUAAACAUGCUCCCCUUA
JCVI_SCAF_1096627263791/322-404     AUGAUAUUAUCAUUUUUAGAUAGUCCUA.UCUAGCCAUC.UUUAGCUCCC.GGUUUU.U..U.AGGACUAUC.CUAGAAAUGCUUCCCUUA
JCVI_SCAF_1101667547321/337-419     AUGAUAUUAUCAUUUUUAGAUAGUCCUA.UCUAGCCAUC.UUUAGCUCGC.GGUUUU.U..U.AGGACUAUC.CAAGAAAUGCUUCCCUUA
JCVI_SCAF_1096626977098/874-956     AUGAUAUUAUCAGUUCUAGAUAGUCCUA.UCUAGCCAUC.UUUAGCUCCC.GGUUUU.U..U.AGGGCUAUC.CUUAAAAUGCUUCCCUUA
JCVI_SCAF_1096627705987/882-800     NNGAUAUUAUCAGUUCUAGAUAGUCCUA.UCUAGCCAUC.UUUAGCUCCC.GGUUUU.U..U.AGGGCUAUC.CUUAAAAUGCUUCCCUUA
JCVI_SCAF_1101668317168/560-478     AUGAUAUUAUCAUUUUCAGAUAGUCCUA.UCUAGCCAUC.UUUAGCUCCC.GGUUUU.U..U.AGGACUAUC.CUCAUAAUGCUUCCCUUA
JCVI_SCAF_1096627735628/1899-1980   GUGAUAAUAUCACUUUUAGAUAGUCCUA.UCUAGCCAUC.UUUAGCUCCC.GGUUUU.U..U.AGGACUAUC.CUUAAAAUGCUUCCCCU.
JCVI_SCAF_1096628133086/1559-1641   AUGAUAUAAUCAUUUUUAGAUAGUCCUA.UCUAGCCAUC.UUUAGCUCCC.GGUUUU.U..U.AGGGCUAUC.CAUAAAAUGCUCCCCCUA
JCVI_SCAF_1101668500221/671-753     AUGAUAUACUCGUUUUUAGAUAGUCCUA.UCUAGCCAUC.UUUAGCUCCC.GGUUUU.U..U.AGGGCUAUC.CAUAAAAUGCUCCCCCUA
JCVI_SCAF_1101668464126/177-259     AUGAUAAUAUUGUUUUUAGAUAGUCCUA.UCUAGCCAUC.UUUAGCUCCC.GGUUUU.U..U.AGGACUAUC.CGAUAAAUGCUUCCCUUA
JCVI_SCAF_1096628241242/1283-1365   AUGAUAUUAUCAAAUUUAGAUAGUCCUA.UCUAGCCAUC.UUUAGCUCCC.GGUUUU.U...UAGGGCUAUC.CUCAAAAUGCUCCCCUUA
JCVI_SCAF_1096628286748/1548-1630   AUGAUAAUAUGUUUUUUAGAUAGUCCUA.UCUAGCCAUC.UUUAGCUCCC.GGUUUU.U..U.AGGGCUAUC.CUCUAAAAUGCUUCCCUU
JCVI_SCAF_1096627245557/1130-1048   AUGAUAAUAUGUGUUUUAGAUAGUCCUA.UCUAGCCAUC.UUUAGCUCCC.GGUUUU.U..U.AGGGCUAUC.CUCUAAAAUGCUUCCCUU
JCVI_SCAF_1096627250916/1029-947    AUGAUAACAUGUGUUUUAGAUAGUCCUA.UCUAGCCAUC.UUUAGCUCCC.GGUUUU.U..U.AGGGCUAUC.CUCUAAAAUGCUUCCCUU
JCVI_SCAF_1101668525001/537-619     UUGAUAAUAUGUUUUUUAGAUAGUCCUA.UCUAGCCAUU.UUUAGCUCCC.GGUUUU.U..U.AGGGCUAUC.CUCUGAAGAUGUUCCCUU
JCVI_SCAF_1096628074870/102-20      AUGAUAUUAUACUAUUUAGAUAGUCCUA.UCUAGCCAUC.UUUAGCUCCC.GGUUUU.U..U.AGGGCUAUC.CCUAUAAAUGCUCCCAUU
JCVI_SCAF_1096627586091/231-149     GUGAUAUUAUCACUAAUAGAUAGUCCUA.UCUAGCCAUC.UUUAGCUCCC.GGUUUU.U..U.AGGGCUAUC.CAUCAUGCUUCCUUUAAA
JCVI_SCAF_1101667154311/174-256     AUGAUAUUAUCAUUUUUAGAUAGUCCUA.UCUAGCCAUC.UUUAGCUCCC.GGUUUU.U..U.AGGGCUAUC.CAUCAUGUUUCCAUUAAA
JCVI_SCAF_1096626955782/1361-1279   AUGAUAUUAUCAUUUUUAGAUAGUCCUA.UCUAGCCAUC.UUUAGCUCCC.GGUUUU.U..U.AGGGCUAUC.CAUCAUGCUUCCGAUAAA
JCVI_SCAF_1096626961478/1810-1892   AUGAUAUUAUCAUUUUUAGAUAGUCCUA.UCUAGCCAUC.UUUAGCUCCC.GGUUUU.U..U.AGGGCUAUC.CAUCAUGCUUCCGUUAAA
JCVI_SCAF_1096627212367/2080-1998   AUGAUAAUAUCAUUUUUAGAUAGUCCUA.UCUAGCCAUC.UUUAGCUCCC.GGUUUU.U..U.AGGGCUAUC.CAUCAUGCUUCCAUUAAA
JCVI_SCAF_1096628055982/144-226     GUGAUAUUAUCACUUUUAGAUAGUCCUA.UCUAGCCAUC.UUUAGCUCCC.GGUUUU.U..U.AGGGCUAUC.CAUCAUGCUUCCGUUAAA
JCVI_SCAF_1096628240805/233-151     AUGAUAUUAUCAUUUUUAGAUAGUCCUA.UCUAGCCAUC.UUUAGCUCCC.GGUUUU.U..U.AGGACUAUC.CAUCAUGUUUCCGUCAAA
JCVI_SCAF_1096627255746/10759-10841 AUGAUAUUAUCAUUUUUAGAUAGUCCUA.UCUAGCCAUC.UUUAGCUCCC.GGUUUU.U..U.AGGACUAUC.CAUCAUGCUUCCACUAAA
JCVI_SCAF_1096628384862/1233-1151   AUGAUAUUAUCAUUAAGAGAUAGUCCUA.UCUAGCCAUC.UUUAGCUCCC.GGUUUU.U..U.AGGACUAUC.CUUUAUGCUUCCUCCAGA
JCVI_SCAF_1096626940147/649-567     AUGUUAUUAUCAUUUUUAGAUAGUCCUA.UCUAGCCAUC.UUUAGCUCCC.GGUUUU.U..U.AGGACUAUC.CUUUAUGUUCCCCCCUGA
JCVI_SCAF_1101668728912/253-171     GUGAUAUUAUCACUUUUAGAUAGUCCUA.UCUAGCCAUC.UUUAGCUCCC.GGUUUU.U..U.AGGACUAUC.CUAUAUGCUCCCCCCCGA
JCVI_SCAF_1096627323388/1229-1311   GUGAUAUUAUCACUUUUAGAUAGUCCUA.UCUAGCCAUC.UUUAGCUCCC.GGUUUU.U..U.AGGACUAUC.CUAUAUGCUCCCCCCAGA
JCVI_SCAF_1096627026080/919-1001    AUGAUAUUAUCACUUUUAGAUAGUCCUA.UCUAGCCAUC.UUUAGCUCCC.GGUUUU.U..U.AGGACUAUC.CUUUAUGCUCCCCCCAGA
JCVI_SCAF_1096627039942/151-233     AUGAUAUUAUCAUUUUUAGAUAGUCCUA.UCUAGCCAUC.UUUAGCUCCC.GGUUUU.U..U.AGGACUAUC.CUUUAUGCUCCCCCCAGA
JCVI_SCAF_1096627108513/1148-1230   AUGAUAUUAUCAUUUUUAGAUAGUCCUA.UCUAGCCAUC.UUUAGCUCCC.GGUUUU.U..U.AGGACUAUC.CUUUAUGCUCCCCCCCGA
JCVI_SCAF_1101667370994/162-80      GUGAUAUUAUCAUCUUUAGAUAGUCCUA.UCUAGCCAUC.UUUAGCUCCC.GGUUUU.U..U.AGGACUAUC.CUAUAUGCUCCCCCCAGA
JCVI_SCAF_1101668388350/679-597     GUGAUAUUAUCAUUUUUAGAUAGUCCUA.UCUAGCCAUC.UUUAGCUCCC.GGUUUU.U..U.AGGACUAUC.CUAUAUGCUCCCUCUAGA
JCVI_SCAF_1096627117753/1784-1702   AUGAUAUUGUGCUUUUUAGAUAGUCCUA.UCUAGCCAUC.UUUAGCUCCC.GGUUUU.U..U.AGGACUAUC.ACCAAAAAUGCUUCCCCU
JCVI_SCAF_1101668467134/416-334     AUGAUAAUAUAGUCAAUAGAUAGUCCUA.UUUAGCCAUU.UUUAGCUCCC.GGUUUU.C..U.AGGGCUAUC.CUCAAAAAUGUUCCCCUU
JCVI_SCAF_1096627342909/1791-1709   AUGAUAAUAUAGUCAAUAGAUAGUCCUA.UUUAGCCAUC.UUUAGCUCCC.GGUUUU.U..U.AGGGCUAUC.CUCAGAAAUGCUUCCCUU
JCVI_SCAF_1101667106091/805-723     AUGAUAAUAUCACUUUUAGAUAGUCCUA.UCUAGCCAUC.UUUAGCUCCC.GGUUUU.U..U.AGGACUAUC.CUAAAAUGCUUCCGCUAA
JCVI_SCAF_1096627195952/1431-1349   AUGAUAAUAUCACUUUUAGAUAGUCCUA.UCUAGCCAUC.UUUAGCUCCC.GGUUUU.U..U.AGGACUAUC.CUAAGAUGCUUCCUCUAA
JCVI_SCAF_1096626977005/1575-1493   AUGAUAUUAUCACUUUUAGAUAGUCCUA.UCUAGCCAUC.UUUAGCUCCC.GGUUUU.U..U.AGGACUAUC.CUAAAAUGCUCCCAUUAA
JCVI_SCAF_1096628284500/422-504     AUGAUAUUAUCAUCUUUAGAUAGUCCUA.UCUAGCCAUC.UUUAGCUCCC.GGUUUU.U..U.AGGACUAUC.CUAAAAUGCUCCCAUUAA
JCVI_SCAF_1096628251111/1531-1613   AUGAUAUUAUCACCUUUAGAUAGUCCUA.UCUAGCCAUC.UUUAGCUCCC.GGUUUU.U..U.AGGACUAUC.CUUAGAUGCUUCCAUUAA
JCVI_SCAF_1096627989977/1612-1530   AUGAUAAUAUCAUUUUUAGAUAGUCCUA.UCUAGCCAUC.UUUAGCUCCC.GGUUUU.U..U.AGGACUAUC.CCAAAAUGCUCCCUUUAA
JCVI_SCAF_1101668527121/319-237     AUGAUAUUGUCCUUUUUAGAUAGUCCUA.UCUAGCCAUC.UUUAGCUCCC.GGUUUU.U..U.AGGACUAUC.CAUACAUGCUUCCCUUAG
JCVI_SCAF_1101667370994/161-80      UGAUAUUAUC.AUCUUUAGAUAGUCCUA.UCUAGCCAUC.UUUAGCUCCC.GGUUUU.U..U.AGGACUAUC.CUAUAUGCUCCCCCCAGA
JCVI_SCAF_1096627039942/152-233     UGAUAUUAUC.AUUUUUAGAUAGUCCUA.UCUAGCCAUC.UUUAGCUCCC.GGUUUU.U..U.AGGACUAUC.CUUUAUGCUCCCCCCAGA
JCVI_SCAF_1096627108513/1149-1230   UGAUAUUAUC.AUUUUUAGAUAGUCCUA.UCUAGCCAUC.UUUAGCUCCC.GGUUUU.U..U.AGGACUAUC.CUUUAUGCUCCCCCCCGA
JCVI_SCAF_1096627026080/920-1001    UGAUAUUAUC.ACUUUUAGAUAGUCCUA.UCUAGCCAUC.UUUAGCUCCC.GGUUUU.U..U.AGGACUAUC.CUUUAUGCUCCCCCCAGA
JCVI_SCAF_1096627323388/1230-1311   UGAUAUUAUC.ACUUUUAGAUAGUCCUA.UCUAGCCAUC.UUUAGCUCCC.GGUUUU.U..U.AGGACUAUC.CUAUAUGCUCCCCCCAGA
JCVI_SCAF_1101668728912/252-171     UGAUAUUAUC.ACUUUUAGAUAGUCCUA.UCUAGCCAUC.UUUAGCUCCC.GGUUUU.U..U.AGGACUAUC.CUAUAUGCUCCCCCCCGA
JCVI_SCAF_1101668388350/678-597     UGAUAUUAUC.AUUUUUAGAUAGUCCUA.UCUAGCCAUC.UUUAGCUCCC.GGUUUU.U..U.AGGACUAUC.CUAUAUGCUCCCUCUAGA
JCVI_SCAF_1096626940147/648-567     UGUUAUUAUC.AUUUUUAGAUAGUCCUA.UCUAGCCAUC.UUUAGCUCCC.GGUUUU.U..U.AGGACUAUC.CUUUAUGUUCCCCCCUGA
JCVI_SCAF_1096628240805/232-151     UGAUAUUAUC.AUUUUUAGAUAGUCCUA.UCUAGCCAUC.UUUAGCUCCC.GGUUUU.U..U.AGGACUAUC.CAUCAUGUUUCCGUCAAA
JCVI_SCAF_1101667154311/175-256     UGAUAUUAUC.AUUUUUAGAUAGUCCUA.UCUAGCCAUC.UUUAGCUCCC.GGUUUU.U..U.AGGGCUAUC.CAUCAUGUUUCCAUUAAA
JCVI_SCAF_1096626955782/1360-1279   UGAUAUUAUC.AUUUUUAGAUAGUCCUA.UCUAGCCAUC.UUUAGCUCCC.GGUUUU.U..U.AGGGCUAUC.CAUCAUGCUUCCGAUAAA
JCVI_SCAF_1096626961478/1811-1892   UGAUAUUAUC.AUUUUUAGAUAGUCCUA.UCUAGCCAUC.UUUAGCUCCC.GGUUUU.U..U.AGGGCUAUC.CAUCAUGCUUCCGUUAAA
JCVI_SCAF_1096627212367/2079-1998   UGAUAAUAUC.AUUUUUAGAUAGUCCUA.UCUAGCCAUC.UUUAGCUCCC.GGUUUU.U..U.AGGGCUAUC.CAUCAUGCUUCCAUUAAA
JCVI_SCAF_1096627255746/10760-10841 UGAUAUUAUC.AUUUUUAGAUAGUCCUA.UCUAGCCAUC.UUUAGCUCCC.GGUUUU.U..U.AGGACUAUC.CAUCAUGCUUCCACUAAA
JCVI_SCAF_1101667197546/282-204     UAUUAUCAUU....UAUAGAUAGUCCUA.UCUAGCCAUC.UUUAGCUCCC.GGUUUU.U..U.AGGACUAUC.CUUUAUGCUCCCCCCAGA
JCVI_SCAF_1096627125448/107-25      CUGAUAAUAUGGCUCUUAGAUAGUCCUA.UCUAGCCAUC.UUUAGCUCCC.GGUUUU.U..U.AGGACUAUC.CAGACAUGCUUCCCUUAG
JCVI_SCAF_1096627808303/721-639     UAUGUUAUAUUCUUUUUAGAUAGUCCUA.UCUAGCCAUC.UUUAGCUCCC.GGUUUU.U..U.AGGACUAUC.CUUAAAAUGCUCCCAUUA
JCVI_SCAF_1096628204970/1424-1506   UGUGGUAUAUUCACUUUAGAUAGUCCUA.UCUAGCCAUC.UUUAGCUCCC.GGUUUU.U..U.AGGACUAUC.CAUAAAAUGCUUCCCCUU
JCVI_SCAF_1101668520091/362-444     UGUGGUAUAUUCACUUUAGAUAGUCCUA.UCUAGCCAUC.UUUAGCUCCC.GGUUUU.U..U.AGGACUAUC.CAACAAAUGCUUCCCCUU
JCVI_SCAF_1101668518182/377-459     UGUGAUAUAUUACUUUUAGAUAGUCCUA.UCUAGCCAUC.UUUAGCUCCC.GGUUUU.U..U.AGGACUAUC.CAUAAAAUGCUUCCCCUA
JCVI_SCAF_1101667406084/223-141     UGUGGUAUAUUGUUAUUAGAUAGUCCUA.UCUAGCCAUC.UUUAGCUCCC.GGUUUU.U..U.AGGACUAUC.CCUAGAAUGCUUCCCUUA
JCVI_SCAF_1096627083165/247-165     AUGCUAUAUUCUACAUUAGAUAGUCCUA.UCUAGCCAUC.UUUAGCUCCC.GGUUUU.U..U.AGGACUAUC.CCUCAAAAUGCUUCCAUU
JCVI_SCAF_1096628159931/224-142     AUGAUAUAUUCAGGUUUAGAUAGUCCUA.UCUAGCCAUC.UUUAGCUCCC.GGUUUU.U..U.AGGACUAUC.CUUCAAAAUGUUUCCAUU
JCVI_SCAF_1096627120777/964-882     GUGAUAUUCUCAUUUUAAGAUAGUCCUA.UCUAGCCAUC.UUUAGCUCCC.GGUUUU.U..U.AGGGCUAUC.UCUUAAAAUGCUUCCCUU
JCVI_SCAF_1096626344083/115-33      CUAUGAUAAUAUUGUUUAGAUAGUCCUA.UCUAGCCAUC.UUUAGCUCCC.GGUUUU.U..U.AGGACUAUC.CAAUAAAUGCUUCCCUUA
JCVI_SCAF_1096628054690/1550-1632   CUAUGUUAUUAUGAGUUAGAUAGUCCUA.UCUAGCCAUC.UUUAGCUCCC.GGUUUU.U..U.AGGACUAUC.CCAAUAAUGCUUCCCUUA
JCVI_SCAF_1101667591525/245-163     CUAUGUUAUUAUAGAUAAGAUAGUCCUA.UCUAGCCAUC.UUUAGCUCCC.GGUUUU.U..U.AGGACUAUC.CCAAAAAUGCUCCCCUUA
JCVI_SCAF_1096627707627/771-689     CUAUGUUAUUGUAGCUCAGAUAGUCCUA.UCUAGCCAUC.UUUAGCUCCC.GGUUUU.U..U.AGGACUAUC.CCAAAAAUGCUCCCCUUA
JCVI_SCAF_1101668168005/1108-1026   CUAUGUUAUUAUAACUCAGAUAGUCCUA.UCUAGCCAUC.UUUAGCUCCC.GGUUUU.U..U.AGGACUAUC.CCAAAAAUGCUCCCCUUA
JCVI_SCAF_1096628186389/1425-1507   AUGAUAAUAUGACCUACAGAUAGUCCUA.UCUGGCCAUC.UUUAGCUCCC.GGUUUU.U..U.AGGACUAUC.CAAAAAUGCUUCCCUUAG
JCVI_SCAF_1096628241132/1359-1441   AUGAUAUUAUGUCUAUUAGAUAGUCCUA.UCUAGCCAUC.UUUAGCUCCC.GGUUUU.U..U.AGGGCUAUC.CUCUUAAAAUGCUCCCAU
JCVI_SCAF_1101668195147/1376-1295   UGAUAUUAUC.AUUUUUAGAUAGUCCUA.UCUAGCCAUC.UUUAGCUCCC.GGUUUU.U..U.AGGGCUAUC.CUUUUAUGUUUCCCCAAG
JCVI_SCAF_1096626481392/986-905     .UGAUAUAAUUAUUUUUAGAUAGUCCUA.UCUAGCCAUC.UUUAGCUCCC.CGUUUU.U..U.AGGACUAUC.CAAAAAAUACCACCCAAA
JCVI_SCAF_1101668457912/484-566     GUGAUAUACUCAUUAUUAGAUAGUCCUA.UCUAGCCAUC.UUUAGCUCCC.GGUUUU.G..U.AGGACUAUC.CGCAAAAUGUUUCCCCUG
JCVI_SCAF_1096627171947/72-152      UGAUAUAUUG.UAU.UUAGAUAGUCCUA.UCUAGCCAUC.UUUAGCUCCC.GGUUUU.U..U.AGGACUAUC.CUUCAAAAAAGCCUCUGA
JCVI_SCAF_1096627720702/703-621     UGUGAUAUAUUAGAAUUUGAUAGUCCUA.UCUAGCCAUC.UUUAGCUCCC.GGUUUU.U..U.AGGACUAUC.CCUCAAAAAAGCCUCUAC
JCVI_SCAF_1096628110901/1143-1225   UGUGAUAUAUUAGAUUUUGAUAGUCCUA.UCUAGCCAUC.UUUAGCUCCC.GGUUUU.U..U.AGGACUAUC.CUUCAAAAAAGCCUCUAA
JCVI_SCAF_1101668332117/866-784     UGUGAUAUAUUGGAUCUCGAUAGUCCUA.UCUAGCCAUC.UUUAGCUCCC.GGUUUU.U..U.AGGACUAUC.CUUCAAAAAAGCCUCUAA
JCVI_SCAF_1096627778791/915-997     UGUGAUAUAUUGGAAUUAGAUAGUCCUA.UCUAGCCAUC.UUUAGCUCCC.GGUUUU.U..U.AGGACUAUC.CUGCAAAAAAGCCUCUAA
JCVI_SCAF_1096626215217/890-808     UGUGAUAUAUUGGAGUUAGAUAGUCCUA.UCUAGCCAUC.UUUAGCUCCC.GGUUUU.U..U.AGGACUAUC.CUUCAAAAAAGCCUCUAA
JCVI_SCAF_1096627831587/348-266     UGUGAUAUAUUGGGUUUAGAUAGUCCUA.UCUAGCCAUC.UUUAGCUCCC.GGUUUU.U..U.AGGACUAUC.CUUCAAAAAAGCCUCUGA
JCVI_SCAF_1096627171947/70-152      UGUGAUAUAUUGUAUUUAGAUAGUCCUA.UCUAGCCAUC.UUUAGCUCCC.GGUUUU.U..U.AGGACUAUC.CUUCAAAAAAGCCUCUGA
JCVI_SCAF_1096627683262/633-551     UGUGUUAUAUUGGUUUUAGAUAGUCCUA.UCUAGCCAUC.UUUAGCUCCC.GGUUUU.U..U.AGGACUAUC.CUUCAAAAGAGCCUUUAA
JCVI_SCAF_1096627281895/12-94       UGUGAUAUAUUGGAAUUUGAUAGUCCUA.UUUAGCCAUC.UUUAGCUCCC.GGUUUU.U..U.AGGGCUAUC.CUUCAAAAAAGCCUUUAA
JCVI_SCAF_1101668696521/658-576     UGUGAUAUAUUGCAUAUAGAUAGUCCUA.UCUAGCCAUC.UUUAGCUCCC.GGUUUU.U...UAGGACUAUC.CUUCAAAAAAGCCUUUAA
JCVI_SCAF_1096627111696/1502-1583   UGAUAAUAUC.AUUUUUAGAUAGUCCUA.UCUAGCCAUC.UUUAGCUCCC.GGUUUU.U..U.AGGACUAUC.CUGAAUAAUGCUUCCAUU
JCVI_SCAF_1101668511547/898-980     UUGAUAUUAUGUUUUUCAGAUAGUCCUA.UCUAGCCAUU.UUUAGCUCCC.GGUUCU.U..U.AGGACUAUC.CUCAAAAAAUGUUUCCCC
JCVI_SCAF_1096627891102/1262-1344   UUGGUACUAUGACCCUCAGAUAGUCCUA.UCUAGCCAUC.UUUAGCUCCC.GGUUUU.U..U.AGGACUAUC.CUCAGAAAAUGCUUCCCC
JCVI_SCAF_1096627045436/1407-1489   UUGUGAUAUUAUGUUCCAGAUAGUCCUA.UCUAGCCAUC.UUUAGCUCCC.GGUUUU.U..U.AGGGCUAUC.UCAAAAAUGCUUCCCUUA
JCVI_SCAF_1101668195147/1377-1295   GUGAUAUUAUCAUUUUUAGAUAGUCCUA.UCUAGCCAUC.UUUAGCUCCC.GGUUUU.U..U.AGGGCUAUC.CUUUUAUGUUUCCCCAAG
JCVI_SCAF_1096628045420/933-1015    UGUGGUAUAAUGUAUUCAGAUAGUCCUA.CUUAGCCAUC.UUUAGCUCCC.GGUUUU.C..U.AGGACUAUC.CCUUUAAUGCUCCCCUUA
JCVI_SCAF_1096627717615/887-969     CUGUGAUAUAUCAUUUUAGAUAGUCCUA.UCUAGCCAUC.UUUAGCUCCC.GGUUUU.U..U.AGGACUAUC.AUUAAGAUGCUUCCCCUA
JCVI_SCAF_1101667295478/527-445     UUGAUACUAUGACUUUUAGAUAGUCCUA.UCUAGCCAUU.UUUAGCUCCC.GGUUCU.U..U.AGGACUAUC.CUCCAUAAGAUGUUCCCC
JCVI_SCAF_1096628159158/896-976     GGUAUAUUCC.UAU.UUAGAUAGUCCUA.UCUAGCCAUC.UUUAGCUCCC.GGUUUU.U..U.AGGACUAUC.CACAAGAUGCUCCCCCUA
JCVI_SCAF_1096626922445/1160-1078   CUGAUAUUAUCAGUUUUAGAUAGUCCUA.UCUAGCCAUC.UUUAGCUCCC.GGUUUU.U..U.AGGACUAUC.CCUUUUAAGAUACUUUAA
JCVI_SCAF_1096628290427/972-890     UAUGAUAAGUUGUUUUUAGAUAGUCCUA.UCUAGCCAUC.UUUAGCUCCC.GGUUUU.U..U.AGGGCUAUC.CCUAGAAUGCUUCNNNNN
JCVI_SCAF_1096627200441/1394-1312   GUGUGAUAUAUUAGCUUAGAUAGUCCUA.CUUAGCCAUU.UUUAGCUCCC.GGUUUU.U..U.AGGACUAUC.CAAAAAAUGCUUCCCUUA
JCVI_SCAF_1096628051120/449-531     GUGUGAUAUAUUAGUUUAGAUAGUCCUA.UUUAGCCAUU.UUUAGCUCCC.GGUUUU.U..U.AGGGCUAUC.CAAAAAUCCUUUCCCAGA
JCVI_SCAF_1096626915284/96-13       GUGUGAUAUAUUAGUUUAGAUAGUCCUA.UUUAGCCAUU.UUUAGCUCCC.GGUUUUUU..U.AGGACUAUC.CAAAAAUGUUCCCCUUAG
JCVI_SCAF_1101668724163/406-488     AUGAUAUUAUCAUUUUCAGAUAGUCCUA.UCUAGCCAUC.UUUAGCUCCC.GGUUUU.U..U.AGGGCUAUC.CAAAUAUCAUAUUUUAAU
JCVI_SCAF_1101667537319/188-106     UUGAUAUUAUGAAUUUUAGAUAGUCCUA.UCUAGCCAUC.UUUAGCUCCC.GGUUUU.U..U.AGGGCUAUC.CAAAAAGGCUUUUAUUCC
JCVI_SCAF_1101668539904/1201-1119   UUGAUAUUAUUACUUCUAGAUAGUCCUA.UCUAGCCAUC.UUUAGCUCCC.GGUUUU.U..U.AGGACUAUC.CACAAAGUCCUUAUUCCU
JCVI_SCAF_1096628291497/1312-1394   UGUGGUAUAUUUACUUUAGAUAGUCCUA.UCUAGCCAUC.UUUAGCUCCC.GGUUUU.U..U.AGGGCUAUC.CAAUAAGGCGUUUUCUUA
JCVI_SCAF_1101668732404/431-513     UAUGGUAUAUUAUAUACUGAUAGUCCUA.UCUAGCCAUC.UUUAGCUCCC.GGUUUU.U..U.AGGGCUAUC.CUCUCAAUGCUUCCCUUA
JCVI_SCAF_1101668335422/1-73        ..........UGGGUUUAGAUAGUCCUA.UCUAGCCAUC.UUUAGCUCCC.GGUUUU.U..U.AGGACUAUC.CUUCAAAAAAGCCUUUAA
JCVI_SCAF_1101668513468/914-996     CCUGAUAUAUUAUAAAAAGAUAGUCCUA.UCUAGCCAUC.UUUAGCUCCC.GGUUUU.U..U.AGGGCUAUC.CUCCAAAAAUGCUUCCAC
JCVI_SCAF_1096628112511/1141-1059   UAUGAUAGUAUGCAUAUAGAUAGUCCUA.UCUAGCCAUC.UUUAGCUCCC.GGUUUU.U..U.AGGGCUAUC.CCAGAAAUGCUUCCACUA
JCVI_SCAF_1096626342837/421-339     UGUGAUAUAUUAAUCAUAGAUAGUCCUA.UCUAGCCAUC.UUUAGCUCCC.GGUUUU.U..U.AGGACUAUC.CUAAAAAUUUUUUUCUAU
JCVI_SCAF_1096627200534/79-161      UGAUAUACUGCCUCUUUAGAUAGUCCUA.UCUAGCCAUC.UUUAGCUCUC.GGUUUU.U..U.AGGACUAUC.CAAAAAAUACUUCAAUAU
JCVI_SCAF_1096627886854/705-623     UAUGAUAUAUACUAUUUAGAUAGUCCUA.UCUAGCCAUC.UUUAGCUCCC.GGUUUU.U..U.AGGGCUAUC.CAACAAAAUGCUUCCUUU
JCVI_SCAF_1096628102637/1123-1205   UAUGAUAAAUUGUUAUUAGAUAGUCCUA.UCUAGCCAUC.UUUAGCUCCC.GGUUUU.U..U.AGGGCUAUC.CCAAAAAAUGCUUCCACU
JCVI_SCAF_1101668269741/436-518     UAUGUUAUAUUCUAUAAAGAUAGUCCUA.UCUAGCCAUC.UUUAGCUCCC.GGUUUU.A..U.AGGACUAUC.CUCGUGAAUGCUUCCUUU
JCVI_SCAF_1096627181092/201-119     UAUGUUAUAUUCUAUAAAGAUAGUCCUA.UCUAGCCAUC.UUUAGCUCCC.GGUUUU.A..U.AGGACUAUC.CUCGUGAAUGCUACCUUU
JCVI_SCAF_1101667566196/577-659     UGUGAUAUAUUGGGUUUUGAUAGUCCUA.UCUAGCCAUC.UUUAGCUCCC.GGUUUU.U..U.AGGACUAUC.UCAAAAUGCUUCCCCUAG
JCVI_SCAF_1096628282870/218-136     UGUGUUAUAUUGGGUUCUGAUAGUCCUA.UCUAGCCAUC.UUUAGCUCCC.GGUUUU.U..U.AGGACUAUC.UCAAAAUGCUUCCCCUAG
JCVI_SCAF_1101667400632/440-522     UGUGUUAUAUUGGAUUCUGAUAGUCCUA.UCUAGCCAUC.UUUAGCUUCC.GGUUUU.U..U.AGGACUAUC.UCAAAAUGCUUCCCCUAG
JCVI_SCAF_1096627387981/1291-1209   UGUGUUAUAUUGGAAAUUGAUAGUCCUA.UCUAGCCAUC.UUUAGCUCCC.GGUUUU.U..U.AGGACUAUC.UCAAAAUGCUUCCCCUAG
JCVI_SCAF_1101667154311/175-243     UGAUAUUAUC.AUUUUUAGAUAGUCCUA.UCUAGCCAUC.UUUAGCUCCC.GGUUUU.U..U.AGGGCUAUC.CAUCA.............
JCVI_SCAF_1096627196709/68-1        AUGAUAUUAUCACUUUUAGAUAGUCCUU.UCUAGCCAUC.UUUAGCUCCCAGGUUUU.U..U.AGGGCUAUC.CA................
JCVI_SCAF_1101667154311/174-243     AUGAUAUUAUCAUUUUUAGAUAGUCCUA.UCUAGCCAUC.UUUAGCUCCC.GGUUUU.U..U.AGGGCUAUC.CAUCA.............
JCVI_SCAF_1096626990636/1215-1133   UAUGUUAUAUUGAUAAAAGAUAGUCCUA.UCUAGCCAUC.UUUAGCUCCC.GGUUUU.U...UAGGGCUAUC.ACCAAAAUGCUCCCUCUA
JCVI_SCAF_1096627923087/737-655     GUGAUAUAUUACUCUUUAGAUAGUCCUA.UCUAGCCAUC.UUUAGCUCCC.GGUUUU.U..U.AGGGCUAUC.CAUCGAAUUUUCUUAAAU
JCVI_SCAF_1101668696521/654-576     AUAUAUUGCA....UAUAGAUAGUCCUA.UCUAGCCAUC.UUUAGCUCCC.GGUUUU.U..U.AGGACUAUC.CUUCAAAAAAGCCUUUAA
JCVI_SCAF_1101667129767/169-87      GUGAUAUUAUACCUUUCUGAUAGUCCUA.CUUAGCCAUU.UUUAGCUCCC.GGUUUU.U..U.AGGACUAUC.UCAAAAUGCUUCCCUUAG
JCVI_SCAF_1101668503285/522-604     AUGAUAAUAUGCUUUUUAGAUAGUCCUA.UUUAGCCAUC.UUUAGCUCCC.GGUUUU.U..U.AGGACUGUC.UCCUAUUGAUGCUCCCUC
JCVI_SCAF_1096628122486/1079-997    AUGAUACAAUCCAUAAUAGAUAGUCCUA.CUUAGCCAUU.UUUAGCUCCC.GGUUCA.U..U.AGGGCUAUC.UGUAGAAAUGCUUCCCUU
JCVI_SCAF_1096627183007/450-368     AUGAUAUUAUGAUUAUUAGAUAGUCCUA.UCUAGCCAUC.UUUAGCUCCC.GGUUUU.U..U.AGGGCUAUC.CUUCUUACCAGAAAAAUC
JCVI_SCAF_1101668506161/733-651     UUGAUAUUAUGACGCCUAGAUAGUCCUA.UCUAGCCAUC.UUUAGCUCUC.GGUUUU.U..U.AGGACUAUC.CUUUCAUACAAAAAAAUU
JCVI_SCAF_1101668326692/822-904     CAUGAUAUUAUCAUUAAUGAUAGUCCUU.CUUAGCCAUC.UUUAGCUCCC.GGUUUU.U..A.AGGACUAUC.UACACUCAAAAUGCUUCC
JCVI_SCAF_1096627111180/1009-927    UAUGAUAUUGUAAUUAUCGAUAGUCCUU.CUUAGCCAUC.UUUAGCUCCC.GGUUUU.U..A.AGGACUAUC.UAUACUCAAAAUGCUUCC
JCVI_SCAF_1101668367265/341-423     CAUGAUAUUAUGCUAUCUGAUAGUCCUU.CUUAGCCAUC.UUUAGCUCCC.GGUUUU.U..A.AGGACUAUC.UGCACUUGAAAUGUUCCC
JCVI_SCAF_1096627075552/2829-2911   CAUGAUAUUAUAGUUAUCGAUAGUCCUU.CUUAGCCAUC.UUUAGCUCCC.GGUUUU.U..A.AGGACUAUC.UCACUUAAAAUGUUUCCC
JCVI_SCAF_1101668457938/1032-1114   AAUGAUAUUAUGUUAUUUGAUAGUCCAU.CUUAGCCAUC.UUUAGCUCCC.GGUUUU.U..U.UGGACUAUC.AACCUUAAAAUGUACCCC
JCVI_SCAF_1096627882829/496-414     UAUGAUAAUAUGAAAAUUGAUAGUCCAU.CUUAGCCAUC.UUUAGCUCCC.GGUUUU.U..U.UGGACUAUC.AACCUUAAAAUGUUCCCC
JCVI_SCAF_1096627087789/1670-1752   UAUGAUAAUAUGAAAAUUGAUAGUCCAU.CUUAGCCAUC.UUUAGCUCCC.GGUUUU.U..U.UGGACUAUC.AUUCUUAAAAUGCACCCC
JCVI_SCAF_1096627834454/524-442     UAUGAUAAUAUGGAAACUGAUAGUCCAU.CUUAGCCAUC.UUUAGCUCCC.GGUUUU.U..U.UGGACUAUC.AUUCAUAAAAUGCACCCC
JCVI_SCAF_1101667010973/346-428     CAUGAUAUUAUGAAUAUUGAUAGUCCAU.CUUAGCCAUC.UUUAGCUCCC.GGUUUU.U..U.UGGACUAUC.UUCCUUAAAAUGUACCCC
JCVI_SCAF_1096627811099/1114-1032   CAUGUUAUUAUGAUUACUGAUAGUCCAU.CUUAGCCAUC.UUUAGCUCCC.GGUUUU.U..U.UGGACUAUC.AUCCUUAAAAUGUUCCCC
JCVI_SCAF_1096627825812/477-395     CAUGAUAUUAUAGUAAAUGAUAGUCCAU.CUUAGCCAUC.UUUAGCUCCC.GGUUUU.U..U.UGGACUAUC.AACCCUAAAAUGUUCCCC
JCVI_SCAF_1096627868463/902-984     AAUGAUAAUAUAGUUACCGAUAGUCCAU.CUUAGCCAUC.UUUAGCUCCC.GGUUUU.U..U.UGGACUAUC.GACCCUUAAAAUGUACCC
JCVI_SCAF_1096627112028/531-449     AAUGAUAUUAUAGUUCAUGAUAGUCCAU.CUUAGCCAUC.UUUAGCUCCC.GGUUUU.U..U.UGGACUAUC.GACCCUUAAAAUGUACCC
JCVI_SCAF_1101668404233/533-451     AAUGAUAUUAUAGUCAAUGAUAGUCCAU.CUUAGCCAUC.UUUAGCUCCC.GGUUUU.U..U.UGGACUAUC.GACCCUUAAAAUGUACCC
JCVI_SCAF_1096627798758/480-398     AAUGAUAUUAUAAGUUUCGAUAGUCCAU.CUUAGCCAUC.UUUAGCUCCC.GGUUUU.U..U.UGGACUAUC.AACCUUUAAAAUGUACCC
JCVI_SCAF_1101667233228/310-392     AAUGAUAUUAUGAGUAUCGAUAGUCCAU.CUUAGCCAUC.UUUAGCUCCC.GGUUUU.U..U.UGGACUAUC.AACCUUUAAAAUGUACCC
JCVI_SCAF_1101667063476/88-170      AAUGAUAUUAUAAAUGUUGAUAGUCCAU.CUUAGCCAUC.UUUAGCUCCC.GGUUUU.U..U.UGGACUAUC.AACCUUUAAAAUGUACCC
JCVI_SCAF_1096627069502/602-684     AAUGAUAUUAUAAUCUUUGAUAGUCCAU.CUUAGCCAUC.UUUAGCUCCC.GGUUUU.U..U.UGGACUAUC.AACCUUUAAAAUGUACCC
JCVI_SCAF_1101668464472/425-507     AAUGAUAUUAUAAUAUCUGAUAGUCCAU.CUUAGCCAUC.UUUAGCUCCC.GGUUUU.U..U.UGGACUAUC.AACCUUUAAAAUGUACCC
JCVI_SCAF_1101668534663/717-635     AAUGAUAUUAUGUUUCCUGAUAGUCCAU.CUUAGCCAUC.UUUAGCUCCC.GGUUUU.U..U.UGGACUAUC.AACCUUUAAAAUGUACCC
JCVI_SCAF_1096627429946/786-868     AAUGAUAUUAUGGUCCUUGAUAGUCCAU.CUUAGCCAUC.UUUAGCUCCC.GGUUUU.U..U.UGGACUAUC.AACCUUUAAAAUGUACCC
JCVI_SCAF_1101668114580/178-260     AAUGAUAUUAUGGUCCCUGAUAGUCCAU.CUUAGCCAUC.UUUAGCUCCC.GGUUUU.U..U.UGGACUAUC.AACCUUUAAAAUGUACCC
JCVI_SCAF_1096627923369/1178-1096   AAUGAUAUUAUAGUACUUGAUAGUCCAU.CUUAGCCAUC.UUUAGCUCCC.GGUUUU.U..U.UGGACUAUC.AACCUUUAAAAUGUAUCC
JCVI_SCAF_1096627849408/628-546     AAUGAUAUUAUGGUCUAUGAUAGUCCAU.CUUAGCCAUC.UUUAGCUCCC.GGUUUU.U..U.UGGACUAUC.AACCUUUGAAAUGUACCC
JCVI_SCAF_1101668164360/802-884     AAUGAUAUUAUUAAUAUCGAUAGUCCAU.CUUAGCCAUC.UUUAGCUCCC.GGUUUU.U..U.UGGACUAUC.GACCUUAAAAAUGUAUCC
JCVI_SCAF_1096627106090/1395-1313   AAUGAUAUUAUGGUUUCUGAUAGUCCAU.CUUAACCAUC.UUUAGCUCCC.GGUUUU.U..U.UGGACUAUC.AACCCUUAAAAUGUAUCC
JCVI_SCAF_1096627207031/2374-2456   UAUGAUAAUAUAGUUAUAGAUAGUCCAU.CUUAGCCAUC.UUUAGCUCCC.GGUUUU.U..U.UGGACUAUC.CACCAUCUAAAUGUAUCC
JCVI_SCAF_1096628125715/750-668     UAUGAUAAUAUAUGUAUAGAUAGUCCAU.CUUAGCCAUC.UUUAGCUCCC.GGUUUU.U..U.UGGACUAUC.CACUAUCUAAAUGUAUCC
JCVI_SCAF_1101668474806/795-877     UGUGAUAUUAUUAAAUUUGAUAGUCCAU.CUUAGCCAUC.UUUAGCUCCC.GGUUUU.U..U.UGGACUAUC.AAACCCAAAAUGUACCCC
JCVI_SCAF_1101667000555/683-601     AAUGAUAUUAUAUGUCUCGAUAGUCCAU.CUUAGCCAUC.UUUAGCUCCC.GGUUUU.U..U.UGGACUAUC.UUCCUUAAGAUGUAUCCU
JCVI_SCAF_1101667000555/682-601     .AUGAUAUUAUAUGUCUCGAUAGUCCAU.CUUAGCCAUC.UUUAGCUCCC.GGUUUU.U..U.UGGACUAUC.UUCCUUAAGAUGUAUCCU
JCVI_SCAF_1101667025464/406-324     AAUGAUAUUAUAUGUCCCGAUAGUCCAU.CUUAGCCAUC.UUUAGCUCCC.GGUUUU.U..U.UGGACUAUC.UUCCUUAAGAUGUAUCCU
JCVI_SCAF_1101668763324/124-42      AAUGAUAUUAUAUGCCCUGAUAGUCCAU.CUUAGCCAUC.UUUAGCUCCC.GGUUUU.U..U.UGGACUAUC.UUCCUUAAGAUGUAUCCU
JCVI_SCAF_1101667049930/162-80      AAUGAUAUUAUAUGCUUCGAUAGUCCAA.CUUAGCCAUC.UUUAGCUCCC.GGUUUU.U..U.UGGACUAUC.UUCCUUUAGAUGUAUCCU
JCVI_SCAF_1101668421409/626-708     CAUGAUAAUAUGCUAACUGAUAGUCCUU.CUUAGCCAUC.UUUAGCUCCC.GGUUUU.U..U.AGGACUAUC.UACCCAAAAAUGCUCCCA
JCVI_SCAF_1096626852968/2846-2764   UAUGAUAUCUUAUACCCUGAUAGUCCAU.CUUAGCCAUC.UUUAGCUCCC.GGUUUU.U..U.UGGACUAUC.UAACCUCAAAAUGUAUCC
JCVI_SCAF_1101668326482/1089-1171   GAAUGAUAUUAUAUAUUUGAUAGUCCUU.CUUAGCCAUC.UUUAGCUCCC.GGUUUU.U..A.AGGACUAUC.UGCACUUGAAAUGUUCCC
JCVI_SCAF_1101668381458/58-140      GCAUGAUAUUAUUAUUUUGAUAGUCCUU.CUUAGCCAUC.UUUAGCUCCC.GGUUUU.U..A.AGGACUAUC.UAUACUCAAAAUGCUUCC
JCVI_SCAF_1096627823952/979-897     GAGUGAUAUUAUGUUCAUGAUAGUCCUU.CUUAGCCAUC.UUUAGCUCCC.GGUUUC.U..A.AGGACUAUC.UAUACUCAAAAUGCUUCC
JCVI_SCAF_1096627106002/3481-3563   GCAUGAUAAUAUGCUUUUGAUAGUCCUU.CUUAGCCAUC.UUUAGCUCCC.GGUUUU.U..A.AGGACUAUC.CAUACCUAAAAUGUUCCC
JCVI_SCAF_1096627105988/2631-2549   CAUGAUAUGAUGAUUUCAGAUAGUCCUA.UCUAGCCAUC.UUUAGCUCCC.GGUUUU.U...UAGGACUAUC.CAAUCUGAAAAUGCUCCC
JCVI_SCAF_1101668543349/1234-1152   CAUGAUAUUAUAAUUUUAGAUAGUCCUA.UAUAGCCAUC.UUUAGCUCCC.GGUUUU.U..U.AGGACUAUC.CAGCUUAAAAAUGCUCCC
JCVI_SCAF_1101668015748/1126-1208   CAUGUUAUAAAAUCUCUUGAUAGUCCUU.CUUAGCCAUC.UUUAGCUCCC.GGUUUU.U..U.AGGACUAUC.UAGUCUUAAAAUGUUCCC
JCVI_SCAF_1096626859380/46-128      CAUGUUAUAAGAUCUCUUGAUAGUCCUU.CUUAGCCAUC.UUUAGCUCCC.GGUUUU.U..U.AGGACUAUC.UAGUCUUAAAAUGUUCCC
JCVI_SCAF_1096626846656/3547-3629   CAUGUUAUAAGACCUCUUGAUAGUCCUU.CUUAGCCAUC.UUUAGCUCCC.GGUUUU.U..U.AGGACUAUC.UAGUCUUAAAAUGUUCCC
JCVI_SCAF_1096627804030/637-556     AUGGUAUUAU.GAUAUUUGAUAGUCCAU.CUUAGCCAUC.UUUAGCUCCC.GGUUUU.U..U.UGGACUAUC.UAACCCAAAAUGCUCCCC
JCVI_SCAF_1101667107284/533-451     AUAUGCUAUUGUGAUACUGAUAGUCCUU.CUUAGCCAUC.UUUAGCUCCC.GGUUUU.U..A.AGGACUAUC.CUUAUUUGUACCAAAACA
JCVI_SCAF_1096628274488/176-94      UAUGUUAUUAUGCUUAAAGAUAGUCCUA.UCUAGCCAUC.UUUAGCUCCC.GGUUUU.U..U.AGGACUAUC.CAUAGAUGCUCCCCGUAG
JCVI_SCAF_1096626898556/4244-4163   AUUUGCUAUAUUUAGAAAGAUAGUCCUU.CUUAGCCAUC.UUUAGCUCCC.GGUUUU....A.AGGACUAUC.CAAAUAAUGCUCCCAUUA
JCVI_SCAF_1096626896238/222-303     AUUUGCUAUAUUUAGAAAGAUAGUCCUU.CUUAGCCAUC.UUUAGCUCCC.GGUUUU....A.AGGACUAUC.UUUUUAAUGCCCCCAAUA
JCVI_SCAF_1101668155183/652-570     AAUUGCUAUAAUCUUCAAGAUAGUCCUU.CUUAGCCAUC.UUUAGCUCCC.GGUUUU.U..A.AGGACUAUC.UUCUUAGACUGUUCAAGA
JCVI_SCAF_1096626898592/1243-1161   AAUUGCUAUAAUCUUCAGGAUAGUCCUU.CUUAGCCAUC.UUUAGCUCCC.GGUUUU.U..A.AGGACUAUC.UUCUUAGACUAUUCAAUA
JCVI_SCAF_1101668164659/656-574     AAUUGCUAUAAUCUUCCGGAUAGUCCUU.CUUAGCCAUC.UUUAGCUCCC.GGUUUU.U..A.AGGACUAUC.UUUUUGACUGUUCAAGAA
JCVI_SCAF_1101668126709/1180-1098   AUUUGCUAUAUUUAGAAAGAUAGUCCUU.CUUAGCCAUC.UUUAGCUCCC.GGUUUU.U..A.AGGACUAUC.CUCUUAGACUUGUUCAAG
JCVI_SCAF_1101668079194/706-788     UAUGAUAUUAUCAUAUUAGAUAGUCCAU.CUUAGCCAUC.UUUAGCUCCC.GGUUUU.U..U.UGGACUAUC.CAACUCUUUAAAUGUACC
JCVI_SCAF_1096627273686/2462-2544   UGAUAUAUUUCCUUUUUAGAUAGUCCUA.UCUAGCCAUC.UUUAGCUCCC.GGUUUU.A...UAGGACUAUC.CAAUGAAAUAUCCCAUAU
JCVI_SCAF_1096627097221/912-994     UCAUGUUAGUAUGUAGUUGAUAGUCCAU.CUUAGCCAUC.UUUAGCUCCC.GGUUUU.U..U.UGGACUAUC.AACCUUAAAAUGUAUCCC
JCVI_SCAF_1096627122916/763-681     UCAUGCUAAUAUGAUUUUGAUAGUCCAU.CUUAGCCAUC.UUUAGCUCCC.GGUUUU.U..U.UGGACUAUC.AACCUUAAAAUGUAUCCC
JCVI_SCAF_1096626914971/384-466     GAAUGGUAUUAUGUCUUUGAUAGUCCAU.CUUAGCCAUC.UUUAGCUCCC.GGUUUU.U..U.UGGACUAUC.AACUUCAAAAUGUAUCCC
JCVI_SCAF_1101667304081/755-673     GUAUGAUAAUAUGAAAAUGAUAGUCCAU.CUUAGCCAUC.UUUAGCUCCC.GGUUUU.U..U.UGGACUAUC.AACCUUAAAAUGCUUCCC
JCVI_SCAF_1096627342381/2071-1989   UGAUAUUGUCUUUUUCUAGAUAGUCCUA.UCUUGCCAUC.UUUAGCUCCC.GGUUUU.U..U.AGGGCUAUC.UUCGAAAAUGCUUCUUCC
JCVI_SCAF_1096628019214/828-910     NNNNNNUAUUAUGUAUCAGAUAGUCCUU.CUUAGCCAUC.UUUAGCUCCC.GGUUUU.U..A.AGGACUAUC.UUUUUAUGCUCCCCUUAG
JCVI_SCAF_1101668424244/584-502     AUUUGAUAUAUUGGUUUCGAUAGUCCUU.CUUAGCCAUC.UUUAGCUCCC.GGUUUU.U..A.AGGACUAUC.CUUAAAGUCCAUUAAAUA
JCVI_SCAF_1096628099062/1838-1777   .....................AGUCCUA.CUAAGCCAUU.UUUAGCUCCC.GGUUAA.U..U.AGGACUAUC.UGUAAAAAAUGCUCCCCU
JCVI_SCAF_1096627233356/84-2        UAUGUUAUAUUGCUUAAAGAUAGUCCUA.UCUAGCCAUC.UUUAGCUCCC.GGUUUU.A..U.AGGGCUAUC.CACAAUAGCUGUAGUAAA
JCVI_SCAF_1096627862692/1061-991    .............UAUCAGAUAGUCCUU.CUUAGCCAUC.UUUAGCUCCC.GGUUUU.U..A.AGGACUAUNNNNNNNNNNNNNNNNNNNN
JCVI_SCAF_1096627862692/1063-991    ...........UGUAUCAGAUAGUCCUU.CUUAGCCAUC.UUUAGCUCCC.GGUUUU.U..A.AGGACUAUNNNNNNNNNNNNNNNNNNNN
JCVI_SCAF_1096627862692/1074-992    CUCUGAUAUUAUGUAUCAGAUAGUCCUU.CUUAGCCAUC.UUUAGCUCCC.GGUUUU.U..A.AGGACUAUN.NNNNNNNNNNNNNNNNNN
JCVI_SCAF_1096628391637/736-808     ...........UGAAACGGAUAGUCCUU.CUUAGCCAUC.UUUAGCUCCC.GGUUUU.U..A.AGGACUAUCUUUAGAAAUGNNNNNNNNN
JCVI_SCAF_1096628391637/738-808     .............AAACGGAUAGUCCUU.CUUAGCCAUC.UUUAGCUCCC.GGUUUU.U..A.AGGACUAUCUUUAGAAAUGNNNNNNNNN
JCVI_SCAF_1096627205959/1897-1815   UUUUGAUAUAUUAUCUCAGAUAGUCCUU.CUUAGCCAUC.UUUAGCUCCC.GGUUUU.U..A.AGGACUAUC.CCAAAAGCACUCCUGUUU
JCVI_SCAF_1096627099279/1071-1151   AUUUGAUAUAUUAGUUUAGGUAGUCCU..UUUAGCCAUC.UUUAGCUCCC.GGUUUU.U....AGGACUAUC.ACUCAAAAUAUCCCUUUA
JCVI_SCAF_1096628284149/763-845     UUGAUAAUAUGGUUCAUAGAUAGUCCUA.UCUAGCCAUU.UUUAGCUCCC.GGUUUC.U..U.AGGACUAUC.CUUCAAAAAUUCAAAAGU
JCVI_SCAF_1101667026697/1-73        .........UUCAUUCUAGAUAGUCCAU.CUUAGCCAUC.UUUAGCUCC..GGUUUU.U..U.UGGACUAUC.CCUAAACCUUAAAAUGCU
JCVI_SCAF_1096627417233/1530-1449   CAUGGUAUCUUAAAACUAGAUAGUCCAU.CUUAGCCAUC.UUUAGCUCC..GGUUUU.U..U.UGGACUAUC.CUUAAACUUAAAAUGUUC
JCVI_SCAF_1096627397528/266-184     AUGGUAUCUUCAAAACUAGAUAGUCCAU.CUUAGCCAUC.UUUAGCUCCC.GGUUUU.U..U.UGGACUAUC.CUUAAACCUUAAAAUGCU
JCVI_SCAF_1096626874988/639-721     GUGGUAUCUUCAGAUCUAGAUAGUCCAU.CUUAGCCAUC.UUUAGCUCCC.GGUUUU.U..U.UGGACUAUC.CUUAGACCUUAAAAUGCU
JCVI_SCAF_1101667015338/15-97       GUGGUAACUUCAAAUUUAGAUAGUCCAU.CUUAGCCAUC.UUUAGCUCCC.GGUUUU.U..U.UGGACUAUC.CUUAGACCUUAAAAUGCU
JCVI_SCAF_1101667013664/469-551     GUGAUAUCUUUAAAUUUAGAUAGUCCAU.CUUAGCCAUC.UUUAGCUCCC.GGUUUU.U..U.UGGACUAUC.CUUAAACCUUAAAAUGCU
JCVI_SCAF_1096626859292/1014-1096   GUGGUAUAUUCAAAUUUAGAUAGUCCAU.CUUAGCCAUC.UUUAGCUCCC.GGUUUU.U..U.UGGACUAUC.CUUAAAUCUUAAAAUGCU
JCVI_SCAF_1096626856520/798-879     AUGGUAUCUUCAAAAUUAGAUAGUCCAU.CUUAGCCAUC.UUUAGCUCC..GGUUUU.U..U.UGGACUAUC.CUCAAAACAAAAAUGCUC
JCVI_SCAF_1101668027214/278-197     AUGGUAUCUUCAAAACUAGAUAGUCCAU.CUUAGCCAUC.UUUAGCUCC..GGUUUU.U..U.UGGACUAUC.CUCAAACCAAAAAUGCUC
JCVI_SCAF_1101668047033/992-911     GUGGUAUCUUCAAAUUUAGAUAGUCCAU.CUUAGCCAUC.UUUAGCUCC..GGUUUU.U..U.UGGACUAUC.CUCAAACCAAAAAUGCUC
JCVI_SCAF_1101668004833/864-782     AUGGUAUCUUCAAAUCUAGAUAGUCCAU.CUUAGCCAUC.UUUAGCUCCC.GGUUUU.U..U.UGGACUAUC.CUUAAACUUAAAAUGCUC
JCVI_SCAF_1101667031547/495-413     AUGGUAUCUUCAAAUUUAGAUAGUCCAU.CUUAGCCAUC.UUUAGCUCCC.GGUUUU.U..U.UGGACUAUC.CUUAAACUUAAAAUGCUC
JCVI_SCAF_1101668034964/450-368     AUGGUAUCUUCAAACUUAGAUAGUCCAU.CUUAGCCAUC.UUUAGCUCCC.GGUUUU.U..U.UGGACUAUC.CUUAAACUUAAAAUGCUC
JCVI_SCAF_1101668017536/799-881     AUGGUAUCUUAAAACUUAGAUAGUCCAU.CUUAGCCAUC.UUUAGCUCCC.GGUUUU.U..U.UGGACUAUC.CUUAAACUUAAAAUGCUC
JCVI_SCAF_1096626874250/1691-1772   GUGGUAUCUUCAAUUCUAGAUAGUCCAU.CUUAGCCAUC.UUUAGCUCC..GGUUUU.U..U.UGGACUAUC.CUUAAACUUAAAAUGUUC
JCVI_SCAF_1101668036223/1487-1569   AUGGUAUCUUCAAAUCUAGAUAGUCCAU.CUUAGCCAUC.UUUAGCUCCC.GGUUUU.U..U.UGGACUAUC.CAAACCUUUAGAAUGCUC
JCVI_SCAF_1096626846998/636-717     GUGGUAUCUUUAAAAUUAGAUAGUCCAU.CUUAGCCAUC.UUUAGCUCC..GGUUUU.U..U.UGGACUAUC.CUUAAACUCUAAAUGCUU
NC_007205.1/1297698-1297616         AUGGUAUCUUCAAACUUAGAUAGUCCAU.CUUAGCCAUC.UUUAGCUCCC.GGUUUU.U..U.UGGACUAUC.CAAACAACAAAAUGCUUC
JCVI_SCAF_1101668078740/116-198     GUGGUAUUAUAAAAAUUAGAUAGUCCAU.CUUAGCCAUC.UUUAGCUCCC.GGUUUU.U..U.UGGACUAUC.CUCAAAAACCUAAAAAUG
JCVI_SCAF_1096627396697/209-127     GUGGUAUCAUUAAAUCUAGAUAGUCCAU.CUUAGCCAUC.UUUAGCUCCC.GGUUUU.U..U.UGGACUAUC.CUUAAAAAUCCAAAAAUG
JCVI_SCAF_1096627294810/1463-1381   AUGGUAUUAUCUUAUCUAGAUAGUCCAU.CUUAGCCAUC.UUUAGCUCCC.GGUUUU.U..U.UGGACUAUC.CUAAAAAAUCCCAAAAUG
JCVI_SCAF_1101668007169/598-516     AUGGUAUUAUCUGAUCUAGAUAGUCCAU.CUUAGCCAUC.UUUAGCUCCC.GGUUUU.U..U.UGGACUAUC.CUAAAAAUCCCAAAAUGC
JCVI_SCAF_1096627413270/454-536     AUGGUAUUAUCUGAUCUAGAUAGUCCAU.CUUUGCCAUC.UUUAGCUCCC.GGUUUU.U..U.UGGACUAUC.CUAAAAAUCCCAAAAUGC
JCVI_SCAF_1101668087241/649-731     AUGAUAUUAUGGAAUUUAGAUAGUCCAU.CUUAGCCAUC.UUUAGCUCCC.GGUUUU.U..U.UGGACUAUC.CAAAAAAAUCCAAAAAAU
JCVI_SCAF_1096628391637/725-807     CUCUGGUAAUAUGAAACGGAUAGUCCUU.CUUAGCCAUC.UUUAGCUCCC.GGUUUU.U..A.AGGACUAUC.UUUAGAAAUGNNNNNNNN
JCVI_SCAF_1096626909959/174-92      AUGAUAAAUUUAUUAUUAGAUAGUCCUU.CUUAGCCAUC.UUUAGCUCCC.GGUUUU.U..A.AGGGCUAUC.CAUCCAAAAUGCUUCCAC
JCVI_SCAF_1096627255002/11-93       UGUGUUAUACUGAUCUAAGAUAGUCCUA.UCUAGCCAUC.UUUAGCUCCC.GGUUUU.A..U.AGGACUAUC.CACAUUUUUCAUUAACUC
JCVI_SCAF_1101668216406/1548-1478   .........A.AAUC..UGAUAGUCCUU.CUUAGCCAUC.UUUAGCUCCC.GGUUUU.U..A.AGGACUAUC.CCUUCAGAUCUCUUUUAC
JCVI_SCAF_1101667148187/408-490     AUGCUAUAAAGUUUUCAAGAUAGUCCUA.CUAAGCCAUU.UUUAGCUCCC.GGUUAA.U..U.AGGGCUAUC.UCUGAAAAUGUUCCCCCU
JCVI_SCAF_1096626915917/2476-2394   AUGGUAUAAAGUUUUCAAGAUAGUCCUA.CUAAGCCAUU.UUUAGCUCCC.GGUUAA.U..U.AGGGCUAUC.UCUGAAAAUGUUCCCCCU
JCVI_SCAF_1096628041163/463-383     UGUUAUAAUU..UCUCUAGAUAGUCCUA.UCUAGCCAUC.UUUAGCUCCC.GGUUUU.U...UAGGACUAUC.CACAAUUCUAAACAUAUA
JCVI_SCAF_1101668555124/413-491     GGUAUUUAUA....UAUAGAUAGUCCUA.UCUAGCCAUC.UUUAGCUCCC.GGUUUU.U..U.AGGACUAUC.CUAAGAAUAAAUUUAUCU
JCVI_SCAF_1101668555124/409-491     AUGUGGUAUUUAUAUAUAGAUAGUCCUA.UCUAGCCAUC.UUUAGCUCCC.GGUUUU.U..U.AGGACUAUC.CUAAGAAUAAAUUUAUCU
JCVI_SCAF_1096627785296/938-1020    GUGCUAUACUAAAUUUAAGAUAGUCCUA.CUAAGCCAUU.UUUAGCUCCC.GGUUCA.U..U.AGGACUAUC.UCCGAAAAAUGCUUCCCA
JCVI_SCAF_1096628085587/860-778     CUGUGAUAUAUUGCUUUGGAUAGUCCUA.UCUAGCCAUC.UUUAGCUCCC.GGUUUU.U..U.AGGACUAUC.CCAUCAAAAUGUUCCCGC
JCVI_SCAF_1101668438780/958-1025    UUCUGCUAUAUUGAUAUAGAUAGUCCUU..UUAGCCAUC.UUUAGCUCCC.GGUUUU.U..A.AGGACUAUC.UUCU..............
JCVI_SCAF_1096627240896/1654-1719   AUUUGCUAAAUUGGUCCAGAUAGUCCUU.UUUAGCCAUC.UUUAGCUCCC.GGUUUU.U..A.AGGACUAUC.U.................
JCVI_SCAF_1096627512463/1150-1196   .............UCUUAGAUAGUCCUU.CUUAGCCAUC.UUUAGCUCCC.GGUUUU.U..A.AGGA........................
JCVI_SCAF_1101667448054/549-503     .............UAUAAGAUAGUCCUU.CUUAGCCAUC.UUUAGCUCCC.GGUUUU.U..A.AGGA........................
JCVI_SCAF_1096627688320/53-1        ..........AUGUAUUAGAUAGUCCUU.CUUAGCCAUC.UUUAGCUCCC.GGUUUU....A.AGGACUAU....................
JCVI_SCAF_1096627608823/1802-1875   UUGUGCUAGA........GAUAGUCCUA.UUUAGCCAUU.UUUAGCUCCC.GGUUUU....U.AGGACUAUC.UCCAAAAAAGCCAUUGUU
JCVI_SCAF_1096628296868/1857-1790   ......UAGA........GAUAGUCCUA.UUUAGCCAUU.UUUAGCUCCC.GGUUUU....U.AGGACUAUC.CCUAAAAAAACUUUAUUU
JCVI_SCAF_1096627608823/1794-1875   AUAUGAUAUUGUGCUAGAGAUAGUCCUA.UUUAGCCAUU.UUUAGCUCCC.GGUUUU....U.AGGACUAUC.UCCAAAAAAGCCAUUGUU
JCVI_SCAF_1096628224274/57-139      UUAUGAUAUGAUAAUUUUGAUAGUCCUA.UUUAGCCAUUUUUUAGCUCCC.GGUUUU....U.AGGACUAUC.UCACUUCUUAAUUUCAAA
JCVI_SCAF_1096628152973/60-142      UUAUGAUAUAUUAAUAAUGAUAGUCCUA.UUUAGCCAUUUUUUAGCUCCC.GGUUUU....U.AGGACUAUC.UCACUUCUAAAUUCUAAA
JCVI_SCAF_1096627729456/487-405     UUGUGAUAUGAAUAAUAUGAUAGUCCUA.UUUAGCCAUUUUUUAGCUCCC.GGUUUC....U.AGGACUAUC.UUUUUAAAAAGUUACAUA
JCVI_SCAF_1096626989943/240-323     UAUGGUAAUAUAACUUUAGAUAGUCCUG.AUAAGCCAUC.UUUAGCUCCC.GGUUUU.UU.U.GGGACUAUC.CAAAAAAAUCACGUAAAU
JCVI_SCAF_1096627262679/1362-1280   UGAUAUAAUAUUCUCGUAGAUAGUCCUA.CUAUGCCAUU.UUUAGCUCCC.GGUUAA.U..U.AGGACUAUC.UCUUAAAAAUGUUUCCCC
JCVI_SCAF_1096628135272/72-1        UGUGCUAUAUAAUAAAUUGAUAGCCCUA.UAUAGCCAUU.UUUAGCUCCC.GGUUUGAA..U.AGGGCUGUC.UUAAAG............
JCVI_SCAF_1096626915013/1474-1557   UAUGCUAUAUAACACAAUGAUAGCCCUA.UAUAGCCAUU.UUUAGCUCCC.GGUUUGAA..U.AGGGCUGUC.UUAAAAAAAGUUAAAUUA
JCVI_SCAF_1096627062683/206-289     UGUGCUAUAUAUUAAAUUGAUAGCCCUA.UAUAGCCAUU.UUUAGCUCCC.GGUUUG.AU.U.AGGGCUGUC.AUCAAAAGUAAUAAUAUU
JCVI_SCAF_1096628394260/1479-1397   CUAUGCUAUAACCAUUAAGAUAGUUCUA.UUUAGCCAUU.UUUAGCUCCC.GGUUGU.U..U.AGAACUAUC.AACCUAAAGUUGUGUAUU
JCVI_SCAF_1101667512218/725-641     UGUGCUAUAUAUCACUUUGGUAGCCCUA.CAUAGCCAUU.UUUAGCUCCC.GGCAAA.AGAU.AGGGCUAUC.AGUUAUCAAUUUUCACUC
#=GF DUPLICATES JCVI_SCAF_1101667244269/78-154=JCVI_SCAF_1096627817655/1513-1589=JCVI_SCAF_1096627835725/621-697=JCVI_SCAF_1101668544396/291-367=JCVI_SCAF_1101668670820/232-156=JCVI_SCAF_1096626890099/1003-1079 JCVI_SCAF_1101668194281/995-913=JCVI_SCAF_1096626943315/2637-2719 JCVI_SCAF_1101667154311/175-243=JCVI_SCAF_1101667500184/702-770=JCVI_SCAF_1096626955782/1360-1292=JCVI_SCAF_1096626961478/1811-1879 JCVI_SCAF_1096627519940/1546-1476=JCVI_SCAF_1096627603226/1397-1467=JCVI_SCAF_1101667490729/598-668 JCVI_SCAF_1101667426153/679-761=JCVI_SCAF_1101668403457/324-242 JCVI_SCAF_1096628394259/506-578=JCVI_SCAF_1096627187521/744-672 JCVI_SCAF_1101667426153/685-761=JCVI_SCAF_1101668403457/318-242 JCVI_SCAF_1101667080137/617-545=JCVI_SCAF_1096627536966/1224-1296=JCVI_SCAF_1096627550042/638-566=JCVI_SCAF_1096628013781/613-685=JCVI_SCAF_1101667483093/393-321=JCVI_SCAF_1101668222311/409-481=JCVI_SCAF_1101668410113/142-214=JCVI_SCAF_1096626916487/2408-2480=JCVI_SCAF_1096626917512/1020-948=JCVI_SCAF_1096626967829/708-636=JCVI_SCAF_1096627176576/184-256=JCVI_SCAF_1096626161375/583-655 JCVI_SCAF_1101667000555/683-601=JCVI_SCAF_1101667000656/793-875 JCVI_SCAF_1101667450386/547-477=JCVI_SCAF_1101668467102/534-604 JCVI_SCAF_1096626914936/229-305=JCVI_SCAF_1096627041928/1354-1430=JCVI_SCAF_1096627158902/1622-1698=JCVI_SCAF_1096626655676/1465-1389 JCVI_SCAF_1101667450386/560-478=JCVI_SCAF_1101668467102/521-603 JCVI_SCAF_1101667299736/467-539=JCVI_SCAF_1101668669949/820-892=JCVI_SCAF_1096627168134/527-599 JCVI_SCAF_1101667404077/327-251=JCVI_SCAF_1101668186065/1472-1396 JCVI_SCAF_1096627512463/1143-1219=JCVI_SCAF_1096627516397/528-604=JCVI_SCAF_1096627802451/736-660=JCVI_SCAF_1096627981981/1075-1151=JCVI_SCAF_1101668258601/1167-1091=JCVI_SCAF_1101668352067/843-919=JCVI_SCAF_1096627177932/260-336=JCVI_SCAF_1096627272622/153-77 JCVI_SCAF_1096626912561/153-71=JCVI_SCAF_1096627373086/404-322 JCVI_SCAF_1101668320295/508-436=JCVI_SCAF_1096627107411/723-795 JCVI_SCAF_1101668015748/1126-1208=JCVI_SCAF_1101668022544/307-389=JCVI_SCAF_1096626878300/808-726 JCVI_SCAF_1096628092983/315-245=JCVI_SCAF_1101668257658/759-829 JCVI_SCAF_1096627075552/2840-2912=JCVI_SCAF_1096627110120/1191-1119 JCVI_SCAF_1096627593517/1202-1120=JCVI_SCAF_1096627386478/1685-1603 JCVI_SCAF_1101667128643/689-771=JCVI_SCAF_1096627153794/1088-1006=JCVI_SCAF_1096627309960/1490-1572 JCVI_SCAF_1096627065949/2355-2273=JCVI_SCAF_1096627107201/1967-2049 JCVI_SCAF_1101667097512/123-61=JCVI_SCAF_1101667099228/1-63 JCVI_SCAF_1096627817655/1518-1590=JCVI_SCAF_1096627835725/626-698=JCVI_SCAF_1101668544396/296-368=JCVI_SCAF_1096626890099/1008-1080 JCVI_SCAF_1096627696578/333-409=JCVI_SCAF_1101667358547/707-783=JCVI_SCAF_1101668472269/617-541 JCVI_SCAF_1101668034964/450-368=JCVI_SCAF_1096627289373/1234-1152 JCVI_SCAF_1096627512463/1150-1220=JCVI_SCAF_1096627516397/535-605=JCVI_SCAF_1096627802451/729-659=JCVI_SCAF_1096627981981/1082-1152=JCVI_SCAF_1101668258601/1160-1090=JCVI_SCAF_1101668276620/1164-1234=JCVI_SCAF_1101668352067/850-920=JCVI_SCAF_1096627177932/267-337=JCVI_SCAF_1096627272622/146-76 JCVI_SCAF_1101668757356/418-488=JCVI_SCAF_1096627222974/284-214 JCVI_SCAF_1101667450386/554-478=JCVI_SCAF_1101668467102/527-603 JCVI_SCAF_1096627512463/1137-1219=JCVI_SCAF_1096627516397/522-604=JCVI_SCAF_1096627802451/742-660=JCVI_SCAF_1096627981981/1069-1151=JCVI_SCAF_1101668258601/1173-1091=JCVI_SCAF_1101668352067/837-919=JCVI_SCAF_1096627177932/254-336=JCVI_SCAF_1096627272622/159-77 JCVI_SCAF_1101667101175/652-570=JCVI_SCAF_1096627580141/250-332=JCVI_SCAF_1101668308747/463-381=JCVI_SCAF_1101668322183/276-194=JCVI_SCAF_1096626928549/316-398=JCVI_SCAF_1096627323149/692-774 JCVI_SCAF_1101668007169/598-516=JCVI_SCAF_1101668012129/1177-1095=JCVI_SCAF_1101668079323/468-550 JCVI_SCAF_1101668017536/799-881=JCVI_SCAF_1101668763155/358-440 JCVI_SCAF_1101668757356/411-487=JCVI_SCAF_1096627222974/291-215 NC_007205.1/1297698-1297616=JCVI_SCAF_1096627408779/155-73=JCVI_SCAF_1096626865838/1168-1086 JCVI_SCAF_1101668669316/699-629=JCVI_SCAF_1096627270784/1175-1105 JCVI_SCAF_1096627801093/1227-1297=JCVI_SCAF_1096627080372/480-410 JCVI_SCAF_1096627512463/1148-1220=JCVI_SCAF_1096627516397/533-605=JCVI_SCAF_1096627802451/731-659=JCVI_SCAF_1096627981981/1080-1152=JCVI_SCAF_1101668258601/1162-1090=JCVI_SCAF_1101668276620/1162-1234=JCVI_SCAF_1101668352067/848-920=JCVI_SCAF_1096627177932/265-337=JCVI_SCAF_1096627272622/148-76 JCVI_SCAF_1101668320295/506-436=JCVI_SCAF_1096627107411/725-795 JCVI_SCAF_1096627905418/601-525=JCVI_SCAF_1096627093045/1183-1259 JCVI_SCAF_1096627817655/1520-1590=JCVI_SCAF_1096627835725/628-698=JCVI_SCAF_1096627852513/837-767=JCVI_SCAF_1101668544396/298-368=JCVI_SCAF_1096626890099/1010-1080 JCVI_SCAF_1101667075350/154-78=JCVI_SCAF_1096626965501/149-225=JCVI_SCAF_1096627202749/1307-1383 JCVI_SCAF_1096627984272/1040-1110=JCVI_SCAF_1096626912561/140-70=JCVI_SCAF_1096627373086/391-321 JCVI_SCAF_1101667080154/617-687=JCVI_SCAF_1096627158424/998-1068 JCVI_SCAF_1096628394259/501-577=JCVI_SCAF_1096627187521/749-673 JCVI_SCAF_1096627195952/1431-1349=JCVI_SCAF_1096627200249/1402-1320 JCVI_SCAF_1101667448054/549-503=JCVI_SCAF_1101668093818/1581-1627=JCVI_SCAF_1101668097888/368-322=JCVI_SCAF_1096627082370/1109-1155 JCVI_SCAF_1101667244269/85-155=JCVI_SCAF_1101668670820/225-155 JCVI_SCAF_1096627735450/310-392=JCVI_SCAF_1101667304721/11-93 JCVI_SCAF_1096627872233/1454-1372=JCVI_SCAF_1096627872233/466-384=JCVI_SCAF_1101668729063/171-89 JCVI_SCAF_1096626914936/236-306=JCVI_SCAF_1096627041928/1361-1431=JCVI_SCAF_1096627158902/1629-1699=JCVI_SCAF_1096626655676/1458-1388 JCVI_SCAF_1101667299736/469-539=JCVI_SCAF_1101668669949/822-892=JCVI_SCAF_1096627168134/529-599 JCVI_SCAF_1101667200196/220-138=JCVI_SCAF_1096627819688/625-543=JCVI_SCAF_1101667335254/159-77=JCVI_SCAF_1096627985855/1424-1342=JCVI_SCAF_1101668425798/213-131=JCVI_SCAF_1096627107308/601-683=JCVI_SCAF_1096627327290/1064-1146 JCVI_SCAF_1096627065949/2342-2272=JCVI_SCAF_1096627107201/1980-2050 JCVI_SCAF_1101667299736/456-538=JCVI_SCAF_1101668669949/809-891=JCVI_SCAF_1096627168134/516-598 JCVI_SCAF_1096627065949/2344-2272=JCVI_SCAF_1096627107201/1978-2050 JCVI_SCAF_1101667075350/147-77=JCVI_SCAF_1096626965501/156-226=JCVI_SCAF_1096627202749/1314-1384 JCVI_SCAF_1096627519940/1559-1477=JCVI_SCAF_1096627603226/1384-1466=JCVI_SCAF_1101667490729/585-667 JCVI_SCAF_1096627512463/1150-1196=JCVI_SCAF_1096627516397/535-581=JCVI_SCAF_1096627616272/47-1=JCVI_SCAF_1096627802451/729-683=JCVI_SCAF_1096627981981/1082-1128=JCVI_SCAF_1101668258601/1160-1114=JCVI_SCAF_1101668276620/1164-1210=JCVI_SCAF_1101668339842/729-683=JCVI_SCAF_1101668352067/850-896=JCVI_SCAF_1096627090507/96-50=JCVI_SCAF_1096627177932/267-313=JCVI_SCAF_1096627272622/146-100 JCVI_SCAF_1101668381458/79-141=JCVI_SCAF_1096627111180/988-926 JCVI_SCAF_1096628092983/307-245=JCVI_SCAF_1101668257658/767-829=JCVI_SCAF_1096627346284/2291-2229 JCVI_SCAF_1096627586091/231-149=JCVI_SCAF_1101668229092/746-828 JCVI_SCAF_1096627087024/1852-1922=JCVI_SCAF_1096627107272/1314-1244 JCVI_SCAF_1096627087024/1850-1922=JCVI_SCAF_1096627107272/1316-1244 JCVI_SCAF_1096627429946/786-868=JCVI_SCAF_1096627295959/830-912 JCVI_SCAF_1096627696578/340-410=JCVI_SCAF_1101667358547/714-784=JCVI_SCAF_1101668472269/610-540 JCVI_SCAF_1101667200196/209-137=JCVI_SCAF_1096627819688/614-542=JCVI_SCAF_1101667335254/148-76=JCVI_SCAF_1096627985855/1413-1341=JCVI_SCAF_1101668425798/202-130=JCVI_SCAF_1096627107308/612-684=JCVI_SCAF_1096627327290/1075-1147 JCVI_SCAF_1101667075350/160-78=JCVI_SCAF_1096626965501/143-225=JCVI_SCAF_1096627202749/1301-1383 JCVI_SCAF_1096626914936/234-306=JCVI_SCAF_1096627041928/1359-1431=JCVI_SCAF_1096627158902/1627-1699=JCVI_SCAF_1096626655676/1460-1388 JCVI_SCAF_1101667028321/129-45=JCVI_SCAF_1096626873151/1521-1605 JCVI_SCAF_1101667080137/622-546=JCVI_SCAF_1096627536966/1219-1295=JCVI_SCAF_1096627550042/643-567=JCVI_SCAF_1096628013781/608-684=JCVI_SCAF_1101667483093/398-322=JCVI_SCAF_1101668222311/404-480=JCVI_SCAF_1101668410113/137-213=JCVI_SCAF_1096626916487/2403-2479=JCVI_SCAF_1096626917512/1025-949=JCVI_SCAF_1096626967829/713-637=JCVI_SCAF_1096627176576/179-255=JCVI_SCAF_1096626161375/578-654 JCVI_SCAF_1096626999311/60-122=JCVI_SCAF_1096627348102/369-307=JCVI_SCAF_1096627375787/2493-2431 JCVI_SCAF_1101667244269/83-155=JCVI_SCAF_1101668670820/227-155 JCVI_SCAF_1096627195952/1430-1349=JCVI_SCAF_1096627200249/1401-1320 JCVI_SCAF_1096627519940/1548-1476=JCVI_SCAF_1096627603226/1395-1467=JCVI_SCAF_1101667490729/596-668 JCVI_SCAF_1101667075350/149-77=JCVI_SCAF_1096626965501/154-226=JCVI_SCAF_1096627202749/1312-1384 JCVI_SCAF_1101667200196/207-137=JCVI_SCAF_1096627819688/612-542=JCVI_SCAF_1101667335254/146-76=JCVI_SCAF_1096627985855/1411-1341=JCVI_SCAF_1101668425798/200-130=JCVI_SCAF_1096627107308/614-684=JCVI_SCAF_1096627327290/1077-1147 JCVI_SCAF_1096627735450/321-393=JCVI_SCAF_1096627796777/637-709=JCVI_SCAF_1101667304721/22-94 JCVI_SCAF_1101667450386/549-477=JCVI_SCAF_1101668467102/532-604 JCVI_SCAF_1101667080137/605-545=JCVI_SCAF_1096627519940/1536-1476=JCVI_SCAF_1096627536966/1236-1296=JCVI_SCAF_1096627550042/626-566=JCVI_SCAF_1096627603226/1407-1467=JCVI_SCAF_1096627619390/1234-1294=JCVI_SCAF_1101667213147/456-396=JCVI_SCAF_1096627834604/413-473=JCVI_SCAF_1096628013781/625-685=JCVI_SCAF_1101667404077/310-250=JCVI_SCAF_1101667426153/702-762=JCVI_SCAF_1101667448054/539-479=JCVI_SCAF_1101667483093/381-321=JCVI_SCAF_1101667490729/608-668=JCVI_SCAF_1101668186065/1455-1395=JCVI_SCAF_1101668222311/421-481=JCVI_SCAF_1101668320295/496-436=JCVI_SCAF_1101668403457/301-241=JCVI_SCAF_1101668408238/128-188=JCVI_SCAF_1101668410113/154-214=JCVI_SCAF_1101668461803/740-800=JCVI_SCAF_1101668669316/689-629=JCVI_SCAF_1101668676020/337-277=JCVI_SCAF_1101668713623/121-61=JCVI_SCAF_1096626916487/2420-2480=JCVI_SCAF_1096626917512/1008-948=JCVI_SCAF_1096626967829/696-636=JCVI_SCAF_1096627065949/2332-2272=JCVI_SCAF_1096627107201/1990-2050=JCVI_SCAF_1096627107411/735-795=JCVI_SCAF_1096627118468/775-715=JCVI_SCAF_1096627155093/642-582=JCVI_SCAF_1096627170333/855-915=JCVI_SCAF_1096627176576/196-256=JCVI_SCAF_1096627270784/1165-1105=JCVI_SCAF_1096627337425/145-205=JCVI_SCAF_1096626161375/595-655=JCVI_SCAF_1096626554401/433-493 JCVI_SCAF_1096627872233/1443-1371=JCVI_SCAF_1096627872233/455-383=JCVI_SCAF_1101668729063/160-88 JCVI_SCAF_1101667116402/717-799=JCVI_SCAF_1096627050371/1599-1517 JCVI_SCAF_1101668467127/1-61=JCVI_SCAF_1096626999311/62-122=JCVI_SCAF_1096627029279/2332-2272=JCVI_SCAF_1096627348102/367-307=JCVI_SCAF_1096627375787/2491-2431 JCVI_SCAF_1101667383574/410-328=JCVI_SCAF_1101667438522/131-213=JCVI_SCAF_1096627311854/2127-2209 JCVI_SCAF_1101667000555/682-601=JCVI_SCAF_1101667000656/794-875=JCVI_SCAF_1096627396458/1853-1772 JCVI_SCAF_1101667383574/409-328=JCVI_SCAF_1101667438522/132-213=JCVI_SCAF_1096627311854/2128-2209 JCVI_SCAF_1096627068251/68-140=JCVI_SCAF_1096627182562/1617-1545 JCVI_SCAF_1101667426153/690-762=JCVI_SCAF_1101668403457/313-241 JCVI_SCAF_1101667150245/683-613=JCVI_SCAF_1096627905418/594-524=JCVI_SCAF_1101668528127/58-128=JCVI_SCAF_1096627093045/1190-1260=JCVI_SCAF_1096627260316/1820-1890 JCVI_SCAF_1101667080137/615-545=JCVI_SCAF_1096627536966/1226-1296=JCVI_SCAF_1096627550042/636-566=JCVI_SCAF_1096628013781/615-685=JCVI_SCAF_1101667404077/320-250=JCVI_SCAF_1101667426153/692-762=JCVI_SCAF_1101667483093/391-321=JCVI_SCAF_1101668186065/1465-1395=JCVI_SCAF_1101668222311/411-481=JCVI_SCAF_1101668403457/311-241=JCVI_SCAF_1101668410113/144-214=JCVI_SCAF_1096626916487/2410-2480=JCVI_SCAF_1096626917512/1018-948=JCVI_SCAF_1096626967829/706-636=JCVI_SCAF_1096627176576/186-256=JCVI_SCAF_1096626161375/585-655 JCVI_SCAF_1101667080137/628-546=JCVI_SCAF_1096627536966/1213-1295=JCVI_SCAF_1096627550042/649-567=JCVI_SCAF_1101667483093/404-322=JCVI_SCAF_1101668222311/398-480=JCVI_SCAF_1101668410113/131-213=JCVI_SCAF_1096626916487/2397-2479=JCVI_SCAF_1096626917512/1031-949=JCVI_SCAF_1096626967829/719-637=JCVI_SCAF_1096627176576/173-255=JCVI_SCAF_1096626161375/572-654 JCVI_SCAF_1101667116402/718-799=JCVI_SCAF_1096627050371/1598-1517 JCVI_SCAF_1096627874026/1600-1518=JCVI_SCAF_1096627874026/739-657 JCVI_SCAF_1096626914936/223-305=JCVI_SCAF_1096627041928/1348-1430=JCVI_SCAF_1096627158902/1616-1698=JCVI_SCAF_1096626655676/1471-1389 JCVI_SCAF_1096627735450/323-393=JCVI_SCAF_1096627796777/639-709=JCVI_SCAF_1101667304721/24-94 JCVI_SCAF_1096627087024/1839-1921=JCVI_SCAF_1096627107272/1327-1245 JCVI_SCAF_1101667244269/72-154=JCVI_SCAF_1096627817655/1507-1589=JCVI_SCAF_1096627835725/615-697=JCVI_SCAF_1101668544396/285-367=JCVI_SCAF_1101668670820/238-156=JCVI_SCAF_1096626890099/997-1079 JCVI_SCAF_1096627894407/492-410=JCVI_SCAF_1101668520996/381-299 JCVI_SCAF_1101667025464/406-324=JCVI_SCAF_1096627429598/1220-1138=JCVI_SCAF_1096627429598/242-160=JCVI_SCAF_1096626856503/285-367=JCVI_SCAF_1096626872778/846-764=JCVI_SCAF_1096627286195/1212-1130 JCVI_SCAF_1096627707627/771-689=JCVI_SCAF_1096627080646/1689-1607 JCVI_SCAF_1101667154311/174-243=JCVI_SCAF_1101667500184/701-770=JCVI_SCAF_1096626955782/1361-1292=JCVI_SCAF_1096626961478/1810-1879 JCVI_SCAF_1101668757356/416-488=JCVI_SCAF_1096627222974/286-214 JCVI_SCAF_1096627905418/596-524=JCVI_SCAF_1096627093045/1188-1260=JCVI_SCAF_1096627260316/1818-1890 JCVI_SCAF_1096628282870/218-136=JCVI_SCAF_1096626499218/578-660 JCVI_SCAF_1096626912561/147-71=JCVI_SCAF_1096627373086/398-322 JCVI_SCAF_1096627872233/1441-1371=JCVI_SCAF_1096627872233/453-383=JCVI_SCAF_1101668729063/158-88 JCVI_SCAF_1096628394259/495-577=JCVI_SCAF_1096627187521/755-673 JCVI_SCAF_1096627872233/1448-1372=JCVI_SCAF_1096627872233/460-384=JCVI_SCAF_1101668729063/165-89 JCVI_SCAF_1096626912561/142-70=JCVI_SCAF_1096627373086/393-321 JCVI_SCAF_1101667200196/214-138=JCVI_SCAF_1096627819688/619-543=JCVI_SCAF_1101667335254/153-77=JCVI_SCAF_1096627985855/1418-1342=JCVI_SCAF_1101668425798/207-131=JCVI_SCAF_1096627107308/607-683=JCVI_SCAF_1096627327290/1070-1146 JCVI_SCAF_1096627801093/1214-1296=JCVI_SCAF_1096627080372/493-411=JCVI_SCAF_1096627089305/1090-1172 JCVI_SCAF_1096627075552/2842-2912=JCVI_SCAF_1096627110120/1189-1119 JCVI_SCAF_1096628394259/508-578=JCVI_SCAF_1096627187521/742-672 JCVI_SCAF_1096627068251/70-140=JCVI_SCAF_1096627182562/1615-1545 JCVI_SCAF_1101667080154/615-687=JCVI_SCAF_1096627158424/996-1068 JCVI_SCAF_1096627593517/1201-1120=JCVI_SCAF_1101667377064/782-863=JCVI_SCAF_1096627386478/1684-1603 JCVI_SCAF_1101667404077/322-250=JCVI_SCAF_1101668186065/1467-1395 JCVI_SCAF_1096627696578/327-409=JCVI_SCAF_1101667358547/701-783=JCVI_SCAF_1101668472269/623-541 JCVI_SCAF_1096628092983/317-245=JCVI_SCAF_1101668257658/757-829 JCVI_SCAF_1096627801093/1225-1297=JCVI_SCAF_1096627080372/482-410 JCVI_SCAF_1096627075552/2829-2911=JCVI_SCAF_1096627110120/1202-1120 JCVI_SCAF_1101668757356/405-487=JCVI_SCAF_1096627222974/297-215 JCVI_SCAF_1101667404077/333-251=JCVI_SCAF_1101668186065/1478-1396 JCVI_SCAF_1096627696578/338-410=JCVI_SCAF_1101667358547/712-784=JCVI_SCAF_1101668472269/612-540 JCVI_SCAF_1096626874250/1691-1772=JCVI_SCAF_1096627290861/2002-1921
#=GC SS_cons                        ..........::::...:<<<<<<<<<..---<<<<___.__________.>>>>--.-....>>>>>>>>>...................
#=GC cons                           nnnnnnnnnnnnnnnnYnGAUAGUCCUn-YYUAGCCAUC-UUUAGCUCCC-GGUUUU-U--n-AGGACUAUC-YnnnnnnnnnnnYYYYnn
#=GC conss                          3333333333332111311211111131011111111130111111111101111220200203113111110211111111111333311
#=GC cov_SS_cons                    ..................011002202?....1200...............0021......?.202200110...................
//
