# Supplementary material for: Identification of candidate structured RNAs in the marine organism 'Candidatus Pelagibacter ubique'
Source: BMC Genomics. 2009 Jun 16;10:268. doi: 10.1186/1471-2164-10-268 (PMC2704228; doi:10.1186/1471-2164-10-268)
Supplement: Additional file 9 — pntA alignment. Text file containing Stockholm alignment of the pntA motif, may be viewed in any text editor including XEmacs with the RALEE extension, or MS-wordpad. [file 1471-2164-10-268-S9.txt]

# STOCKHOLM 1.0
JCVI_SCAF_1101668044209/1041-1102 UUUUAUGG.AUAAUAAAAACCAUAAAGAUGCUUGGAUUAA.UUUCACUAAAUUUGU.GU.UGUG.GG
JCVI_SCAF_1096627478892/270-209   UUUUAUGG.AUAAUGAAAACCAUAAAAAUACCUGGAAUAA.UUUUACAAAAUUUGU.UU.UGUG.GG
JCVI_SCAF_1096628384241/1173-1112 UUUUAUGG.AUAAUGAAAACCAUAAAAAUACCUGGAAUAA.UUUUACAAAAUUUGU.UU.UAUG.GG
JCVI_SCAF_1096626880669/1115-1054 UUUUAUGG.AUAAUGAAAACCAUAAAAAUACCUGGAAUAA.UUUUACAAAAUUUGU.GU.UAUG.GG
JCVI_SCAF_1096627811764/1294-1355 UUUUAUGG.AUAAUGAAAACCAUAAAAAUACCUGGAAUAA.UUUUACAAAAUUUGU.GU.UGUG.GG
JCVI_SCAF_1101668748595/682-743   UUUUAUGG.AUAAUGAAAACCAUAAAAAUACCUGGAAUAA.UUUUAUAAAAUUUGU.GU.UGUG.GG
JCVI_SCAF_1096628206429/589-528   UUUUAUGG.AUAAUGAAAACCAUAAAAAUACCUGGAACAA.UUUUACAAAAUUUGU.GU.UGUG.GG
JCVI_SCAF_1101667121170/171-110   UUUUAUGG.AUAAUGAAAACCAUAAAAAAACCUGGAACAA.UUUUACAAAAUUUGU.GU.UGUG.GG
JCVI_SCAF_1101668065310/1216-1155 UUUUAUGG.AUAAUGAAAACCAUAAAAAUACCUGGAACAA.UUUUACUAAAUUUGU.GU.UGUG.GG
JCVI_SCAF_1096627817341/1582-1521 UUUUAUGG.AUAAUGAAAACCAUAAAAAUACCUGGAACAA.UUUUACCAAAUUUGU.GU.UGUG.GG
JCVI_SCAF_1101668318076/507-446   UUUUAUGG.AUAAUGAAAACCAUAAAAAAACCUGGAAUAA.UUUUACAAAAUUUGU.GU.UGUG.GG
JCVI_SCAF_1096627393201/1022-961  UUUUAUGG.AUAAUGAAGACCAUAAAAAUACCUGGAACAA.UUUUACAAAAUUUGU.GU.UGUG.GG
JCVI_SCAF_1101668051113/155-216   UUUUAUGG.AUAAUGAAAACCAUAAAAACACCUGGAACAA.UUUUACUAAAUUUGU.GU.UGUG.GG
JCVI_SCAF_1096626855191/1417-1356 UUUUAUGG.AUAAUGAAAACCAUAAAAAUACCUGGAAUAA.UUUUACUAAAUUUGU.GU.UGUG.GG
JCVI_SCAF_1096628159094/242-303   UUUUAUGG.AUAAUAAAGACCAUAAAAAUACCUGGAACAA.UUUUACAAAAUUUGU.GU.UGUG.GG
JCVI_SCAF_1096627473879/215-276   UUUUAUGG.AUAAUGAAAACCAUAAAAAUACUUGGAACAA.UUUUACUAAAUUUGU.GU.UGUG.GG
JCVI_SCAF_1096626900633/1316-1377 UUUUAUGG.AUAAUGAAAACCAUAAAAAUACCUGGAAUAA.UUUUACGAAAUUUGU.UU.UAUG.GG
JCVI_SCAF_1096627839786/647-708   UUUUAUGG.AUAAUGAAAACCAUAAAAAUACUUGGAAUAA.UUUUACAAAAUUUGU.UU.UGUG.GG
JCVI_SCAF_1101668093201/275-336   UUUUAUGG.AUAAUGAAAACCAUAAAAAUACCUGGAAUAA.UUUUACAAAGUUUGU.GU.UGUG.GG
JCVI_SCAF_1096627863226/1827-1888 UUUUAUGG.AUAAUGAAGACCAUAAAAAUACCUGGAAUAA.UUUUACAAAGUUUGU.GU.UGUG.GG
JCVI_SCAF_1096626972961/1491-1430 UUUUAUGG.AUAAUGAAAACCAUAAAAAAACUUGGAAUAA.UUUUACAAAAUUUGU.UU.UGUG.GG
JCVI_SCAF_1096628016044/1541-1602 UUUUAUGG.AUAAUGAAAACCAUAAAAAAACUUGGAAUAA.UUUUACAAAAUUUGU.AU.UGUG.GG
JCVI_SCAF_1096627854032/332-271   UUUUAUGG.AUAAUGAAAACCAUAAAAAUACUUGGAAUAA.UUUUACAAAAUUUGU.GU.UGUG.GG
JCVI_SCAF_1096627810642/963-1024  UUUUAUGG.AUAAUGAAAACCAUAAAAACACUUGGAAUAA.UUUUACAAAAUUUGU.GU.UGUG.GG
JCVI_SCAF_1096627902063/83-22     UUUUAUGG.AUAAUGAAAACCAUAAAAAUACUUGGAAUAA.CUUUACAAAAUUUGU.GU.UGUG.GG
JCVI_SCAF_1101668475367/227-166   UUUUAUGG.AUAAUGAAAACCAUAAAGAUACUUGGAAUAA.UUUUACAAAAUUUGU.GU.UGUG.GG
JCVI_SCAF_1101668216804/1034-1095 UUUUAUGG.AUAAUGAAAACCAUAAAAAAACCUGGAAUAA.UUUUACCAAAUUUGU.GU.UGUG.GG
JCVI_SCAF_1096627593587/432-371   UUUUAUGG.AUAAUGAAAACCAUAAAAAAACUUGGAAUAA.UUUUACAAAAUUUGU.GU.UGUG.GG
JCVI_SCAF_1101667294162/500-561   UUUUAUGG.AUAAUGAAGACCAUAAAAAUACCUGGAAUAA.UUUUACAAAAUUUGU.GU.UGUG.GG
JCVI_SCAF_1096627973054/1349-1410 UUUUAUGG.AUAACGAAGACCAUAAAAAUACCUGGAAUAA.UUUUACAAAAUUUGU.GU.UGUG.GG
JCVI_SCAF_1101668085352/766-705   UUUUAUGG.AUAAUGAGGACCAUAAAAAUACCUGGAACAA.UUUUACAAAAUUUGU.GU.UGUG.GG
JCVI_SCAF_1101668663008/615-554   UUUUAUGG.AUAAUGAAAACCAUAAAAAUACUUGGAAUAA.UUUUACUAAAUUUGU.UU.UGUG.GG
JCVI_SCAF_1096627503621/983-922   UUUUAUGG.AUAAUGAAAACCAUAAAAAUACUUGGAAUAA.UUUUACUAAAUUUGU.UU.UAUG.GG
JCVI_SCAF_1101667109037/576-637   UUUUAUGG.AUAAUGAAAACCAUAAAAGUACUUGGAAUAA.UUUUACUAAAUUUGU.UU.UAUG.GG
JCVI_SCAF_1096627067494/1917-1978 UUUUAUGG.AUAAUGAAAACCAUAAAAAUACGUGGAAUAA.UUUUACUAAAUUUGU.UU.UAUG.GG
JCVI_SCAF_1096626270523/519-580   UUUUAUGG.ACAAUGAAAACCAUAAAAAUACUUGGAAUAA.UUUUACAAAAUUUGU.UU.UGUG.GG
JCVI_SCAF_1096628258925/1094-1155 UUUUAUGG.AUAAUGAAAACCAUAAAAAUACUUGGAAUAA.CUUUACAAAAUUUGU.UU.UGUG.GG
JCVI_SCAF_1101668429434/289-228   UUUUAUGG.AUAAUGAAAACCAUAAAAAUACUUGGAAUAA.CUUCACAAAAUUUGU.UU.UGUG.GG
JCVI_SCAF_1096627103368/979-918   UUUUAUGG.AUAAUGAAAACCAUAAAAAUACUUGGAACAA.CUUUACAAAAUUUGU.UU.UGUG.GG
JCVI_SCAF_1096627560205/585-646   UUUUAUGG.AUAAUGAGAACCAUAAAAAUACUUGGAAUAA.UUUUACAAAAUUUGU.UU.UGUG.GG
JCVI_SCAF_1101668104926/1171-1110 UUUUAUGG.AUAAUGAGAACCAUAAAAAUACCUGGAAUAA.UUUUACAAAGUUUGU.GU.UGUG.GG
JCVI_SCAF_1096627343469/2684-2623 UUUUAUGG.AUAAUGAAGACCAUAAAAACACCUGGAAUAA.UUUUACAAAAUUUGU.GU.UGUG.GG
JCVI_SCAF_1101668547612/66-127    UUUUAUGG.ACAAUGAAAACCAUAAAAAUACUUGGAAUAA.UUUUACUAAAUUUGU.UU.UAUG.GG
JCVI_SCAF_1101668176028/738-799   UUUUAUGG.ACAAUGAAAACCAUAAAAAUACCUGGAAUAA.UUUUACUAAAUUUGU.UU.UAUG.GG
JCVI_SCAF_1101668006431/799-738   UUUUAUGG.AUAAUGAUGACCAUAAAAAUACCUGGAAUAA.UUUUACAAAAUUUGU.GU.UGUG.GG
JCVI_SCAF_1096628288468/395-334   UUUUAUGG.AUAAUGAAAACCAUAAAAAAACUUGGAAUAA.UUUUACCAAAUUUGU.GU.UGUG.GG
JCVI_SCAF_1096627692889/646-585   UUUUAUGG.AUAACGAAAACCAUAAAAAUACUUGGAAUAA.CUUUACAAAAUUUGU.UU.UGUG.GG
JCVI_SCAF_1096627470601/160-221   UUUUAUGG.ACAAUGAAAACCAUAAAAAUACUUGGAAUAA.CUUUACAAAAUUUGU.UU.UGUG.GG
JCVI_SCAF_1096628157325/469-530   UUUUAUGG.AUAAUGAAAACCAUAAGAAUACUUGGAAUAA.UUUUACUAAAUUUGU.UU.UAUG.GG
JCVI_SCAF_1101668403608/464-525   UUUUAUGG.AUAAUGAAAACCAUAAAAAUACAUGGAACAA.UUUUACAAAAUUUGU.GU.UGUG.GG
JCVI_SCAF_1096628365208/1351-1290 UUUUAUGG.AUAAUGAAAACCAUAAAAAUACCUGGAUCAA.UUUUACUAAAUUUGU.GU.UGUG.GG
JCVI_SCAF_1101668471934/114-175   UUUUAUGG.AUAACGAAGACCAUAAAAAUACUUGGAAUAA.UUUUACAAAAUUUGU.GU.UGUG.GG
JCVI_SCAF_1096627394662/215-276   UUUUAUGG.AUAAUGAAAACCAUAAAGAUACUUGGAAUAA.UUUUACAAAGUUUGU.GU.UGUG.GG
JCVI_SCAF_1096627395798/772-711   UUUUAUGG.AUAAUGAAGACCAUAAAGAUACUUGGAAUAA.UUUUACAAAAUUUGU.GU.UGUG.GG
JCVI_SCAF_1096627716810/125-186   UUUUAUGG.AUAAUGAAAACCAUAAAAAAACGUGGAAUAA.UUUUACAAAAUUUGU.GU.UGUG.GG
JCVI_SCAF_1096627693836/1360-1299 UUUUAUGG.AUAAUGAAAACCAUAAAAAUACAUGGAAUAA.UUUUACUAAAUUUGU.UU.UAUG.GG
JCVI_SCAF_1096627575796/301-362   UUUUAUGG.AUAAUGAAAACCAUAAAAAUACUUGGAAUAA.UUUUACUAAAUUCGU.UU.UGUG.GG
JCVI_SCAF_1096626917461/1240-1301 UUUUAUGG.AUAAUGAAAACCAUAAAAAUACAUGGAAUAA.CUUUACAAAAUUUGU.UU.UGUG.GG
JCVI_SCAF_1101668689833/1476-1415 UUUUAUGG.AUAAUGAAAACCAUAAAAAUACUUGGAAUAA.CUUUACAAAAUUCGU.UU.UGUG.GG
JCVI_SCAF_1101667265065/539-600   UUUUAUGG.AUAAUGAAGACCAUAAAAAUACAUGGAAUAA.UUUUACAAAAUUUGU.GU.UGUG.GG
JCVI_SCAF_1101668453014/552-491   AUUUAUGG.AUAAUGAAAACCAUAAAAAUACUUGGAAUAA.CUUUACAAAAUUUGU.UU.UGUG.GG
JCVI_SCAF_1096627169978/143-204   UUUUAUGG.AUAAUGAAAACCAUAAAAAAACUUGGAUUAA.UUUUACCAAAUUUGU.GU.UGUG.GG
JCVI_SCAF_1096627131157/1371-1432 UUUUAUGG.AUAACGAAAACCAUAAAAACACCUGGAAUAA.UUUUACAAAAUUUGU.GU.UGUG.GG
JCVI_SCAF_1096628388323/107-46    UUUUAUGG.AUAAUGAAGACCAUAAAAGUACCUGGAACAA.UUUUACAAAAUUUGU.GU.UAUG.GG
JCVI_SCAF_1096628388398/661-722   UUUUAUGG.AUAAUGAAAACCAUAAAAACACAUGGAAUAA.UUUUACAAAAUUUGU.AU.UGUG.GG
JCVI_SCAF_1101667262706/602-663   UUUUAUGG.AUAAUGAAAACCAUAAAAAAACGUGGAAUAA.UUUUACUAAAUUUGU.UU.UGUG.GG
JCVI_SCAF_1096626305129/301-240   UUUUAUGG.AUAAUGAGAACCAUAAAAAUACUUGGAAUAA.CUUUACAAAAUUUGU.GC.UGUG.GG
JCVI_SCAF_1101668102204/1080-1019 UUUUAUGG.AUAAUGAUAACCAUAAAAAUACCUGGAACAA.UUUUACAAAAUUUGU.UU.UGUG.GG
JCVI_SCAF_1096627218028/937-876   UUUUAUGG.AUAAUGAAAACCAUAAGAAUACCUGGAACAA.UUUUACAAAAUUUGU.UU.UGUG.GG
JCVI_SCAF_1096627783139/992-1053  UUUUAUGG.ACAAUGAAAACCAUAAAAAUACCUGGAACAA.UUUUACCAAAUUUGU.CU.UGUG.GG
JCVI_SCAF_1101668445563/820-881   UUUUAUGG.AUAAUGAAAACCAUAAGAAUACCUGGAACAA.UUUUACCAAAUUUGU.CU.UGUG.GG
JCVI_SCAF_1096626079041/869-930   UUUUAUGG.AUAACGAAAACCAUAAAAAUACCUGGAAUAA.UUUUACCAAAUUUGU.UU.UGUG.GG
JCVI_SCAF_1101668687011/531-470   AUUUAUGG.ACAAUGAAAACCAUAAAAAUACGUGGAAUAA.UUUUACUAAAUUUGU.UU.UAUG.GG
JCVI_SCAF_1096627418756/1236-1175 UUUUAUGG.AUAAUGAAGACCAUAAAAAUACCUGGAACAA.UUUCACUAAAUUUGU.GU.UGUG.GG
JCVI_SCAF_1101668179586/641-580   UUUUAUGG.AUAAUGAAAACCAUAAAAAUACUUGGAACAA.CUUUACAAAGUUUGU.GU.UGUG.GG
JCVI_SCAF_1101668011887/16-77     UUUUAUGG.ACAAUGAAAACCAUAAAAAUACUUGGAACAA.CUUUACAAAGUUUGU.GU.UGUG.GG
JCVI_SCAF_1101668116189/275-336   UUUUAUGG.AUAGUGAAAACCAUAAAAAUACCUGGAAUAA.UUUUACUAAAUUUGU.UU.UAUG.GG
JCVI_SCAF_1096627895150/1252-1313 UUUUAUGG.AUAAUGAGAACCAUAAAAAUACUUGGAACAA.UUUUACCAAAUUUGU.GU.UGUG.GG
JCVI_SCAF_1096626858370/945-884   UUUUAUGG.ACAAUCAAGACCAUAAGAAUACAUGGAAUAA.UUUCACAAAGUUUGU.GU.UGUG.GG
JCVI_SCAF_1096627413256/135-74    UUUUAUGG.ACAAUCAAGACCAUAAGAAUACCUGGAAUAA.UUUCACAAAGUUUGU.GU.UGUG.GG
JCVI_SCAF_1101668080034/748-809   UUUUAUGG.ACAAUCAAGACCAUAAAAAUACCUGGAAUAA.UUUCACAAAGUUUGU.GU.UGUG.GG
JCVI_SCAF_1101668015256/459-398   UUUUAUGG.AUAAUCAAGACCAUAAAAAUACCUGGAAUAA.UUUCACAAAGUUUGU.GU.UGUG.GG
JCVI_SCAF_1101668064072/845-784   UUUUAUGG.AUAACCAAGACCAUAAAAAUACCUGGAAUAA.UUUCACAAAGUUUGU.GU.UGUG.GG
JCVI_SCAF_1096627408202/250-311   UUUUAUGG.AUAAUCAAGACCAUAAGAAUACCUGGAAUAA.UUUCACAAAGUUUGU.GU.UGUG.GG
NC_007205.1/564787-564848         UUUUAUGG.ACAAUCAAGACCAUAAGAAUACCUGGAAUAA.CUUCACAAAGUUUGU.GU.UGUG.GG
NZ_AAPV01000001.1/326636-326575   UUUUAUGG.ACAAUCAAGACCAUAAGAAUACCUGGAAUAA.UUUCACAAAGUUUGU.GU.UGUG.GG
JCVI_SCAF_1096627082747/1311-1250 UUUUAUGG.AUAACGAAAACCAUAAAAAUACUUGGAAUAA.UUUCACAAAAUUUGU.UU.UAUG.GG
JCVI_SCAF_1096627177840/23-84     UUUUAUGG.AUAACGAAAACCAUAAAAAUACUUGGAAUAA.UUUCACAAAAUUUGU.UU.UGUG.GG
JCVI_SCAF_1096628146033/1209-1270 UUUUAUGG.ACAAUGAAAACCAUAAAAAAACUUGGAAUAA.UUUUACUAAAUUUGU.GU.UGUG.GG
JCVI_SCAF_1096627545317/646-707   UUUUAUGG.AUAACAAAGACCAUAAAGAUACCUGGAACAA.UUUUACAAAAUUUGU.GU.UGUG.GG
JCVI_SCAF_1096627990503/1081-1020 UUUUAUGG.AUAACGAAAACCAUAAAAAUACUUGGAAUAA.UUUUACAAAGUUUGU.GU.UGUG.GG
JCVI_SCAF_1101668453350/350-289   UUUUAUGG.AUAACGAAAACCAUAAAAAUACUUGGAACAA.UUUUACAAAGUUUGU.UU.UGUG.GG
JCVI_SCAF_1101668340376/393-332   UUUUAUGG.AUAAUAAUGACCAUAAAAAUACCUGGAAUAA.UUUUACAAAAUUUGU.CU.UGUG.GG
JCVI_SCAF_1101668427825/368-307   UUUUAUGG.AUAAUGAAAACCAUAGAAAUACUUGGAACAA.UUUUACCAAAUUUGU.GU.UGUG.GG
JCVI_SCAF_1096627829800/1196-1135 UUUAAUGG.AUAAUCAAAACCAUAAAAAUACCUGGAACAA.UUUUACAAAAUUUGU.GU.UGUG.GG
JCVI_SCAF_1096626724695/311-250   UUUUAUGG.AUAAUGAAAACCAUAAAAGCACUUGGAAUAA.UUUUACAAAAUUUGU.AU.UGUG.GG
JCVI_SCAF_1096626022675/72-11     UUUUAUGG.AUAAUGAAAACCAUAAAAGCACUUGGAAUAU.UUUUACUAAAUUUGU.AU.UGUG.GG
JCVI_SCAF_1096627093290/1086-1147 UUUUAUGG.AUAAUGAAAACCAUAAAAAUACCUGGAACAA.UUUUACAAAAUUUGU.CA.UGUG.GG
JCVI_SCAF_1101667007351/656-595   UUUUAUGG.AUCAUGAAAACCAUAAAAAUACCUGGAAUAA.UUUCACUAAAUUUGU.GU.UGUG.GG
JCVI_SCAF_1096627373571/569-508   UUUUAUGG.ACAACGAAAACCAUAAAAAAACUUGGAAUAA.UUUUACUAAAUUUGU.GU.UAUG.GG
JCVI_SCAF_1101668230249/502-441   UUUUAUGG.AUAAUGAAGACCAUAAAAAGACUUGGAAUAA.UUUUACAAAAUUUGU.GU.UGUG.GG
JCVI_SCAF_1101668044087/1324-1263 UUUUAUGG.AUAAUGAAAACCAUAAAAGUACUUGGAAUAA.UUUUACCAAAUUUGU.AU.UGUG.GG
JCVI_SCAF_1096627089485/1190-1129 UUUUAUGG.AUAAUGAAAACCAUAAGAAUACUUGGAAUAA.UUUUACAAAGUUUGU.GU.UGUG.GG
JCVI_SCAF_1101667000592/614-553   UUUUAUGG.AUAAUGGAAACCAUAAAAAUACUUGGAAUAA.UUUUACAAAGUUUGU.GU.UGUG.GG
JCVI_SCAF_1096626952321/370-431   UUUUAUGG.ACAACGAAAACCAUAAAAAAACUUGGAAUAA.UUUUACCAAAUUUGU.GU.UGUG.GG
JCVI_SCAF_1101667052401/347-408   UUUUAUGG.AUAACGAAAACCAUAAAAAUACUUGGAAUAA.UUUCACGAAAUUUGU.GU.UGUG.GG
JCVI_SCAF_1101668064720/477-538   UUUUAUGG.AUAACCAAGACCAUAAAAAUACCUGGAAUAA.UUUCACAAAAUUUGU.CU.UGUG.GG
JCVI_SCAF_1101668066692/552-613   UUUUAUGG.AUGAUCGAGACCAUAAGAAUACCUGGAAUAA.UUUCACAAAGUUUGU.GU.UGUG.GG
JCVI_SCAF_1096627302838/30-91     CUUUAUGG.AUAAUGAAAACCAUAAGAAUACCUGGAAUAA.UUUUACAAAAUUUGU.UU.UGUG.GG
JCVI_SCAF_1101668287026/633-694   UUUUAUGG.AUAAUGAAAACCAUAAAAAUACUUGGAAUAA.UUUUACAAAAUUUGU.AC.UGUG.GG
JCVI_SCAF_1096627166344/713-652   UUUUAUGG.AUAAUGAAAACCAUAAAAACACUUGGAAUAA.UUUUACAAAAUUUGU.AC.UGUG.GG
JCVI_SCAF_1101668204039/1381-1320 UUUUAUGG.AUAAUGAAAACCAUAAAAAUACCUGGAAUAA.UUUUACUAAAUUUGU.CC.UGUG.GG
JCVI_SCAF_1096628064595/547-608   UUUUAUGG.AUAAUGAAAACCAUAAAAAUACUUGGAAUAA.UUUUACAAAAUUUGU..UCUGUG.GG
JCVI_SCAF_1101668501856/521-460   UUUUAUGG.AUAAUGAAAACCAUAAAAAUACUUGGAAUAA.UUUUACUAAAUUUGU..UCUGUG.GG
JCVI_SCAF_1096627002533/450-511   UUUUAUGG.AUAAUGAAAACCAUAAAAAUACUUGGAAUAA.UUUUACUAAAUUUGU..UCUAUG.GG
JCVI_SCAF_1096628020164/839-900   UUUUAUGG.AUAACGAAAACCAUAAAAAUACUUGGAAUAA.UUUUACAAAAUUUGU..UCUGUG.GG
JCVI_SCAF_1096627526869/1547-1486 UUUUAUGG.AUAAUGAAAACCAUAAAAAAACUUGGAAUAA.UUUUACUAAAUUUGU..UCUGUG.GG
JCVI_SCAF_1096627301858/1466-1405 UUUUAUGG.AUAAUGAAAACCAUAAAAACACUUGGAAUAA.UUUUACAAAAUUUGU..UCUGUG.GG
JCVI_SCAF_1101668091028/229-290   UUUUAUGG.AUAAUGAAAACCAUAAAAACACUUGGAAUAA.UUUUACAAAAUUUGU..UCUAUG.GG
JCVI_SCAF_1096627166309/411-350   UUUUAUGG.ACAAUGAAAACCAUAAAAACACUUGGAAUAA.UUUUACAAAAUUUGU..UCUGUG.GG
JCVI_SCAF_1096627834486/262-323   UUUUAUGG.AUAACGAAAACCAUAAAAAUACUUGGAAUAA.UUUCACAAAAUUUGU..UCUGUG.GG
JCVI_SCAF_1101668369087/533-594   UUUUAUGG.AUAACGAAAACCAUAAAAAUACCUGGAAUAA.UUUCACAAAAUUUGU..UCUGUG.GG
JCVI_SCAF_1096627848958/923-862   UUUUAUGG.AUAACGAAAACCAUAAAAAUACUUGGAAUAA.UUUUACAAAGUUUGU..UCUGUG.GG
JCVI_SCAF_1096627703786/1225-1286 UUUUAUGG.AUAAUGAAAACCAUAAAAGCACUUGGAAUAA.UUUUACAAAAUUUGU..UCUGUG.GG
JCVI_SCAF_1101668198951/140-79    UUUUAUGG.AUAACGAAAAUCAUAAAAACACUUGGAAUAA.UUUUACAAAAUUUGU..UCUGUG.GG
JCVI_SCAF_1096627076538/1933-1994 UUUUAUGG.AUAAUGAAAACCAUAAAAAUACUUGGAAUAA.UUUUACGAAAUUCGU..UCUGUG.GG
JCVI_SCAF_1101668267860/1010-1071 UUUUAUGG.AUAACCAAAACCAUAAAAAUACUUGGAAUAA.UUUCACAAAGUUUGU..UCUGUG.GG
JCVI_SCAF_1096627843717/743-804   UUUUAUGG.AUGAUGAUAACCAUAAAAAAACUUGGAAUAA.UUUUACUAAAUUUGU..UCUGUG.GG
JCVI_SCAF_1096627425163/1543-1482 UUUUAUGG.AUAAUCAAGACCAUAAAAGUACCUGGAAUAA.CUUCACAAAAUUUGU.CU.UGUG.GG
JCVI_SCAF_1096627406649/678-739   UUUUAUGG.AUAACCAAGACCAUAAAAGUACCUGGAAUAA.CUUCACAAAAUUUGU.CU.UGUG.GG
JCVI_SCAF_1101668382076/232-293   UUUUAUGG.ACAACGAAAACCAUAAAAACACUUGGAAUAA.UUUUACUAAGUUUGU..UCUGUG.GG
JCVI_SCAF_1096627922538/1545-1484 UUUUAUGG.ACAACGAAAACCAUAAAAACACUUGGAAUAA.UUUUACAAAGUUUGU..UCUGUG.GG
JCVI_SCAF_1096627168626/773-834   UUUUAUGG.AUAAUGAAAGCCAUAAAAAUACUUGGAAUAA.UUUUACAAAAUUUGU..UCUUUG.GG
JCVI_SCAF_1096627910057/1286-1347 AUUUAUGG.ACAAUGAAAACCAUAAAAACACUUGGAAUAA.UUUUACAAAAUUUGU.UU.UGUG.GG
JCVI_SCAF_1101668051373/692-631   UUUUAUGG.ACAAACAAGACCAUAAGAAUACCUGGAAUAA.UUUCACAAAAUUUGU.GU.UGUG.GG
JCVI_SCAF_1101667115011/731-670   UUUUAUGG.ACAAUGAAAACCAUAAGAAUACUUGGAAUAA.UUUUACUAAAUUUGU..UCUGUG.GG
JCVI_SCAF_1101668183738/631-570   CUUUAUGG.AUAAUGAAAGCCAUAAAAAUACUUGGAAUAA.UUUUACUAAAUUUGU.UU.UGUG.GG
JCVI_SCAF_1101668593775/820-881   UUUUAUGG.AUAAUGAGAACCAUAAAAAUACUUGGAAUAA.UUUUACUAAGUUUGU..UCUGUG.GG
JCVI_SCAF_1101668695152/716-655   UUUUAUGG.AUAACGAGAACCAUAAAAAUACUUGGAAUAA.UUUUACUAAGUUUGU..UCUGUG.GG
JCVI_SCAF_1101668406602/891-830   UUUUAUGG.AUAAUGAAAACCAUAAAAAAACUUGGAAUUA.UUUUACUAAGUUUGU..UCUGUG.GG
JCVI_SCAF_1096627081566/1293-1354 UUUUAUGG.AUAACGAGAACCAUAAAAACACUUGGAAUAA.UUUUACCAAGUUUGU..UCUGUG.GG
JCVI_SCAF_1101668735943/1657-1718 UUUUAUGG.AUAACGAAAACCAUAAAAACACCUGGAAUAA.UUUUACCAAGUUUGU..UCUGUG.GG
JCVI_SCAF_1096627158642/873-812   UUUUAUGG.AAAACGAAAACCAUAAAAAAACUUGGAAUAA.UUUUACAAAAUUUGU..UCUGUG.GG
JCVI_SCAF_1096627529277/1119-1058 UUUUAUGG.AUAAUGAAAACCAUAAAAAAACUUGGAAUAA.UUUUACAAAGUUUGU.GC.UGUG.GG
JCVI_SCAF_1101667358766/586-525   UUUUAUGG.ACAAUGAAAACCAUAAAAACACCUGGAAUAA.UUUCACAAAAUUUGU..UCUGUG.GG
JCVI_SCAF_1101668434885/552-491   UUUUAUGG.AUAAUCAAAACCAUAAAAAUACUUGGAAUAA.UUUCACUAAAUUUGU..UCUGUG.GG
JCVI_SCAF_1101668439374/772-711   UUUUAUGG.AUAAUGAAAACCAUAAAAAUACAUGGAAUAA.UUUCACUAAAUUUGU.GU.UGUG.GG
JCVI_SCAF_1101668388547/541-602   UUUUAUGG.AUAACGAAAACCAUAAAAACACUUGGAAUAA.UUUUACGAAAUUUGU..UCUAUG.GG
JCVI_SCAF_1096627683420/1426-1365 UUUUAUGG.AUAACGAGAACCAUAAAAAUACUUGGAAUAA.UUUUACAAAAUUUGU..UCUUUG.GG
JCVI_SCAF_1101668743488/809-870   UUUUAUGG.ACAACGAUAACCAUAAAAAUACCUGGAAUAA.UUUCACAAAAUUUGU..UCUGUG.GG
JCVI_SCAF_1096627001668/575-514   UUUUAUGG.ACAACGAUAACCAUAAAGAUACCUGGAAUAA.UUUCACCAAAUUUGU..UCUGUG.GG
JCVI_SCAF_1101668368990/259-320   UUUUAUGG.AUAAUGAAAACCAUAAAAAUACUUGGAAUAA.CUUUACAAAGUUCAU.UU.UGUG.GG
JCVI_SCAF_1096627886633/60-121    UUUUAUGG.AUAAUGAAAACCAUAAAAAAACUUGGAAUAA.UUUUACGAAGUUUGU..UCUGUG.GG
JCVI_SCAF_1096627861049/1735-1674 UUUUAUGG.ACAACGAAAACCAUAAAAACACCUGGAACAA.UUUUACCAAGUUUGU..UCUGUG.GG
JCVI_SCAF_1096627990150/507-446   AUUUAUGG.AUAAUGAAAACCAUAAAAAUACUUGGAAUAA.CUUUACUAAAUUUGU..UCUAUG.GG
JCVI_SCAF_1101668280879/1097-1158 UUUUAUGG.AUAAUGAAAACCAUAAAAAUACCUGGAAUAA.UUUUACUAAAUUUGU.GC.UUUG.GG
JCVI_SCAF_1096628274950/1325-1386 UUUUAUGG.AUAAUGAGAACCAUAAAAAUACCUGGAAUAA.UUUUACAAAAUUUGU.GC.UAUG.GG
JCVI_SCAF_1096627885172/1170-1231 CUUUAUGG.AUAAUGAAAACCAUAAAAGUACCUGGAAUAA.UUUUACUAAAUUUGU.GU.UGUG.GG
JCVI_SCAF_1101668361675/557-618   UUUUAUGG.ACAAUGAAAACCAUAAAAAUACCUGGAAUAA.UUUUACUAAAUUUGU..UCUAUG.GG
JCVI_SCAF_1096627414065/1106-1045 UUUUAUGG.AUAACCAUAACCAUAAAAAUACUUGGAAUAA.UUUUACAAAGUUUGU.GU.UGUG.GG
JCVI_SCAF_1096626868175/1884-1945 UUUUAUGG.ACAAUCAAAACCAUAAAAGUACCUGGAAUAA.UUUCACAAAGUUUGU.GU.UGUG.GG
JCVI_SCAF_1096628027738/1191-1252 UUUUAUGG.AUAAUGAAAACCAUAAAAAUACUUGGAAUAA.UUUUACAAAGUUCGU..UCUGUG.GG
JCVI_SCAF_1096626980855/880-819   UUUUAUGG.AUAACGAAAACCAUAAAAACACCUGGAAUAA.UUUUACAAAAUUUGU..UCUGUG.GG
JCVI_SCAF_1096628115344/1305-1244 UUUUAUGG.AUAAUGAAAACCAUAAAAAUACUUGGAAUAU.UUUCACAAAAUUUGU.UU.UAUG.GG
JCVI_SCAF_1101668004920/1320-1259 UUUUAUGG.ACAAUGAAAACCAUAAAAGCACUUGGAACAA.CUUUACAAAGUUUGU.GU.UGUG.GG
JCVI_SCAF_1096626041385/490-429   UUUUAUGG.ACAAUGAAAACCAUAAAAGCACUUGGAAUAA.CUUCACAAAGUUUGU.GU.UGUG.GG
JCVI_SCAF_1096627404539/290-351   UUUUAUGG.ACAAUGAAAACCAUAAAAGCACUUGGAAUAA.CUUCACAAAAUUCGU.GU.UGUG.GG
JCVI_SCAF_1096627701182/1059-1120 UUUUAUGG.AUAACGAAAACCAUAAAAAUACCUGGAAUAA.UUUUACCAAAUUUGU..UCUGUG.GG
JCVI_SCAF_1096628142848/1373-1312 UUUUAUGG.AUAAUGAAAACCAUAAAAAUACUUGGAAUAU.UUUUACAAAGUUUGU..UCUGUG.GG
JCVI_SCAF_1096627793385/1499-1438 UUUUAUGG.AUAAUGAAAACCAUAAAAAUACUUGGAAUAA.UUUUACCAAAUUCGU.AU.UGUG.GG
JCVI_SCAF_1096627691093/784-845   UUUUAUGG.AUAAUGAGACCCAUAAAAAUACUUGGAAUAA.UUUUACUAAAUUUGU..UCUUUG.GG
JCVI_SCAF_1096627696307/155-94    UUUUAUGG.AUAAUGAGAACCAUAAAAAUACUUGGAAUAA.UUUUACUAAAUUUGU..UCUUUG.GG
JCVI_SCAF_1096627296510/1450-1511 UUUUAUGG.AUAAUGAUAACCAUAAAAAUACCUGGAAUAA.UUUUACAAAGUUCGU.GU.UGUG.GG
JCVI_SCAF_1101667043819/622-561   UUUUAUGG.AUAAUGAUAACCAUAAAAAUACCUGGAAUAA.UUUUACAAAGGUCGU.GU.UGUG.GG
JCVI_SCAF_1096627921077/1580-1641 AUUUAUGG.AUAAUGAAAACCAUAAAAAUACUUGGAAUAA.UUUCACAAAAUUUGU..UCUGUG.GG
JCVI_SCAF_1096627541221/1357-1418 UUUUAUGG.AUAAUGAAGACCAUAAAAAAACCUGGAAUAA.UUUCACUAAAUUUGU.AU.UGUG.GG
JCVI_SCAF_1101668157231/171-232   UUUUAUGG.AUAACGAAAACCAUAAGAAUACCUGGAAUAA.CUUUACAAGAUUUGU.UU.UGUG.GG
JCVI_SCAF_1096626047708/117-56    UUUUAUGG.AUAACGACAACCAUAAAAAUACCUGGAAUAA.UUUCACAAAAUUUGU.GU.UGUG.GG
JCVI_SCAF_1101668084436/655-594   UUUUAUGG.AUAACGAAAACCAUAAAAGCACUUGGAAUAA.UUUUACUAAAUUUGU.GU.UGUG.GG
JCVI_SCAF_1096626939289/3206-3267 UUUUAUGG.AUAAUGAUAACCAUAAAAACACUUGGAAUAA.UUUUACGAAAUUUGU.UU.UGUG.GG
JCVI_SCAF_1096627267520/981-1042  UUUUAUGG.ACAAUGAAAAUCAUAAAAAUACUUGGAAUAA.UUUUACGAAAUUUGU.GU.UAUG.GG
JCVI_SCAF_1101668091482/713-652   UUUUAUGG.AUGAUCAAGACCAUAAAAGCACCUGGAAUAA.CUUCACGAAAUUUGU.CU.UGUG.GG
JCVI_SCAF_1096626849428/436-497   UUUUAUGG.AUAAUGGAAACCAUAAAGAUACUUGGAAUAA.UUUUACUAAAUUUGU.AU.UGUG.GG
JCVI_SCAF_1096627868248/214-153   UUUUAUGG.AUAAUGAGAGCCAUAAAAAAACUUGGAAUAA.UUUUACUAAAUUUGU.GU.UGUG.GG
JCVI_SCAF_1096628089875/599-538   UUUUAUGG.AUAACGAAGACCAUAAGAAUACCUGGAAUAA.UUUUACAAAGUUUGU..UCUGUG.GG
JCVI_SCAF_1101668406980/322-261   UUUUAUGG.AUAAUGAAGACCAUAAAAACACAUGGAAUAA.CUUUACAAAGUUUGU.GU.UGUG.GG
JCVI_SCAF_1101668412795/715-776   UUUUAUGG.ACAAUGAAAACCAUAAAAAUACUUGGAAUAA.UUUCACAAAGUUUGU..UCUGUG.GG
JCVI_SCAF_1096628000367/803-742   AUUUAUGG.ACAAUGAAAACCAUAAAAAUACUUGGAAUAA.UUUUACAAAGUUUGU..UCUGUG.GG
JCVI_SCAF_1096626861941/385-324   UUUUAUGG.AUAAUCAAGACCAUAAAAAAACCUGGAAUAA.CUUCACAAAAUUUGU.GU.UGUG.GG
JCVI_SCAF_1096627806426/238-177   UUUUAUGG.ACAAUGAAAACCAUAAAAAUACAUGGAAUAA.UUUUACUAAAUUUGU.AC.UGUG.GG
JCVI_SCAF_1096627783749/1396-1457 UUUAAUGG.AUAACCAAAACCAUAAAAAUACCUGGAAUAA.UUUUACAAAGUUUGU..UCUGUG.GG
JCVI_SCAF_1096624989826/216-277   UUUUAUGG.AUAAUAAUAACCAUAAAGAUACUUGGAAUAA.UUUUACAAAGUUUGU.AU.UGUG.GG
JCVI_SCAF_1101668678727/1348-1409 UUUUAUGG.ACAAUGAGAACCAUAAAAAUACUUGGAAUAA.CUUUACAAAAUUUGU..UCUGUG.GG
JCVI_SCAF_1096626873336/1586-1647 UUUUAUGG.AUAAUCAUGACCAUAAAGAUACUUGGAAAAA.UUUUACAAAAUUUGU.GU.UGUG.GG
JCVI_SCAF_1096626962575/385-446   GUUUAUGG.AUAAUGAAAACCAUAAAAAUACUUGGAACAA.UUUUACCAAAUUUGU..UCUAUG.GG
JCVI_SCAF_1096624989215/413-474   UUUUAUGG.AUAAUCAAAACCAUAAGAAUACUUGGAAUAA.CUUCACAAAAUUUGU.GU.UGUG.GG
JCVI_SCAF_1096627391370/795-856   UUUUAUGG.ACAAUCAAAACCAUAAGAAUACUUGGAAUAA.UUUCACAAAAUUUGU.GU.UGUG.GG
JCVI_SCAF_1096627241713/856-795   UUUUAUGG.AUAAUGAAAACCAUAAAAAUACCUGGAAUAA.UUUUACAAAGUUUGU..UCUAUG.GG
JCVI_SCAF_1101667380997/144-205   UUUUAUGG.AUCAUGAAAACCAUAAAAAUACUUGGAAUAA.AUUCACAAAAUUUGU.AU.UGUG.GG
JCVI_SCAF_1096627418556/1502-1441 UUUUAUGG.ACAAUCAAAACCAUAAAAAUACUUGGAACAA.CUUUACAAAAUUUGU.GC.UGUG.GG
JCVI_SCAF_1096628367037/1732-1793 UUUUAUGG.ACAAUGAAAACCAUAAAAAUACAUGGAAUAA.UUUUACAAAGUUUGU.GA.UGUG.GG
JCVI_SCAF_1096627083667/1223-1284 AUUUAUGG.ACAAUGAAAGCCAUAAAAAAACUUGGAAUAA.UUUUACAAAAUUUGU.UU.UAUG.GG
JCVI_SCAF_1101668342600/554-493   UUUUAUGG.AAAACGAUAGCCAUAAAAAUACUUGGAAUAA.UUUUACAAAAUUUGU..UCUUUG.GG
JCVI_SCAF_1096627415932/1191-1252 UUUUAUGG.ACAAUCAAAACCAUAAGAAUACCUGGAAUAA.CUUCACAAAAUUCGU.GU.UGUG.GG
JCVI_SCAF_1101667024657/637-576   UUUUAUGG.ACAAUCAAAACCAUGAAAGUACCUGGAAUAA.UUUCACAAAAUUUGU.AU.UGUG.GG
JCVI_SCAF_1096627871894/528-467   UUUUAUGG.AUAAUGAAAGCCAUAAAAAUACUUGGAACAA.CUUUACAAAAUUUGU.AC.UGUG.GG
JCVI_SCAF_1101668037307/1002-1063 UUUUAUGG.AUAGUGGAGACCAUAAAAAUACCUGGAACAA.UUUUACGAAAUUUGU.GU.UGUG.GG
JCVI_SCAF_1101668402101/901-840   UUUUAUGG.AUAAUGAUAACCAUAAGAACACUUGGAAUAA.UUUUACAAAGUUUGU..UCUGUG.GG
JCVI_SCAF_1096626902906/771-832   UUUUAUGG.ACAAUGAAAACCAUAAAAAUACCUGGAACAA.UUUCACGAAAUUUGU.UU.UAUG.GG
JCVI_SCAF_1096627418264/1016-955  UUUUAUGG.AUAAUGAAAACCAUAAAAGCACAUGGAAUAA.UUUUACUAAGUUUGU.GU.UGUG.GG
JCVI_SCAF_1096628136977/746-685   UUUUAUGG.AUAAUGAAAACCAUAAAAAAAAUUGGAAUAA.UUUUACAGAAUUUGU.GU.UGUG.GA
JCVI_SCAF_1101667073479/208-269   UUUUAUGG.AUAAUGAAAACCAUAAAAAUACCUGGAACAA.UUUUACAAAGUUUGU.GC.UAUG.GG
JCVI_SCAF_1101668018740/184-245   CUUUAUGG.ACAAUCAAAACCAUAAGAAUACUUGGAAUAA.CUUCACAAAAUUCGU.AU.UGUG.GG
JCVI_SCAF_1096627691129/574-513   UUUUAUGG.AUAAUGAAAACCAUAAAAAUACUUGGAAUAA.UUUCGCUAAAUUUGU..UGUAUG.GG
JCVI_SCAF_1096626935464/911-972   UUUUAUGG.AUGAUCAAAGCCAUAAAAAUACUUGGAAUAA.UUUUACUAAAUUUGU..UCUAUG.GG
JCVI_SCAF_1096627418612/1146-1085 UUUUAUGG.AUAAUGAAAACCAUAAAGAUACAUGGAAUAA.CUUCACAAAAUUUGU.GU.UGUG.GG
JCVI_SCAF_1101667001554/457-518   UUUUAUGG.AUAAUGAAAACCAUAAAGAUACCUGGAAUAA.CUUCACAAAAUUUGU.CU.UGUG.GG
JCVI_SCAF_1101668039802/539-478   UUUUAUGG.AUAAUGAAAACCAUAAGGAUACCUGGAAUAA.CUUCACAAAACUUGU.GU.UGUG.GG
JCVI_SCAF_1101668231853/447-508   UUUUAUGG.AUGACCAAGACCAUAAAAAUACUUGGAAUAA.UUUUACAAAGUUUGU..UCUGUG.GG
JCVI_SCAF_1101668738910/1002-1063 UUUUAUGG.AUAAUGAAAGCCAUAAAGAUACCUGGAAUAA.UUUUACUAAAUUUGU.UU.UGUG.GG
JCVI_SCAF_1101668532268/404-465   UUUUAUGG.AUAAUGAAAACCAUAAAAAAACUUGGAAUAA.UUUCACAAGAUUUGU..UCUGUG.GG
JCVI_SCAF_1101668692805/85-146    UUUUAUGG.AUAAUGAAAACCAUAAAAACACCUGGAAUAA.UUUCACUAAAUUUGU.GC.UGUG.GG
JCVI_SCAF_1096627509740/840-779   UUUUAUGG.AUAAUGAUAACCAUAAGAAUACCUGGAAUAA.UUUUACAAAAUUUGU..UCUGUG.GG
JCVI_SCAF_1096627993423/640-701   UUUUAUGG.AUAAUAAUAACCAUAAGAAUACCUGGAAUAA.UUUUACAAAGUUUGU..UCUGUG.GG
JCVI_SCAF_1096627047243/895-956   UUUUAUGG.ACAAUGAAAACCAUAAGAAUACUUGGAACAA.UUUUACAAAAUUUGU.GU.UGUG.GG
JCVI_SCAF_1096626878446/980-1041  UUUCAUGG.AAAAUGAAAACCACAAAAGUACUUGGAAUAA.UUUUACCAAAUUCGU.AU.UGUG.GG
JCVI_SCAF_1096628113962/375-314   UUUUAUGG.AAAACGAUAACCAUAAAAAUACCUGGAACAA.UUUUACUAAGUUUGU.GU.UGUG.GG
JCVI_SCAF_1096627712248/1643-1582 UUUUAUGG.ACAAUCAAGACCAUAAAAAUACUUGGAAUAA.UUUUACUAAAUUUGU..GCUGUG.GG
JCVI_SCAF_1101667354575/904-843   UUUUAUGG.AAAACGAUAACCAUAAAACUACCUGGAACAA.UUUUACAAAAUUUGU.AU.UGUG.GG
JCVI_SCAF_1096627804778/244-305   GUUUAUGG.AUAACGAAAACCAUAAAGCUACUUGGAAUAA.UUUUACAAAAUUCGU.AU.UGUG.GG
JCVI_SCAF_1101668339409/751-690   UUUUAUGG.AUAACGAAAACCAUAAAGCUACUUGGAAUAA.UUUUACAAAAUUCGU.AU.UGUG.GG
JCVI_SCAF_1096628150411/1572-1511 UUUUAUGG.ACAAUGAAAACCAUAAAGAAACUUGGAAUAA.AUUCACAAAAUUUGU.UU.UGUG.GG
JCVI_SCAF_1101668672795/323-262   CUUUAUGG.AUAAUCAAAGCCAUAAAAAUACUUGGAAUAA.UUUUACAAAGUUUGU..UCUGUG.GG
JCVI_SCAF_1096627287520/278-339   UUUUAUGG.AUGACAGAGACCAUAAAAAUACUUGGAAUAA.UUUCACAAAAUUUGU.GU.UGUG.GG
JCVI_SCAF_1096627196774/1532-1471 UUUUAUGG.AAAAUGAUGACCAUAAAAAAACAUGGAACAA.UUUUACAAAAUUUGU.GU.UGUG.GG
JCVI_SCAF_1101668714081/954-893   AUUUAUGG.AUAACGAAAGCCAUAAAAAUACUUGGAAUAA.UUUUACCAAAUUUGU..UCUAUG.GG
JCVI_SCAF_1101668286984/242-303   UUUUAUGG.ACAAUGAUAACCAUAAAAAAACUUGGAAUAA.UUUUACCAAAUUUGU.AC.UGUG.GG
JCVI_SCAF_1101668737674/1313-1374 UUUUAUGG.AUAAUGAAAACCAUAAGAAUACCUGGAACAA.UUUUACUAAGUUUGU..UCUGUG.GG
JCVI_SCAF_1096628236125/681-742   UUUUAUGG.AUAAUGAUAACCAUAAAAAAACCUGGGAUAA.UUUUACAAAGUUUGU.GC.UAUG.GG
JCVI_SCAF_1096627857499/325-386   UUUUAUGG.AUAACGAAAACCAUAAAAAUACCUGGAACAA.CUUUACUAAGUUUGU.GC.UGUG.GG
JCVI_SCAF_1101668172493/517-578   UUUUAUGG.AUAACCAAAACCAUAAAAAUACCUGGAAUAA.UUUCACAAAGUUCGU.UU.UAUG.GG
JCVI_SCAF_1101668066300/915-854   UUUUAUGG.AGAAUCAAGACCAUAAAGAUACCUGGAAUAA.UUUUACAAAAUUUGU.AU.UGUG.GG
JCVI_SCAF_1101668591346/498-559   UUUUAUGG.ACAAUGAUAACCAUAAAAACACCUGGAAUAA.UUUUACAAAGUUUGU..UCUUUG.GG
JCVI_SCAF_1101668414843/474-415   UUUUAUGG.AUAACGAAAACCAUAAAAAUACAUGGAAUAA.UUUUACAAAAUUUGU..UCUUUG...
JCVI_SCAF_1096627436416/1026-965  UUUUAUGG.AUAAUAAAAACCAUAAGAGCACUUGGAAUAA.UUUUACUAAGUUUGU.AU.UGUG.GG
JCVI_SCAF_1096627724388/895-956   UUUUAUGG.AUGAACAAGACCAUAAAAAAACUUGGAAUAA.UUUCACAAAAUUUGU..UCUGUG.GG
JCVI_SCAF_1101667274023/42-103    UUUUAUGG.AUAAUGAUGACCAUAAAAAAACAUGGGAUAA.UUUUACAAAGUUUGU.GU.UGUG.GG
JCVI_SCAF_1096628120416/1182-1243 UUUCAUGG.AUAAUGAAAAUCAUAAAAAAACCUGGAAUAA.UUUUACUAAAUUUAU.UU.UGUG.GG
JCVI_SCAF_1101668348793/649-710   UUUUAUGG.AUAAUGAUAACCAUAAGACUACUUGGAAUAA.UUUUACAAAGUUUGU.UU.UAUG.GG
JCVI_SCAF_1096627273704/1444-1505 UUUUAUGG.ACAAUGAAAACCAUAAAAAAACUUGGAACAA.UUUUACAAGAUUUGU.CU.UGUG.GG
JCVI_SCAF_1101668039537/498-437   UUUUAUGG.ACAAUAAAACCCAUAAAAGUACAUGGAAUAA.UUUUACUAAGUUUGU.GU.UGUG.GG
JCVI_SCAF_1101668368173/651-590   AUUUAUGG.AUAAUGAAAGCCAUAAAAAUACCUGGAACAA.UUUUACAAAAUUUGU..UCUGUG.GG
JCVI_SCAF_1101668405946/432-371   AUUUAUGG.AUAAUGAGAGCCAUAAAAAUACUUGGAACAA.CUUUACAAAGUUUGU..UCUGUG.GG
JCVI_SCAF_1101668226776/1208-1147 UUUUAUGG.AUAAUGAAAACCAUAAAAAUACCUGGAACAA.CUUUACCAAGUUUGU.AU.UAUG.GG
JCVI_SCAF_1096627703415/1051-990  UUUUAUGG.ACAAUGAAAACCAUAAAAAGACCUGGAACAA.CUUUACAAAAUUUGU.UU.UAUG.GG
JCVI_SCAF_1096627727723/50-109    ..UUAUGG.AUAAUGAAAGCCAUAAAAAUACCUGGAAUAA.UUUUACCAAAUUUGU.UU.UAUG.GG
JCVI_SCAF_1096627404165/1423-1484 UUUUAUGG.AAAAUCAAGAUCAUAAAAAUAUCUGGAAUAA.UUUCACAAAAUUUGU.GU.UGUG.GG
JCVI_SCAF_1101668055521/533-472   UUUUAUGG.AUAAUCCAAACCAUAAAAAUACCUGGAAUAA.CUUUACUAAGUUUGU.GU.UGUG.GG
JCVI_SCAF_1096627813713/267-328   UUUUAUGG.AUAACGAAAACCAUAAAAAGACUUGGGAUAA.UUUUACAAAAUUUGU.UC.UGUG.GG
JCVI_SCAF_1096628292652/1408-1347 UUUUAUGG.AUAACAAUAACCAUAAAAAAACUUGGGAUAA.UUUUACAAAAUUUGU.UC.UUUG.GG
JCVI_SCAF_1101668714118/862-801   AUUUAUGG.AUAAUCAGAACCAUAAAAAUACCUGGAAUAA.UUUUACUAAAUUUGU.UU.UAUG.GG
JCVI_SCAF_1096627687717/153-92    AUUAAUGG.AUAACGAAAACCAUAAAAAUACUUGGAAUAA.UUUUACUAAAUUUGUCCU.U.UG.GG
JCVI_SCAF_1101668256635/768-829   UUUUAUGG.AUAACGAGAACCAUAAAAAUACUUGGAAUAA.UUUUACUAAAUUUGUUCU.U.UG.GG
JCVI_SCAF_1096628154656/1320-1259 CCUUAUGG.AUAAUGAAAGUCAUAAAAAUACCUGGAAUAA.UUUUACCAAAUUUGU..UCUGUG.GG
JCVI_SCAF_1096627370275/52-113    UUCCAUGG.AUAAUGAAAGCCAUAAAAAAACCUGGAAUAA.UUUCACAAAAUUUGU.UU.UGUG.GG
JCVI_SCAF_1096628049068/437-376   UUUUAUGA.AUAAUGAAAACUAUCCAAAUACCUGGAACAA.UUUUACAAAAUUCGU.GU.UGUG.GG
JCVI_SCAF_1101667407198/839-778   AUUUAUGG.AUAAUGAAAACCAUAAAAAAACAUGGGAUAA.UUUUACGAAGUUCGU.UC.UUUG.GG
JCVI_SCAF_1096627730334/1014-1075 AUUUAUGG.AUAAUGAAAACCAUAAAAAAACAUGGGAUAA.UUUUACUAAGUUCGU.UC.UUUG.GG
JCVI_SCAF_1096628044178/1618-1557 AUUUAUGG.AUAAUGAAAACCAUAAAAAAACAUGGGAUAA.UUUUACUAAGUUUGU.UC.UUUG.GG
JCVI_SCAF_1096627004795/2078-2017 AUUUAUGG.AUAAUGAGAACCAUAAAAAAACAUGGGAUAA.UUUUACUAAGUUUGU.UC.UUUG.GG
JCVI_SCAF_1096628231917/350-411   AUUUAUGG.AUAAUGAAAACCACAAAAAAACAUGGGAUAA.UUUUACUAAGUUUGU.UC.UUUG.GG
JCVI_SCAF_1101667407141/362-301   AUUUAUGA.AUAAUGAGAACCAUAAAAAAACAUGGGAUAA.UUUUACGAAGUUUGU.UC.UUUG.GG
JCVI_SCAF_1096626586472/276-337   AUAUAUGG.AUAACGAAAACCAUAAAAAAACAUGGGAUAA.UUUUACUAAGUUUGU.UC.UUUG.GG
JCVI_SCAF_1096626972380/949-1010  GUUUAUGG.AUAAUGAAAACCAUAAAAAGACAUGGGAUAA.UUUUACUAAGUUCGU.UC.UUUG.GG
JCVI_SCAF_1096627983872/912-851   AUUUAUGG.AUAAUGAAAACCAUAAGAAAACAUGGGAUAA.CUUUACUAAGUUUGU.UC.UUUG.GG
JCVI_SCAF_1101667551556/347-286   AUUUAUGG.AUAACGAAAACCAUAAAAAAACAUGGGAUAA.UUUUACAAAGUUUGU.UC.UUUG.GG
JCVI_SCAF_1101668412457/170-231   AUCUAUGG.AUAACGAAAACCAUAAAAAAACAUGGGAUAA.UUUUACCAAGUUUGU.AC.UUUG.GG
JCVI_SCAF_1101668668380/31-92     UUUUAUGG.ACAAUAAAAGCCAUAAAAAUACCUGGAAUAA.UUUUACGAAAUUUGUUCU.U.UG.GG
JCVI_SCAF_1096627084612/504-443   UUUUAUGG.ACGAUGAAAGCCAUAAAAAUACCUGGAAUAA.UUUUACAAAAUUUGUUCU.U.UG.GG
JCVI_SCAF_1096627876791/1313-1374 UUUUAUGA.AUAAUGAAAGCCAUAAAAAUACCUGGAAUAA.UUUUACUAAAUUUGUUCU.U.UG.GG
JCVI_SCAF_1101668277975/831-892   UUGUAUGG.AUAAUGAAAGCCAUAAGAAUACUUGGAAUAA.UUUUACUAAAUUUGUUCU.U.UG.GG
JCVI_SCAF_1101668542974/1005-1064 UUUUAUGG.AUAAUGAAA.CCAUAAAA.UACCUGGAAUAA.UUUUACUAAGUUUGUUCU.U.UG.GG
JCVI_SCAF_1096626885076/1243-1304 UUUUAUGG.AUAAUAAAGACCAUAAAGACACUUGGAACAA.UUUUACUAAGUUUGU.GU.UGUG.GG
JCVI_SCAF_1101668562118/1162-1101 UUUUAUGG.AUAAUGAAAACCAUAAAAAUACAUGGAACAA.UUUCACAAAGUUCGU..GAUGUG.GG
JCVI_SCAF_1096628018199/1091-1032 UUUUAUGG.AUAAUGAAAGUCAUAAGAAUACAUGGAAUAA.UUUUACAAAAUUUGU..U.C.UG.UG
JCVI_SCAF_1101668722698/805-746   UCAUAUGG.AUAAUGAAAGUCAUAAAAAUACAUGGAAUAA.UUUUACAAAAUUUGU..U.C.UG.UG
JCVI_SCAF_1096627558187/1209-1268 UAAAAUGG.AUAAUGAAAGUCAUAAAAAUACAUGGAAUAA.UUUUACAAAAUUUGU..U.C.UU.UG
JCVI_SCAF_1096628124783/1467-1408 UAUUAUGG.AUAAUGAUAGUCAUAAAAAUACAUGGAAUAA.UUUUACAAAAUUUGU..U.C.UA.UG
JCVI_SCAF_1096627963247/1564-1505 UUUUAUGG.AUAAUGAAAACCAUAAAAAUACAUGGAUUAA.UUUUACAAAAUUUGU..U.C.UG.UG
JCVI_SCAF_1101668440215/397-338   UUUUAUGG.AAAACGAAAACCAUAAAAAAACAUGGAAUAA.UUUUACAAAAUUUGU..U.C.UG.UG
JCVI_SCAF_1101668517443/110-169   UUUUAUGG.ACAACGAAAACCAUAAAAACACAUGGAAUAA.UUUUACAAAGUUUGU..U.C.UU.UG
JCVI_SCAF_1096628045082/61-122    UUUUAUGG.AUGAUACAAACCAUAAAAAAACUUGGAACAA.UUUCACAAAAUUUGU.AU.UGUG.GG
JCVI_SCAF_1101668492524/468-529   UUUUAUGG.AUAAUGAUAGCCAUAAACAGACCUGGAAUAA.UUUUACAAAGUUUGU.UU.UGUG.GG
JCVI_SCAF_1096628123972/448-389   AUUUAUGG.AUAACGAAAACCAUAAAAAUACGUGGAAUAA.UUUCACAAAAUUUGU..U.C.UG.UG
JCVI_SCAF_1101667452554/611-550   UUUUAUGG.AUAACGAAAACCAUAAAAAAACUUGGAUUAA.UUUUACAAAGUUUGUUCU.U.UG.GG
JCVI_SCAF_1096627619574/1785-1724 UUUUAUGG.AUGACCAGAACCAUAAAGAUACUUGGAAUAA.UUUUACAAAAUUCGU.UU.UGUG.GG
JCVI_SCAF_1096627072945/966-1027  GUUUAUGG.AUAAUGAAAGCCAUAAAAACACCUGGAAUAA.UUUUACCAAGUUUGU.UU.UGUG.GG
JCVI_SCAF_1101668381889/308-369   UUUUAUGG.AUAACGAUAACCAUAAAAAUACAUGGAAUAA.UUUUACAAAAUUUGU.GA.CGUG.GG
JCVI_SCAF_1096627892271/541-602   UUUUAUGG.AUAACGAUAGCCAUAAGAAUACGUGGAAUAC.UUUUACAAAAUUUGU.AA.CGUG.GG
JCVI_SCAF_1096627440201/484-423   UUUUAUGG.AUAGUGAAAACCAUAAAAAUACUUGGAACAA.UUUUACCAAAUUUGU..UACUUG.GG
JCVI_SCAF_1096627597973/672-733   AGCUAUGG.AUAAUGAAAAUCAUAAAAAUACCUGGAAUAA.UUUUACAAAAUUUGU.GC.UUUG.GG
JCVI_SCAF_1101668409032/526-465   UACGAUGG.AUAAUGAGAACCAUAAAAAUACAUGGAAUAA.CUUCACAAAAUUUGU.GU.UGUG.GG
JCVI_SCAF_1096627561033/1143-1204 CCUUAUGG.AUAAUGAAAGACACAAAAAUACUUGGAACAA.UUUUACUAAAUUUGU..UCUGUG.GG
JCVI_SCAF_1096627404649/1192-1131 AUACAUGG.AUAAUGAAAGCCAUAAAAAUACUUGGAAUAA.UUUUACAAAACUUGU..UCUGUG.GG
JCVI_SCAF_1096627510743/904-845   CUAUAUGG.AUAAUGAAAAUCACAAAAAUACAUGGAAUAA.UUUUACUAAAUUUGU..U.C.UG.UG
JCVI_SCAF_1096627167814/508-567   GGAUAUGG.AUAAUGAUAACCAUAAAAAUACAUGGAAUAA.UUUUACUAAAUUUGU..U.C.UG.UG
JCVI_SCAF_1096627507093/250-189   UUUUAUGG.AUAAUGAGAGCCAUAAGAAGACAUGGAAUAA.UUUCACUAGAUUUGU.CU.UGUG.GG
JCVI_SCAF_1096626982091/326-387   AAUUAUGG.AUAACGAAAGUCAUAAAAAAACCUGGGAAAA.UUUUACAAAAUUUGU.UC.UUUG.GG
JCVI_SCAF_1096626981437/617-678   CUUAAUGG.AUAAUGAGAGUCACAAAAAUACUUGGAAUAA.UUUUACAAAGUUUGU.UU.UGUG.GG
JCVI_SCAF_1101668578512/656-715   AGUAAUGG.AUAACGAAAACCAUAAAAAUACAUGGAAUAA.UUUUACCAAAUUUGU..U.C.UU.UG
JCVI_SCAF_1101668417013/812-753   UUUUAUGG.AUAAUGAUAACCAUAAAAAAACGUGGAAUAA.CUUUACAAAGUUUGU..U.C.UG.UG
JCVI_SCAF_1101667079286/684-623   AUUUAUGG.AUAACGAGAGCCAUAAAAAAACUUGGAAUAA.UUUUACAAAAUUUGUCAU.U.UG.GG
JCVI_SCAF_1096626506251/715-658   ....AUGG.AUAACGAAAAUCAUAAAAAUACUUGGAAUAA.UUUUACAAAAUUUGU.UU.UGUG.GG
JCVI_SCAF_1096627777208/1068-1007 UUAGAUGG.AUAACGAUAAUCACAAAAAAACUUGGGAAAA.UUUUACAAAAUUUGU.UC.UUUG.GG
JCVI_SCAF_1096627733179/1214-1275 UUUUAUGA.AUAAUGAGGACCACAAGAAUACUUGGAAUAA.UUUUACAAAAUUUGU..GCUGUG.GG
JCVI_SCAF_1101668126384/1339-1278 AUUUAUGG.ACAAUAGUGACCAUAAAGAAACUUGGAAUAA.UUUUACAAAAUUUGU.GU.UGUG.GG
JCVI_SCAF_1096627326674/1719-1780 GUUUAUGG.ACCACGAUAACCAUAAAAAUACUUGGAACAA.UUUCACUAAAUUUGU.AU.UGUG.GG
JCVI_SCAF_1101667291092/562-623   GUUUAUGG.AUAACGACAACCAUAAAAAUACUUGGAACAA.UUUCACUAAGUUCGU.AU.UGUG.GG
JCVI_SCAF_1096627548425/787-726   UAUUAUGG.AUAAUGAUAGUCAUAAAAAUACAUGGAAUAA.UUUUACAAAAUUUGU.GC.UUUG.GG
JCVI_SCAF_1096626935432/1121-1060 UUUUAUGG.AAAACGAUAGCCAUAAAAAGACUUGGGAUAA.UUUCACAAAGUUUGU.UU.UAUG.GG
JCVI_SCAF_1096626997020/606-667   AUUAAUGG.ACAAUGAGAACCAUAAAAAAACCUGGGAUAA.UUUUACGAAAUUUGU.UU.UGUG.GG
JCVI_SCAF_1101667287988/781-720   AUUUAUGG.AUAAUGAUAGCCAUAAAAGCACCUGGAAUAA.UUUUACUAAGUUUGU.CU.UAUG.GG
JCVI_SCAF_1096627032108/971-912   UUUUAUGG.AUAGUGAAAACCAUAAAAAGACAUGGAAUAA.UUUUACUAAGUUUGU..U.C.UA.UG
JCVI_SCAF_1101667273971/474-413   UUUCAUGG.ACAAUAAAAACCAUAAAGAGACAUGGGAUAA.UUUUACUAAGUUUGU.GU.UGUG.GG
JCVI_SCAF_1096628109070/241-302   CUUUAUGG.AUAAUGAUAACCAUAAAAAUACUUGGAACAA.UUUUACAAAGUUUGUUCU.U.UG.GG
JCVI_SCAF_1096627239200/371-314   ....AUGG.AUAAUGACAGUCAUAAAAAAACCUGGGAAAA.UUUUACAAAAUUUGU.UC.UUUG.GG
JCVI_SCAF_1096627622606/1664-1607 ....AUGG.AUAAUGAUAGUCAUAAAAAAACCUGGGAGAA.UUUUACAAAAUUUGU.AC.UCUG.GG
JCVI_SCAF_1101667452502/386-447   UAAAAUGA.AUAAUGAGAGUCAUAAAAAUACCUGGAAUAA.UUUUACUAAAUUCGUACU.U.UG.GG
JCVI_SCAF_1101668221597/347-286   UAAAAUGG.AUAAUGAAAGUCAUAAAAAUACGUGGAAUAA.UUUUACAAAAUUUGUACU.U.UG.GG
JCVI_SCAF_1101668364449/310-371   AAUAAUGG.AUAAUGAUAGUCAUAAAAAUACGUGGAAUAA.UUUUACAAAAUUUGUACU.U.UG.GG
JCVI_SCAF_1096626024666/244-305   UUUUAUGG.AUGAUGAGAACCAUAAAAAUACAUGGGAUAU.UUUUACUAAAUUUGU.AU.UGUG.GG
JCVI_SCAF_1101668009383/221-282   UUUUAUGG.AUAAUCAAAACCAUAAAGAUACUUGGGGUAU.UUUUACUAAAUUUGU.CC.UGUG.GG
JCVI_SCAF_1101668209649/1703-1764 UUUUAUGG.AUAAUGACAGUCAUAAAAAAACUUGGGAAAA.UUUCACAAAAUUUGU.UC.UCUG.GG
JCVI_SCAF_1096628067419/968-1029  GUUUAUGG.ACAAUGAUAGUCAUAAAAAAACUUGGGAAAA.UUUUACAAAAUUUGU.CC.UUUG.GG
JCVI_SCAF_1096627418613/445-506   UUUUAUGG.AUAAUCAAAACCAUAAAGAUACCUGGAGCAA.CUUCACAAAGUUUGU..GCUGUG.GG
JCVI_SCAF_1096628046112/1165-1226 UUUUAUGG.AUGAUCAAAACCAUAAAAAUACUUGG.AUAAAAUUUACUAAAUUUGUAU..UGUG.GG
JCVI_SCAF_1101668732778/1485-1424 AAAUAUGG.ACAAUGAGAGUCAUAAAAAAACUUGGAAUAA.UUUUACAAAAUUUGU..UCUUUG.GG
JCVI_SCAF_1096628083435/1072-1133 UUUUAUGG.AUAAUGAUGACCAUAAAAAAAAUUGGAAUAA.CUUUACAAAGUUUGUACU.U.UG.GG
JCVI_SCAF_1096627270103/2018-1957 UCUAAUGG.AUAACGAAAGCCACAAAAAUACCUGGAAUAA.UUUUACCAAAUUUGUACU.U.UG.GG
JCVI_SCAF_1096627170075/377-438   AUAAAUGG.AUAACGAGAGUCAUAAAAAAACCUGGGACAA.UUUCACAAAAUUUGU.AC.UUUG.GG
JCVI_SCAF_1096626922825/254-193   AUAAAUGG.AUAACGAGAGUCACAAAAAAACCUGGGAUAA.UUUCACAAAAUUUGU.AC.UUUG.GG
JCVI_SCAF_1096626475284/277-338   UUUUAUGG.AUGACGAGAACCAUAAAAAAACUUGGAAAAA.UUUUACUCAAUUCGU.UU.UAUG.GG
JCVI_SCAF_1096627595061/1493-1554 UUAGAUGA.AUAACGAUAGUCAUAAAAAAACUUGGGAAAA.CUUUACUAAAUUUGU.UU.UGUG.GG
JCVI_SCAF_1101667270428/321-262   UUUUAUGG.AUAACAAAGACCAUAAAAAUACGUGGAAUAG.UUUUACCAAAUUUGU..U.C.UU.UG
JCVI_SCAF_1096627078806/1756-1817 UUUUAUGG.AUAAUGAAAACCAUAAAAAAAUAUGGAAUAA.UUUUACCAAGUUUGUAA..CAUG.GG
JCVI_SCAF_1096627027355/844-783   AUUUAUGG.AUGACAAAAACCAUAAAGAAACAUGGAAUAA.UUUUACCAAGUUUGU.AA.CAUG.GG
JCVI_SCAF_1101668138164/379-440   UAAAAUGG.AUAACCAAGACCAUAAAAAUACUUGGAAUAA.UUUUACAAAAUUUGU..U.UUUUUUG
JCVI_SCAF_1101668113573/839-778   UUAAAUGG.AUAACCAAGACCAUAAAAAUACUUGGAAUAA.UUUUACAAAAUUUGU..U.UUUUUUG
JCVI_SCAF_1096626966420/1943-1882 UUAAAUGG.AUAACCAAGACCACAAAAAUACUUGGAAUAA.UUUUACAAAAUUUGU..U.UUUUUUG
JCVI_SCAF_1101668513493/1294-1233 UUUUAUGG.AGAAUGGUAGCCAUAAAAGCACUUGGAAUAA.UUUUACUAAAUUUGUUCU.C.UG.GG
JCVI_SCAF_1096626962307/1622-1683 GUUGAUGG.AUAACGAUGACCAUAAGAAAACUUGGGAAAA.UUUUACAAAAUUUGU.AC.UCUG.GG
JCVI_SCAF_1096627001728/805-866   AAUUAUGA.AUGAUGAAAAUCACAAAAAUACUUGGAACAA.UUUUACAAAGUUUGU.GC.UGUG.GG
JCVI_SCAF_1096626718437/33-94     UAAUAUGG.AUGAUGAAAACCAUAAAAAAACCUGGGAUGG.UUUUACCAAGUUUGU.UU.UGUG.GG
JCVI_SCAF_1101667407963/406-345   AUAGAUGG.AUAAUGAAAAUCAUAAAAAAACCUGGGAUGG.UUUUACAAAGUUUGU.UU.UGUG.GG
JCVI_SCAF_1096627179577/486-547   AUUUAUGG.AUAAUGACGACCAUAAAGAAACCUGGAAUAA.UUUUACUAAGUUUGU..UACUUG.GG
JCVI_SCAF_1101668738048/1129-1190 AAUUAUGG.AAAAUGAUAACCAUAAAGAAACAUGGAACAA.UUUUACCAAGUUUGU..UACAUG.GG
JCVI_SCAF_1101668528689/793-854   UUUUAUGG.ACAACAAAAACCAUAAAAAUACAUGGAAUAA.UUUCACCAAUUUUGUCAU.U.UG.AG
JCVI_SCAF_1096627518817/1214-1153 UAAUAUGG.AUAAUCAAAAUCAUAAAAAGACCUGGGAAGG.UUUUACAAAGUUUGU.AC.UUUG.GG
JCVI_SCAF_1101668406535/851-790   UUUUAUGG.AUGAUCGGGACCAUAAAAAUACAUGGAAUAA.UUUUACCAAAUUUGU.CA.CUUG.GG
JCVI_SCAF_1096628086792/372-433   UUAAAUGG.AUAAUAAUAAUCAUAAAAACACCUGGGAAGG.UUUCACCAAAUUCGU.AC.UCUG.GG
JCVI_SCAF_1096628080345/334-273   UCAAAUGG.AUAAUAAUAACCAUAAAAACACCUGGGAAGG.UUUCACCAAAUUUGU.AC.UCUG.GG
JCVI_SCAF_1096627860090/1321-1260 UGUAAUGG.AAAACGAUAAUCAUAAAAACACCUGGGAAGG.UUUUACAAAAUUUGU.UC.UCUG.GG
JCVI_SCAF_1096627980051/684-745   GCUUAUGG.AAAAUAAUGAUCAUAAAAACACCUGGGAGGG.AUUUACAAAAUUCGU.AC.UCUG.GG
JCVI_SCAF_1096627178941/405-344   AACUAUGG.AUAAUCAAAGCCAUAAAGAGACUUGGAGCAA.CUUUACAAAAUUUGU.AA.CUUG.GG
JCVI_SCAF_1096628239756/37-97     UUUUAUGG.AUAAUAAAAACUAUGAGAACACCAGGAAUAA.UUUAACCAAAUUUGU..U.C.UGUGG
#=GC SS_cons                      <<<<<<<<.__________>>>>>>>>---<<<<<<<<<<.___________>>>>..>.>.>>.>>
#=GF DUPLICATES JCVI_SCAF_1096627404539/290-351=JCVI_SCAF_1096626880918/1073-1012=JCVI_SCAF_1096626022772/96-35 JCVI_SCAF_1096626917461/1240-1301=JCVI_SCAF_1096626642093/801-862 JCVI_SCAF_1096627503621/983-922=JCVI_SCAF_1096628030236/1031-970 JCVI_SCAF_1101668102204/1080-1019=JCVI_SCAF_1101668105067/1043-1104 JCVI_SCAF_1101667115011/731-670=JCVI_SCAF_1101668588888/1175-1236 JCVI_SCAF_1096627783139/992-1053=JCVI_SCAF_1101668404440/37-98=JCVI_SCAF_1101668682638/757-696 JCVI_SCAF_1101667294162/500-561=JCVI_SCAF_1101668697316/1208-1147 JCVI_SCAF_1101668065310/1216-1155=JCVI_SCAF_1101668589667/994-1055 JCVI_SCAF_1101668015256/459-398=JCVI_SCAF_1101668040959/318-257 JCVI_SCAF_1096628044178/1618-1557=JCVI_SCAF_1101667400815/510-449=JCVI_SCAF_1096627036047/1233-1294 JCVI_SCAF_1096628206429/589-528=JCVI_SCAF_1101668370615/420-481=JCVI_SCAF_1096626887866/763-824 JCVI_SCAF_1101668216804/1034-1095=JCVI_SCAF_1101668304616/43-104 JCVI_SCAF_1096627730334/1014-1075=JCVI_SCAF_1096627097780/1334-1273 JCVI_SCAF_1096627413256/135-74=JCVI_SCAF_1096627418566/1832-1771 JCVI_SCAF_1096627834486/262-323=JCVI_SCAF_1101668681791/440-379 JCVI_SCAF_1101667551556/347-286=JCVI_SCAF_1096627257816/816-877 JCVI_SCAF_1096627839786/647-708=JCVI_SCAF_1096627844400/656-595=JCVI_SCAF_1096627963652/857-796=JCVI_SCAF_1096628172694/482-421=JCVI_SCAF_1096627036212/1329-1268 JCVI_SCAF_1096627696307/155-94=JCVI_SCAF_1096627110016/722-661 JCVI_SCAF_1101668093201/275-336=JCVI_SCAF_1096628393126/1517-1456 JCVI_SCAF_1096627393201/1022-961=JCVI_SCAF_1101667037631/59-120=JCVI_SCAF_1096627977785/494-555=JCVI_SCAF_1101668012126/921-860=JCVI_SCAF_1101668055478/1329-1268=JCVI_SCAF_1096626889394/973-1034 JCVI_SCAF_1096628064595/547-608=JCVI_SCAF_1101668177951/1168-1107 JCVI_SCAF_1096627817341/1582-1521=JCVI_SCAF_1096628179789/482-543=JCVI_SCAF_1096627128010/1036-975 JCVI_SCAF_1101668066692/552-613=JCVI_SCAF_1101668088051/638-577 JCVI_SCAF_1096627593587/432-371=JCVI_SCAF_1096628259521/292-231=JCVI_SCAF_1101668697624/713-774=JCVI_SCAF_1096626129904/137-198 JCVI_SCAF_1096627408202/250-311=JCVI_SCAF_1101667032189/91-152 JCVI_SCAF_1096627560205/585-646=JCVI_SCAF_1101668361434/406-345 JCVI_SCAF_1096628258925/1094-1155=JCVI_SCAF_1096627062348/1520-1459=JCVI_SCAF_1096627119318/769-708 JCVI_SCAF_1096627811764/1294-1355=JCVI_SCAF_1101668684006/876-815
#=GC cons                         UUUUAUGG-AUAAYGARAACCAUAAAAAnACYUGGAAYAA-UUUUACnAARUUUGU-nU-UnUG-GG
#=GC conss                        3333111201321132333311211332111311132222031131111111121104303312021
#=GC cov_SS_cons                  ????0012...........2100????...1?101?1??1............1??1..?.1.01.?1
#=GF NUM_COV 1
//
