# Supplementary material for: Identification of candidate structured RNAs in the marine organism 'Candidatus Pelagibacter ubique'
Source: BMC Genomics. 2009 Jun 16;10:268. doi: 10.1186/1471-2164-10-268 (PMC2704228; doi:10.1186/1471-2164-10-268)
Supplement: Additional file 10 — bablM alignment. Text file containing Stockholm alignment of the bablM motif, may be viewed in any text editor including XEmacs with the RALEE extension, or MS-wordpad. [file 1471-2164-10-268-S10.txt]

# STOCKHOLM 1.0
NC_007205.1/120150-120219           GAAUCCAUUUAAUUCAAUCACAGGUUGACCGUGGAAUCCG.UU.UGGAGUCUAAUUG..UU..UUAUAGAAA.AUGG.
JCVI_SCAF_1096626887599/1483-1414   GAAUCCAUUUAAUUCAAUCACAGGUUGACCGUGGAAUCCG.UU.UGGAGUCUAAUUG..UU..UUAUAGAAA.AUGG.
JCVI_SCAF_1101667030382/87-18       GAAUCCAUUUAAUUCAAUCACAGGUUGACCGUGGAAUCCG.UU.UGGAGUCUAAUUG..UU..UUAUACAAA.AUGG.
JCVI_SCAF_1096627417031/249-318     GAAUCCAUUUAAUUCAAUCACAGGUUGACCGUGGAAUCCG.UU.UGGAGUCUAAUUG..UU..UUAUAUAAA.AUGG.
JCVI_SCAF_1096627413527/1620-1689   GAAUCCAUUUAAUUCAAUCACAGGUUGACCGUGAAAUCCG.UU.UGGAGUCUAAUUG..UU..UUAUAGAAA.AUGG.
JCVI_SCAF_1101667002581/346-415     GAAUCUAUUUAAUUCAAUCACAGGUUGACCGUAGAAUCUG.UU.UGGAGUCUAAUUG..UU..UUAUACAAA.AUGG.
JCVI_SCAF_1101667005465/714-783     GAAUCCAUUUAAUUCAAUCACAGGUUGACCGUAAAAUCUG.UU.UGGAGUCUAAUUG..UU..UUAUACAAA.AUGG.
JCVI_SCAF_1096626886278/608-677     GAAUCUGAUUAAUUCAAUCUGAAGUUGACCGUAGAAUCCA.UU.UGGAGUCUAAUUG..UU..UUAUAUAAA.AUGG.
JCVI_SCAF_1096626848814/744-813     GAAUCUGUUUAAUGCAAUCUGGAGUUGACCGUGGAAUCCA.UU.UGGAGUCUAAUUG..UU..UUAUAUAAA.AUGG.
JCVI_SCAF_1096627413493/564-495     UAAUCCAAUUAAUUCAAUCUGAAGUUGACCGUGGAAUCCA.UU.UGGAGUCUAAUUG..UU..UUAUACAAA.AUGG.
NZ_AAPV01000001.1/773255-773186     GAAUCUAGUUAUUUCAAUCUCAGGUUGACGCAAGAAUCCG.UA.UGGAGUCUAAUUG..UU..UUAUACAAA.AUGG.
JCVI_SCAF_1096627481543/1204-1273   GAAUCUAGUUAUUUCAAUCUCAGGUUGACGCAAGAAUCCG.UA.UGGAGUCUAAUUG..UU..UUAUACAAA.AUGG.
JCVI_SCAF_1096626873153/2414-2345   GAAUCUAGUUAUUUCAAUCUCAGGUUGACGCUAGAAUCUC.UA.UGGAGUCUAAUUG..UU..UUAUACAAA.AUGG.
JCVI_SCAF_1096626862242/671-602     GAAUCCAAUUAAUUCAAUCUGGAGUUGACCAUAGAAUCUG.UU.UGGAGUCUAAUUG..UU..AUAUAUAAA.AUGG.
JCVI_SCAF_1101668541859/901-833     GAAUCCAGAUAAUUCAAUCACAGGUUGACCGUGGAAUCUG.UU.UGGAGUCUAAUUG..UU..UUUUAAAA..AUGA.
JCVI_SCAF_1096627907116/1240-1308   GAAUCCAGAUAAUUCAAUCACAGGUUGACCGUGGAAUCUC.UU.UGGAGUCUAAUUG..UU..UUUUAAAA..AUGG.
JCVI_SCAF_1096627390436/4726-4658   GAGUCUAAAUAUUUCAAUCUCAGGUUGACCGUAGAAUCCA.UU.UGGAGUCUAAUUA..UU..UUUUAAAA..AUGA.
JCVI_SCAF_1101667550087/263-195     GAAUCUAAAUAAUUCAAUCUCAGGUUGACCGUGGAAUCUA.UU.UGGAGUUUAAUUA..UU..UUUUAUAA..AUGA.
JCVI_SCAF_1101668331197/537-469     GAAUCCAAAUAUUUCAAUCUCAGGUUGACCGAAGAAUCCA.UU.UGGAGUCUAAUU.AAUU..UU.UACAA..AUGA.
JCVI_SCAF_1096627565172/315-383     GAAUCCAAAUUUUUCAAUCUCAGGUUGACCGAAGAAUCCA.UU.UGGAGUCUAAUU.AAUU..UU.UACAA..AUGA.
JCVI_SCAF_1096627523872/534-466     GAAUCCAAAUUUUUCAAUCUCAGGUUGACCGUAGAAUCCA.UU.UGGAGUCUAAUU.AAUU..UU.UACAA..AUGA.
JCVI_SCAF_1096627590391/409-477     GAAUCCAAAUUUUUCAAUCUCAGGUUGACCGUAGAAUCCA.UU.UGGAGUCUAAUU.AAUU..UU.UAAAA..AUGA.
JCVI_SCAF_1101668724216/345-277     GAAUCUAAAUUUUUCAAUCUCAGGUUGACCGUAGAAUCCA.UU.UGGAGUCUAAUU.AAUU..UU.UACAA..AUGA.
JCVI_SCAF_1101668516624/1100-1168   AAAUCCAAAUUUUUCAAUCUCAGGUUGACCGUAGAAUCCA.UU.UGGAGUCUAAUU.AAUU..UU.UACAA..AUGA.
JCVI_SCAF_1101668215056/844-912     GAAUCCAUAUUUUUCAAUCUCAGGUUGACCGAAGAAUCCA.UU.UGGAGUCUAAUU.AAUU..UU.UACAA..AUGA.
JCVI_SCAF_1096627373952/131-199     GAAUCCAAAUUUUUCAAUCUCAGGUUGACCGUAGAAUCCA.UU.UGGAGUCUAAUU.AAUA..UU.UACAA..AUGA.
JCVI_SCAF_1101668181062/223-291     GAAUCCAAAUUUUUCAAUCUCAGGUUGACCGUGGAAUCCA.UU.UGGAGUCUAAUU.AAUU..UU.UAAAA..AUGA.
JCVI_SCAF_1096627611927/1415-1347   GAAUCCAAAUUUUUCAAUCUCAGGUUGACCGUGGAAUCCA.UU.UGGAGUCUAAUU.AAUU..UU.UACAA..AUGA.
JCVI_SCAF_1096627683846/861-793     GAAUCCAAAUUUUUCAAUCUCAGGUUGACCAUGGAAUCCA.UU.UGGAGUCUAAUU.AAUU..UU.UACAA..AUGA.
JCVI_SCAF_1101668450979/948-880     GAAUCCAAAUUUUUCAAUCUCAGGUUGACCGUGGAAUCCU.UU.UGGAGUCUAAUU.AAUU..UU.UACAA..AUGA.
JCVI_SCAF_1096627339032/1252-1320   GAAUUCAAAUUUUUCAAUCUCAGGUUGACCAUGGAAUCCA.UU.UGGAGUCUAAUU.AAUU..UU.UACAA..AUGA.
JCVI_SCAF_1101668488280/36-104      GAAUUCAAAUUUUUCAAUCUCAGGUUGACCGUGGAAUCCA.UU.UGGAGUCUAAUU.AAUU..UU.UACAA..AUGA.
JCVI_SCAF_1101668596881/142-210     GAAUCCAAAUUUUUCAAUCUCAGGUUGACCAUAGAAUCCA.UU.UGGAGUCUAAUU.AAUU..UU.UACAA..AUGA.
JCVI_SCAF_1101668592948/1296-1228   GAAUCUAAAUUUUUCAAUCUCAGGUUGACCGAAGAAUCCA.UU.UGGAGUCUAAUU.AAUU..UU.UACAA..AUGA.
JCVI_SCAF_1096627792756/1622-1690   GAAUCCAAAUUUUUCAAUCUCAGGUUGACCGUAGAAUCCA.UA.UGGAGUCUAAUU.AAUU..UU.UACAA..AUGA.
JCVI_SCAF_1096627804046/1124-1192   GAAUCCAAAUUUUUCAAUCUCAGGUUGACCAAAGAAUCCA.UU.UGGAGUCUAAUU.AAUU..UU.UACAA..AUGA.
JCVI_SCAF_1096627971597/1559-1627   GAAUCCAAAUUUUUCAAUCUCAGGUUGACCGCAGAAUCCA.UU.UGGAGUCUAAUU.AAUU..UU.UACAA..AUGA.
JCVI_SCAF_1101668655434/1333-1401   GAAUCUAAAUUUUUCAAUCUCAGGUUGACCAAAGAAUCCA.UU.UGGAGUCUAAUU.AAUU..UU.UACAA..AUGA.
JCVI_SCAF_1101667284008/636-704     GAAUCCAAAUUUUUCAAUCUCAGGUUGACCGCAGAAUCCA.UU.UGGAGUCUAAUU.AAUU..UU.UAUAA..AUGA.
JCVI_SCAF_1101668387589/980-1048    AAAUCCAAAUUUUUCAAUCUCAGGUUGACCGAAGAAUCCA.UU.UGGAGUCUAAUU.AAUU..UU.UACAA..AUGA.
JCVI_SCAF_1101668450170/504-572     GAAUCUAAAUUUUUCAAUCUCAGGUUGACCGAAGAAUCCA.UU.UGGAGUCUAAUU.AAUU..UU.UAGAA..AUGA.
JCVI_SCAF_1101668661933/353-421     GAAACCAAAUUUUUCAAUCUCAGGUUGACCGAAGAAUCCA.UU.UGGAGUCUAAUU.AAUU..UU.UACAA..AUGA.
JCVI_SCAF_1096628000423/1411-1343   GAAUCCAAAUUUUUCAAUCUCAGGUUGACCAUAGAAUCCA.UU.UGGAGUCUAAUU.UAUU..UU.UACAA..AUGA.
JCVI_SCAF_1096627702551/972-904     GAAUCCAAAUUUUUCAAUCUCAGGUUGACCGAAGAAUCCA.UU.UGGAGUCUAAUU.AAUU..UU.GACAA..AUGA.
JCVI_SCAF_1096626324942/176-244     GAAUCCAAAUUUUUCAAUCUCAGGUUGACCAAAGAAUCCA.UU.UGGAGUCUAAUU.UAUU..UU.UACAA..AUGA.
JCVI_SCAF_1101668719671/855-923     GAAUCCAAAUUUUUCAAUCUCACGUUGACCGAAGAAUCCA.UU.UGGAGUCUAAUU.AAUU..UU.UACAA..AUGA.
JCVI_SCAF_1096627782038/1087-1155   GAGUCCAAAUUUUUCAAUCUCAGGUUGACCGAAGAAUCCA.UU.UGGAGUCUAAUU.AAUU..UU.UACAA..AUGA.
JCVI_SCAF_1096626989255/1652-1720   GAAUCCAAAUUUUUCAAUCUCAGGUUGACCGUAGAAUCCA.UU.UCGAGUCUAAUU.AAUU..UU.UACAA..AUGA.
JCVI_SCAF_1101668531993/828-760     GAAUCCAAAUUUUUCAAUCUCAGGUUGACCGAAGAAACCA.UU.UGGAGUCUAAUU.AAUU..UU.UACAA..AUGA.
JCVI_SCAF_1101668514368/1027-959    GAAUCCAAAUUUUUCAAUCUCAGGUUGACCAAAAAAUCCA.UU.UGGAGUCUAAUU.AAUU..UU.UACAA..AUGA.
JCVI_SCAF_1096627295500/1006-938    GAAUCCAAAUUUUUCAAUCUGAGGUUGACCGUAGAAUCCA.UU.UCGAGUCUAAUU.AAUU..UU.UACAA..AUGA.
JCVI_SCAF_1096627154580/1337-1405   GAAUCCAAAUUUUUCAAUCUGAGGUUGACCGUAGAAUCCA.UU.UAGAGUCUAAUU.AAUU..UU.UACAA..AUGA.
JCVI_SCAF_1101668176488/454-386     GAAUCCAAUUUUUUCAAUCACAGGUUGACCGAAGAAUCCA.UU.UGGAGUCUAAUU.AAUU..UU.UACAA..AUGA.
JCVI_SCAF_1096627034008/20-88       AAAUCCAAUUUUUUCAAUCACAGGUUGACCGAAGAAUCCA.UU.UGGAGUCUAAUU.AAUU..UU.UACAA..AUGA.
JCVI_SCAF_1096627501924/1597-1529   GAUUCCAAUUUUUUCAAUCACAGGUUGACCGAAGAAUCCA.UU.UGGAGUCUAAUU.AAUU..UU.UACAA..AUGA.
JCVI_SCAF_1101668359224/1095-1163   GAUUCUAAUUUUUUCAAUCACAGGUUGACCGAAGAAUCCA.UU.UGGAGUCUAAUU.AAUU..UU.UACAA..AUGA.
JCVI_SCAF_1101668677066/282-350     GAUUCCAAUUUUUUCAAUCACAGGUUGACCGCAGAAUCCA.UU.UGGAGUCUAAUU.AAUU..UU.UACAA..AUGA.
JCVI_SCAF_1101668365347/1074-1142   GAUUCCAAUUUUUUCAAUCACAGGUUGACCGAAGAAUCCA.UU.UGAAGUCUAAUU.AAUU..UU.UACAA..AUGA.
JCVI_SCAF_1101667279203/440-371     GAAUCUAAUUUUUUCAAUCACAGGUUGACCGAAGAAUCCA.UU.UGGAGUCUAAUU.AAUU..UUUUACAA..AUGC.
JCVI_SCAF_1101668668863/1276-1207   GAAUCCAAUUUUUUCAAUCACAGGUUGACCGAAGAAUCCA.UU.UGGAGUCUAAUU.AAUU..UUUUACAA..AUGC.
JCVI_SCAF_1096628028591/797-866     GAAUCUAAUUUUUUCAAUCACAGGUUGACCGAGGAAUCCA.UU.UGGAGUCUAAUU.AAUU..UUUUACAA..AUGA.
JCVI_SCAF_1096627922695/330-398     GAAUCCAAUUUAUUCAAUCUCAGGUUGACCGUGGAAUCCA.UU.UGGAGUCUAAUU.AAUU..UU.UACAA..AUGA.
JCVI_SCAF_1096627121891/487-419     GAAUCCAAAUUUUUCAAUCUCAGGUUGACCGUAGAUUCCG.UU.UGGAGUCUAAUU.AAUU..UU.UACAA..AUGA.
JCVI_SCAF_1096627128370/745-677     GAAUCCAAUUUUUUCAAUCACAGGUUGACCGUAGAAUCCA.UU.UGGAGUCUAAUU.AAUC..UU.UACAA..AUGA.
JCVI_SCAF_1101668369648/426-494     GAAUCCAAAUAUUUCAAUCUGAGGUUGACCGUAGAAUCCA.UU.UGGAGUCUAAUU.AAUU..UU.UACAA..AUGA.
JCVI_SCAF_1101668378001/829-897     GAAUCCAAAUAUUUCAAUCUGAGGUUGACGGUAGAAUCCA.UU.UGGAGUCUAAUU.AAUG..UU.UACAA..AUGA.
JCVI_SCAF_1096626894130/8440-8372   GACUCCAAAUAUUUCAAUCUCAGGUUGACCGUAGAAUCCA.UU.UCGAGUCUAAUU.AAUU..UU.UACAA..AUGA.
JCVI_SCAF_1096627851775/391-322     GAAUCCAAAUUUUUCAAUCUCAGGUUGACCGAAGAAUCCA.UU.UAGAGUCUAAUU.AAUU..UUUUACAA..AUGA.
JCVI_SCAF_1096626220803/1257-1325   GAUUCUAAUUUUUUCAAUCACAGGUUGACCGAAGAAUUCA.UU.UGGAGUCUAAUU.AAUU..UU.UAUAA..AUGA.
JCVI_SCAF_1096627095399/1079-1011   GAAUCCAAAUUUUUCAAUCUCAGGUUGACCGAAGAAUCCA.UU.UGACGUCUAAUU.AAUU..UU.UACAA..AUGA.
JCVI_SCAF_1096627343755/866-797     GAAUCCAAAUUUUUCAAUCUCAGGUUGACCAAGGAAUCCG.UU.UGGAGUCUAAUU.AAUU..UUUUACAA..AUGA.
JCVI_SCAF_1096627515751/1010-1078   GAAUCCAAAUAUUUCAAUCUCAGGUUGACCGUAGAAUCCA.UU.UGGAGUCUAAUU.CAUU..UU.UAUAA..AUGA.
JCVI_SCAF_1096627804088/325-257     GAAUCCAAAUUUUUCAAUCUCAGGGUGACCGAAGAAUCCA.UU.UAGAGUCUAAUU.AAUU..UU.UAAAA..AUGA.
JCVI_SCAF_1101668491998/282-214     UAAUCCAAAUUUUUCAAUCUCAGGUUGACCGUAGAAUCCA.UU.UGGAGUCUAAUA.AAUC..UU.UACAA..AUGA.
JCVI_SCAF_1096628046406/1074-1142   GAAUCAAAAUUAUUCAAUCUCAGGUUGACCAUAGAAUCCA.UU.UGGAGUCUAAUU.AAUU..UU.UAUAA..AUGA.
JCVI_SCAF_1101667278697/403-335     GAAUCAAAAUUUUUCAAUCUGAAGUUGACCGUAGAAUCCA.UU.UGGAGUCUAAUU.AAUU..UU.UACAA..AUGA.
JCVI_SCAF_1101668441471/494-426     AAAUCAAAAUUUUUCAAUCUGAAGUUGACCGUAGAAUCCA.UU.UGGAGUCUAAUU.AAUU..UU.UACAA..AUGA.
JCVI_SCAF_1096626326636/533-601     AAUUCAAAAUUUUUCAAUCUGAAGUUGACCGUAGAAUCCA.UU.UGGAGUCUAAUU.AAUU..UU.UACAA..AUGA.
JCVI_SCAF_1096627791066/952-1020    GAAACAAAAUUUUUCAAUCUCAGGUUGACCAUAGAAUCCU.UU.UGGAGUCUAAUU.UAUU..UU.UACAA..AUGA.
JCVI_SCAF_1096627820637/382-450     GAAUUUAAAUUAUUCAAUCUCAGGUUGACCGAAGAAUUUA.UU.UGGAGUCUAAUU.AAUU..UU.UACAA..AUGA.
JCVI_SCAF_1096627097388/1248-1180   GAAUCCAAAUAAUUCAAUCUCAGGUUGACCCAAGAAUCCA.UC.UGGAGUCUAAUU.AAUA..UU.UACAA..AUGA.
JCVI_SCAF_1101668446551/158-90      GAAUCUAAAUAAUUCAAUCCUAGGUUGACCGAAGAAUCCA.UC.UGGAGUCUAAUU.AAUU..UU.UAUAA..AUGA.
JCVI_SCAF_1096627821975/1600-1532   GAAUCCAAAUAAUUCAAUCCUAGGUUGACUGAAGAAUCCA.UC.UGGAGUCUAAUU.AAUU..UU.UACAA..AUGA.
JCVI_SCAF_1096627089370/1960-1892   GAAUCCAAAUAAUUCAAUCCUAGGUUGACUGAAGAAUCCA.UC.UGGAGUCUAAUU.AAUU..UU.UAUAA..AUGA.
JCVI_SCAF_1096627349538/840-772     GAAUUCAAAUAAUUCAAUCCUAGGUUGACUGAAGAAUCCA.UC.UGGAGUCUAAUU.AAUU..UU.UACAA..AUGA.
JCVI_SCAF_1096627298320/10564-10632 GAAUCCAAAUAAUUCAAUCCUAGGUUGACCGGAGAAUCCA.UC.UGGAGUCUAAUU.AAUU..UU.UACAA..AUGA.
JCVI_SCAF_1096627030247/1400-1468   AAUUUUAAAUAAUUCAAUCCUAGGUUGACCCAUGAAUCUU.UU.UAGAGUCUAAUU.AAAU..UU.UAUAA..AUGA.
JCVI_SCAF_1101667080503/465-397     AAAUCUAAAUAAUUCAAUCGUAGGUUGACCCAUGAAUCUU.UU.UGGAGUCUAAUU.AAAU..UU.UAUAA..AUGA.
JCVI_SCAF_1096627900217/623-555     AAAUCCAAAUAAUUCAAUCCUAGGUUGACCCAUGAAUCUU.UU.UGGAGUCUAAUU.AAAU..UU.UAUAA..AUGA.
JCVI_SCAF_1101668417003/993-1061    GAAUCCAAAUAAUUCAAUCCUAGGUUGACCCACGAAUCUU.UU.UGGAGUCUAAUU.AAAU..UU.UAUAA..AUGA.
JCVI_SCAF_1101668435175/301-370     GAAUCCAAAUAAUUCAAUCGUAGGUUGACCCAUGAAUCUU.UU.UGGAGUCUAAUU.UAUU..UU.UAUAAA.AUGA.
JCVI_SCAF_1096627982049/587-656     GAAUCCAAAUAAUUCAAUCGUAGGUUGACCCAAGAAUCUU.UU.UGGAGUCUAAUU.UAUU..UU.UAUAAA.AUGA.
JCVI_SCAF_1096627520111/640-709     GAAUCCAAAUAAUUCAAUCCUAGGUUGACCCAAGAAUCUU.UU.UGGAGUCUAAUU.UAUU..UU.UAUAAA.AUGA.
JCVI_SCAF_1101667135375/142-212     GAAUCCAAAUAAUUCAAUCCUAGGUUGACCCAAGAAUCUU.UU.UGGAGUCUAAUU.UAUU..UUUUAUAAA.AUGA.
JCVI_SCAF_1096628317278/1433-1364   GAAUCCAAAUAAUUCAAUCCUAGGUUGACCCAAGAUUCUU.UU.UGGAGUCUAAUU.UAUU..UU.UAUAAA.AUGA.
JCVI_SCAF_1101667086117/581-512     GAGUCCAAAUAAUUCAAUCCUAGGUUGACCCAAGAAUCUU.UU.UGGAGUCUAAUU.UAUU..UU.UAUAAA.AUGA.
JCVI_SCAF_1096626895115/1243-1311   GAAUCCAAAUAAUUCAAUCCCAGGUUGACCCAAGAAUCUU.UU.UAGAGUCUAAUU.UAUU..UU.UACAA..AUGA.
JCVI_SCAF_1096627839332/1356-1288   GAAUCCAAAUAAUUCAAUCCUAGGUUGACCCAAGAAUCUU.UU.UAGAGUCUAAUU.UAUU..UU.UACAA..AUGA.
JCVI_SCAF_1101667305517/426-358     GAAUCUAAAUAAUUCAAUCCUAGGUUGACCCAAGAAUCUU.UU.UAGAGUCUAAUU.UAUU..UU.UACAA..AUGA.
JCVI_SCAF_1101668671179/27-95       GAAUCCAAAUAAUUCAAUCCUAGGUUGACCCAAGAAUCUU.UU.UAGAGUCUAAUU.UAUU..UU.UAUAA..AUGA.
JCVI_SCAF_1101668660166/621-553     GAAUCUAAAUAAUUCAAUCCUAGGUUGACCCAAGAAUCUU.UU.UAGAGUCUAAUU.UAUU..UU.UAUAA..AUGA.
JCVI_SCAF_1096627209029/709-777     GAAUCCAGAUAAUUCAAUCCUAGGUUGACCCAAGAAUCUU.UU.UAGAGUCUAAUU.UAUU..UU.UACAA..AUGA.
JCVI_SCAF_1096627166506/1374-1442   GAAUCCAAAUAAUUCAAUCCUAGGUUGACCGGAGAAUCUU.UU.UAGAGUCUAAUU.UAUU..UU.UACAA..AUGA.
JCVI_SCAF_1096627579293/1708-1777   AAGUUCAAAUAAUUCAAUCCUAGGUUGACCCAAGAAUCUU.UU.UGGAGUCUAAUU.UAUU..UU.UAUAAA.AUGA.
JCVI_SCAF_1101668730576/850-781     UAAUCUAAAUAAUUCAAUCGUAGGUUGACCCAAGAAUCUU.UU.UGGAGUCUAAUU.UAUU..UU.UAUAAA.AUGA.
JCVI_SCAF_1096627349496/428-497     GAAUCUAAAUAAUUCAAUCGUAGGUUGACCCAAGAAUCUU.UU.UAGAGUCUAAUU.UAUU..UU.UAUAAA.AUGA.
JCVI_SCAF_1096626891943/559-628     GAUUCCAAAUAAUUCAAUCCUAGGUUGACCCAAGAAUCUU.UU.UAGAGUCUAAUU.UAUU..UU.UACAAA.AUGA.
JCVI_SCAF_1096628272901/341-410     GAGUUCAAAUAAUUCAAUCGUAGGUUGACCCAAGAAUCUU.UU.UGGAGUCUAAUU.UAUU..UU.UAUAAA.AUGA.
JCVI_SCAF_1096627122128/1104-1172   GAAUCUAAAAAAUUCAAUCCUAGGUUGACCUAGGAAUCUU.UU.UAGAGUCUAAUU.UAUU..UU.UACAA..AUGA.
JCVI_SCAF_1096627817641/352-283     CAAUCUAAAUAAUUCAAUCCUAGGUUGACCCAGGAAUCUU.UU.UGGAGUCUAAUU.UAUU..UU.UAUAAA.AUGA.
JCVI_SCAF_1101668129157/650-718     GAAUCUAAAUAAUUCAAUCCUUGGUUGACCCAAGAAUCUU.UU.UGGAGUCUAAUU.UAUU..UU.UAAAA..AUGA.
JCVI_SCAF_1096627778125/222-154     GAAUCUAAAUAAUUCAAUCGUAGGUUGACCCAAGAAUCUU.UU.UGGAGUCUAAUU.UAUC..UU.UAAAA..AUGA.
JCVI_SCAF_1101668387621/589-657     GAAUCCAAAUAAUUCAAUCCUAGGUUGACCCAGGAAUCUU.UU.UGGAGUCUAAUU.UAUU..UU.UACAA..AUGU.
JCVI_SCAF_1096627616369/1196-1127   CAGUACAAAUAAUUCAAUCCUCAGUUGACCCAAGAAUCUU.UU.UGGAGUCUAAUU.UAUU..UU.UAUAAA.AUGA.
JCVI_SCAF_1096627705115/762-831     GAAUCUGAAUAAUUCAAUCGUAGGUUGACCUAGGAAUCUU.UU.UGGAGUCUAAUU.UAUU..UU.UAUAAA.AUGA.
JCVI_SCAF_1096627226941/669-738     GUGUCUAAAUAAUUCAAUCAUAGGUUGACCCAAGAAUCUU.UU.UGGAGUCUAAUU.UAUU..AUUUCAAA..AUGA.
JCVI_SCAF_1096627731614/1457-1526   GAGUCUAAAUAAUUCAAUCAUAGGUUGACCCAAGAAUCUU.UU.UGGAGUCUAAUU.UAUU..AUUUCAAA..AUGA.
JCVI_SCAF_1096627735275/1033-1102   GAGUCUAAAUAAUUCAAUCAUAGGUUGACCCAAGAAUCUU.UU.UGGAGUCUAAUU.UAUU..UUUUCAAA..AUGA.
JCVI_SCAF_1096628154616/1037-1106   GAGUCUAAAUAAUUCAAUCAUAGGUUGACCCAAGAAUCUU.UU.UAGAGUCUAAUU.UAUU..UUUUCAAA..AUGA.
JCVI_SCAF_1096627563168/1052-1121   CAGUCUAAAUAAUUCAAUCAUAGGUUGACCCAAGAAUCUU.UU.UGGAGUCUAAUU.UAUU..UUUUCAAA..AUGA.
JCVI_SCAF_1096628394968/780-711     CAGUCUAAAUAAUUCAAUCAUAGGUUGACCCGAGAAUCUU.UU.UGGAGUCUAAUU.UAUU..UUUUCAAA..AUGA.
JCVI_SCAF_1096627624191/1454-1385   GAGUCUAAAUAAUUCAAUCAUAGGUUGACCCAAGAGUCUU.UU.UGGAGUCUAAUU.UAUU..UUUUCAAA..AUGA.
JCVI_SCAF_1101667190355/543-474     CAGUCUAAAUAAUUCAAUCAUAGGUUGACCCAAGAAUCUU.UU.UGGAGUUUAAUU.UAUC..UUUUCAAA..AUGA.
JCVI_SCAF_1096627550633/1186-1255   GAAUCUAAAUAAUUCAAUCAUAGGUUGACCCAAGAGUCUA.UU.UGGAGUCUAAUU.UAUU..UUUUCAAA..AUGA.
JCVI_SCAF_1096627721297/652-721     GUGUCUAAAUAAUUCAAUCAUAGGUUGACCCUAGAAUCUU.UU.UGAAGUCUAAUU.UAUU..UUUUCAAA..AUGA.
JCVI_SCAF_1101667443348/581-650     AAAUUGAAAUAAUUCAAUCAUAGGUUGACCCGAGAAUCUU.UU.UAGAGUCUAAUU.UAUU..UU.UAUAAA.AUGA.
JCVI_SCAF_1096627191681/907-975     GAAUCUAAAUAAUUCAAUCGUAGGUUGACCCAAGAAUCUU.UU.UGGAGUCUAAUUA..UU..AUUUACAA..AUGA.
JCVI_SCAF_1096627336080/1275-1207   GAAUCCAAAUAAUUCAAUCGUAGGUUGACCCAAGAAUCUU.UU.UGGAGUCUAAUUA..UU..AUUUAUAA..AUGA.
JCVI_SCAF_1096627116937/970-902     GAAUCCAAAUAAUUCAAUCCUAGGUUGACCCAAGAAUAUU.UU.UGGAGUCUAAUUA..UU..UUUUAUAA..AUGA.
JCVI_SCAF_1096626918131/411-343     GAAUCCAAAUAAUUCAAUCAUAGGUUGACCCAAGAAUCUU.UU.UGGAGUCUAAUUU..AU..UUAUAAAA..AUGA.
JCVI_SCAF_1096627875144/1441-1372   UUAUCUAAAUAUUUCAAUCCUAGGUUGACCCAAGAAUCUU.UU.UGGAGUCUAAUUU..GU..UUUUAUAAA.AUGA.
JCVI_SCAF_1101667401400/528-459     UAAUCUAAAUAAUUCAAUCCUAGGUUGACCCAUGAAUCUU.UU.UAGAGUCUAAUUU..GU..UUUUAUAAA.AUGA.
JCVI_SCAF_1101668421919/809-740     UAAUCUAAAUAAUUCAAUCCUAGGUUGACCCAUGAAUCUU.UU.UGGAGUCUAAUUU..GU..UUUUAUAAA.AUGA.
JCVI_SCAF_1101668719788/96-27       UAAUCUAAAUAAUUCAAUCCUAGGUUGACCCAAGAAUCUU.UU.UGGAGUCUAAUUU..GU..UUUUAUAAA.AUGA.
JCVI_SCAF_1101667264587/453-384     UAAUCUAAAUAAUUCAAUCCUAGGUUGACCCAGGAAUCUU.UU.UGGAGUCUAAUUU..GU..UUUUAUAAA.AUGA.
JCVI_SCAF_1101668442865/193-262     UUAUCUAAAAAAUUCAAUCCUAGGUUGACCCAAGAAUCUU.UU.UGGAGUCUAAUUU..GU..UUUUAUAAA.AUGA.
JCVI_SCAF_1101668660233/252-321     GAAUCUAAAUAAUUCAAUCGUAGGUUGACCCAAGAAUCUU.UU.UGGAGUCUAAUUU..GU..UUUUAUAAA.AUGA.
JCVI_SCAF_1096626919350/1344-1413   GAAUCCAAAUAAUUCAAUCGUAGGUUGACCCAGGAAUCUU.UU.UGGAGUCUAAUUU..GU..UUUUAUAAA.AUGA.
JCVI_SCAF_1101668726815/710-779     GUAACUAAAUAAUUCAAUCGUAGGUUGACCUAAGAAUCUU.UU.UGGAGUCUAAUUU..GU..UUUUAUAAA.AUGA.
JCVI_SCAF_1096627042698/1-69        .AAUUCAAAUAAUUCAAUCGUAGGUUGACCCAAGAAUCUU.UU.UGGAGUCUAAUUU..GU..UUUUAUAAA.AUGA.
JCVI_SCAF_1101668282486/1028-1096   GAAUUCAAAUAAUUCAAUCGUAGGUUGACCCAAGAAUCUU.UU.UGGAGUCUAAUUU..GU..UUUUAAAA..AUGA.
JCVI_SCAF_1096628270808/1332-1400   GAAUCUAAAUAAUUCAAUCUCAGGUUGACCACAGAAUCCU.UU.UGGAGUCUAAUUA..UU..AUUUACAA..AUGA.
JCVI_SCAF_1096627108053/798-867     AAAUUUAAAAAAUUCAAUCCUAGGUUGACCCAAGAAUCUU.UU.UGGAGUCUAAUU.UAUU..UUUUAUAA..AUGA.
JCVI_SCAF_1096627842371/35-103      UAAUUUAAAUAAUUCAAUCCCAGGUUGACCGAGGAAUCUU.UU.UAGAGUCUAAUU.UAUU..UU.UACAA..AUGA.
JCVI_SCAF_1101667117523/512-580     GAGUCUUCAUAAUUCAAUCAUAGGUUGACCCAAGAAUCUU.UU.UCGAGUCUAAUU.UAUU..UU.UAUAA..AUGA.
JCVI_SCAF_1101668453775/273-205     GAUUUAAAAUAAUUCAAUCCUAGGUUGACCCAUGAAUCUU.UU.UGGAGUCUAAUUU..GU..UUUUACAA..AUGA.
JCVI_SCAF_1096627720419/587-519     GAAUCCAAAUUUUUCAAUCUCAGGUUGACCGAAGAAUCCA.UU.UGGAGUCUAAUUG..AU..UUUUACAA..AUGA.
JCVI_SCAF_1096627157086/1950-1881   GAAUCUAAUUAAUUCAAUCGUAGGUUGACCAAAGAAUCCU.AA.UGGAGUCUAAUUU..GU..UUUUAUAAA.AUGA.
JCVI_SCAF_1101667456482/775-706     GAAUCCAAAUUAUUCAAUCGUAGGUUGACCCAAGAAUCUU.UU.UAGAGUCUAAUU.UAUU..UUUAAAAA..AUGA.
JCVI_SCAF_1096627852986/513-582     AAAUCCAAAUAAUUCAAUCGCAGGUUGACCCAAGAAUCUU.UU.UGGAGUCUAAUU.UAUU..UUUAAAAA..AUGA.
JCVI_SCAF_1101668168381/1435-1503   AAAUCUAAUUAAUUCAAUCCUAGGUUGACCAUGGAAUCUU.UU.UGGAGUCUAAUU.AAAU..UU.UAUAA..AUGA.
JCVI_SCAF_1096628102290/332-264     AAAUCUAAAUAAUUCAAUCCUAGGUUGACCGAAGAAUCUU.UU.UCGAGUCUAAUUU..GU..UUUUACAA..AUGA.
JCVI_SCAF_1096627516325/1615-1684   AAAUUUAAAUAAUUCAAUCUCAGGUUGACCUAAGAAUCUU.UU.UGGAGUCUAAUU.UAUU..UU.UAUAAA.AUGA.
JCVI_SCAF_1096627114394/1038-970    UAAUUAAAAUUUUUCAAUCUCAGGUUGACCGUAAAAUUCA.UU.UGGAGUCUAAUU.AAUU..UU.UACAA..AUGA.
JCVI_SCAF_1096627866983/1024-956    GAAUCCAAAUAUUUCAAUCCCAGGUUGACCCUAGAAUCCU.UU.UCGAGUCUAAUU.AAUU..UU.UAUAA..AUGA.
JCVI_SCAF_1096628273538/229-160     CAAUAUAAAUAAUUCAAUCGUAGGUUGACCGAAGAAUCUU.UU.UAGAGUCUAAUU.UAUU..UUUAAAAA..AUGA.
JCVI_SCAF_1101668019524/709-777     GAAUCCAAAUAAUUCAAUCACAGGUUGACCCAAGAAUCCA.UU.UGGAGUCUAAUUA..UU..UUAUACAA..AUGA.
JCVI_SCAF_1096627835889/1426-1358   GAAUCCAAAUAAUUCAAUCUCAGGUUGACCCAAGAAUCCA.UU.UGGAGUCUAAUUA..UU..UUAUACAA..AUGA.
JCVI_SCAF_1096627329054/356-288     GAAUCCAAAUAAUUCAAUCUCAGGUUGACCCAAGAAUCCA.UU.UGGAGUCUAAUUA..UC..UUAUACAA..AUGA.
JCVI_SCAF_1101667002901/238-306     GAAUCCAAAUAAUUCAAUCUCAGGUUGACCCAAGAAUCCA.UU.UGGAGUCUAAUUA..UU..UUAUACAA..AUGG.
JCVI_SCAF_1096627077930/2254-2322   GAAUCCAAAUAAUUCAAUCUCAGGUUGACCCAAGAAUCCA.UU.UAGAGUCUAAUUA..UU..UUAUACAA..AUGA.
JCVI_SCAF_1096626854935/4090-4158   GAAUCCAAUUAAUUCAAUCUCAGGUUGACCCAAGAAUCCA.AU.UGGAGUCUAAUUA..UU..UUAUACAA..AUGA.
JCVI_SCAF_1096627895860/509-441     GAAUCCAAAUAAUUCAAUCUCAGGUUGACCCCAGAAUCUA.UU.UGGAGUCUAAUUA..UU..UUAUACAA..AUGA.
JCVI_SCAF_1096627465711/1570-1502   GAAUCCAAAUAAUUCAAUCUCAGGUUGACCCUAGAAUCUA.UU.UGGAGUCUAAUUA..UU..UUAUACAA..AUGG.
JCVI_SCAF_1101667076862/359-291     GAAACUAAAUAAUUCUAUCUCAGGUUGACCCAAGAAUCCA.UU.UGGAGUCUAAUUA..UU..UUAUACAA..AUGA.
JCVI_SCAF_1096627199670/988-1057    GAAACUUAAUAAUUCAAUCCUAGGUUGACCCUGGAAUCUU.UU.UAGAGUCUAAUU.UCUU..UUUUAUAA..AUGA.
JCVI_SCAF_1096627025350/699-768     GAAACUAAUUAAUUCAAUCGUAGGUUGACCCAUGAAUCUU.UU.UGGAGUCUAAUU.UAUU..UUUAAAAA..AUGA.
JCVI_SCAF_1096627827942/994-1062    GAAUCCAAAUAAUUCAAUCCUAGGUUGACCCAUGAGUCUU.UU.UGGAGUCUAAUU.AAUU.....UAUAAAAAUGA.
JCVI_SCAF_1096627154385/842-773     UAAUCCAAAAAAUUCAAUCCUAGGUUGACCCAGGAAUCUU.UU.UGGAGUCUAAUUUACUU..UUAUAAA...AUGA.
JCVI_SCAF_1096628009473/379-448     UAAUCUAAAUUAUUCAAUCCUAGGUUGACCCAAGAAUCUU.UU.UGGAGUCUAAUUUGCUU..UUAUAAA...AUGA.
JCVI_SCAF_1101668492692/164-233     UAAUCUAAAUAAUUCAAUCCUAGGUUGACCCAAGAAUCUU.UU.UGGAGUCUAAUUUGCUU..UUAUAAA...AUGA.
JCVI_SCAF_1096627207685/2893-2962   AAAUCUAAAUAAUUCAAUCCUAGGUUGACCGAGGAAUCUU.UU.UGGAGUCUAAUUUGCUU..UUAUAAA...AUGA.
JCVI_SCAF_1096628054704/1418-1349   GAAUCCAAAUAAUUCAAUCGUAGGUUGACCCAAGAAUCUU.UU.UAGAGUCUAAUUUGCUU..UUAUAAA...AUGA.
JCVI_SCAF_1096627717185/701-632     CAAUCUAAAUAAUUCAAUCGUAGGUUGACCCAGGAAUCUU.UU.UGGAGUCUAAUUUGAAU..UUAUAAA...AUGA.
JCVI_SCAF_1096627707980/209-141     GAGUCUAAAUAAUUCAAUCAUAGGUUGACCCAAGAAUCUU.UU.UGGAGUCUAAUU...UG..UUUUUCAAA.AUGA.
JCVI_SCAF_1096627091483/1216-1146   GAAUCCAAAUAAUUCAAUCCUAGGUUGACCCAAGAAUCUU.UU.UGGAGUCUAAUUUAUUU..UUUAAGAA..AUGA.
JCVI_SCAF_1101668483717/540-608     UAAUCCAUAUAUUUCAAUCUCAGGUUGACCACUGAAUCCU.UU.UGGAGUCUAAUU.AAUU..UU.UAUAA..AUGA.
JCVI_SCAF_1096627375652/2275-2207   GAAUCCAUUAAAUUCAAUCGUAGGUUGACCCAAGAAUCUU.UU.UGGAGUCUAAUUU..GU..UUUUAAAA..AAAA.
JCVI_SCAF_1101668407069/778-846     UAAUAUUAAUAAUUCAAUCGUAGGUUGACCCGAGAAUCUU.UU.UCGAGUCUAAUUU..GU..UUUUACAA..AUGA.
JCVI_SCAF_1096627850284/1471-1403   AAAUAUUAAUAAUUCAAUCGUAGGUUGACCUGUGAAUCUU.UU.UCGAGUCUAAUUU..GU..UUUUACAA..AUGA.
JCVI_SCAF_1096627786068/486-554     GAAAUCAAAUAAUUCAAUCCUAGGUUGACCACGGAAUCUU.UU.UGGAGUCUAAUU.AAUU..UU.UAUAA..AUGA.
JCVI_SCAF_1096628061641/698-766     GAAUCUGAAAAAUUCAAUCGCAGGUUGACCAAAGAAUCUU.UU.UGGAGUCUAAUUA..UU..UUUUAUAA..AUGA.
JCVI_SCAF_1096628031314/940-872     GAGUCUAAAUAAUUCAAUCAUAGGUUGACCCAAGAAUCUU.UU.UGGAGUCUAAUU.UAUU..AU.UUCAA..ANNN.
JCVI_SCAF_1101668334638/1089-1020   GAAUCUAAAUAAUUCAAUCAUAGGUUGACCUCAGAUUCUU.UU.UCGAGUCUAAUU.UAUU..UU.UAGAAA.AUGA.
JCVI_SCAF_1096627796020/1304-1372   GAAUCUAAUUAUUUCAAUCCUAGGUUGACCGAAGAAUCUU.UU.UGGAGUCUAAUUA..UU..AAUUAAAA..AUGA.
JCVI_SCAF_1096628266305/1367-1299   AAAACUAAAUAAUUCAAUCCUAGGUUGACCGAAGAGUCAU.UU.UGGAGUCUAAUU.UAUU..UU.UAAAA..AUGA.
JCVI_SCAF_1096627906605/1051-982    GAAUCCAAAUAUUUCAAUCUCAGGUUGACCGCAGAAUCCA.UU.UGGAGUCUAAU..AAUU..UAUUUUAAA.AUGA.
JCVI_SCAF_1096627817438/285-354     AAAUCUAAAUAAUUCAAUCCUAGGUUGACCCAGGAAUCUU.UU.UGGAGUCUAAUUUGA....UUUUACAAA.AUGA.
JCVI_SCAF_1096626976585/3616-3684   .AAACUAAAUAAUUCAAUCCUAGGUUGACCCAAGAAUCUU.UU.UAGAGUCUAAUUUAA....UAUUACAAA.AUGA.
JCVI_SCAF_1096627904091/1143-1211   GAAUCCGAAUAAUUCAAUCACAGGUUGACCAUGGAAUCCA.UU.UGGAGUCUAAUU.AAAU..UU.UACAA..AUGG.
JCVI_SCAF_1096627918998/1330-1398   GAAUCCAAAUAAUUCAAUCACAGGUUGACCAAGGAAUCCC.UU.UAAAGUCUAAUU.AAAU..UU.UACAA..AUGG.
JCVI_SCAF_1096626439658/280-211     UAAUCCAAAUAAUUCAAUCAUAGGUUGACCCUAGAAUCUU.UU.UGGAGUCUAAUU.UGUU..UUUUUAAA..AUGA.
JCVI_SCAF_1101668423896/819-751     UGACUCAGAUAAUUCAAUCGUAAGUUGACCCAAGAAUCUU.UU.UGGAGUCUAAUU.UAUU..UU.UAUAA..AUGA.
JCVI_SCAF_1101668570660/1183-1251   GAAUCUAAAUAAUUCAAUCCUAGGUUGACCAAAGAAUCCA.UC.UAGAGUCUAAUUUAAUU..UUAUAA....AUGA.
JCVI_SCAF_1101667072897/35-103      GAAUCUAAAUAAUUCAAUCAUAGGUUGACCUAAGAAUCUU.UU.UAAAGUCUAAUUUAAUU..UUAUAA....AUGA.
JCVI_SCAF_1101668340501/534-465     GAAUCUAAAUAAUUCUAUCUCAGGUUGACCUCAGAAUCCA.UU.UGGAGUCUAAUU.AUUU..UUUUAUAA..AUGA.
JCVI_SCAF_1096627243261/1266-1197   GAAUUAAAAUAAUUCAAUCGUAAGUUGACCCCAAAAUCUU.UU.UGGAGUCUAAUUU..GU..UUUUACAGA.AUGA.
JCVI_SCAF_1101668202272/212-143     AAAUUGAAAUAAUUCAAUCGUAGGUUGACCCUAGAAUCUU.UU.UGGAGUCUAAUUUCAUU..UUAUAAA...AUGA.
JCVI_SCAF_1096627034768/1029-1099   GAAUCUAAAUAAUUCAAUCGUAGGUUGACCUCAUAAUCUU.UU.UGGAGUCUAAUUUAUUU..UUAGAGAA..AUGA.
JCVI_SCAF_1101667260529/758-827     GAAUCCAAUUAAUUCAAUCACAGGUUGACCCGAGAAUCCU.UU.UAGAGUCUAAUGA..UU..UCAUACAAA.AUGA.
JCVI_SCAF_1096628222873/1554-1483   GAAUCCAAAUAAUUCAAUCCUAGGUUGACCAAGGAAUCUU.UU.UAGAGUCUAAUUAAUUU..UUCUUUAAA.AUGA.
JCVI_SCAF_1101668691571/824-755     UAAUUCAAAUAAUUCAAUCCCAGGUUGACCUAGGAAUCUU.UU.UAGAGUCUAAUU...UUAUUUUUAUAA..AUGA.
JCVI_SCAF_1101668276636/800-731     GAGUCUAUUUUUUUCAAUCUCUGGUUGACG.UGGAAUCCAUGC.UGGAGUCUAAUU.ACUU..UUUUAAAA..AUGG.
JCVI_SCAF_1096628061827/533-602     GAGUCCAUUUUUUUCAAUCUCUGGUUGACG.UGGAAUCCAUGC.UGGAGUCUAAUU.ACUU..UUUUAAAA..AUGG.
JCVI_SCAF_1096627886971/1084-1153   GAGUCCAUUUUUUUCAAUCUCUGGUUGACG.CGGAAUCCACGC.UGGAGUCUAAUU.ACUU..UUUUAAAA..AUGG.
JCVI_SCAF_1096626915343/71-2        GAGUCCAUUUUUUUCAAUCUCUGGUUGACG.UGGAAUCUAUGC.UGGAGUCUAAUU.ACUU..UUUUAAAA..AUGG.
JCVI_SCAF_1096628247011/530-599     GAGUCCAUUUUUUUCAAUCUCUGGUUGACG.UAGAAUCCACGC.UAGAGUCUAAUU.ACUU..UUUUAAAA..AUGG.
JCVI_SCAF_1096628152720/531-599     GAGUCCAUUUUUUUCAAUCUCUGGUUGACG.UGGAAUCCACAC.UGGAGUCUAAUUG..AU..UUUUAAAA..AUGG.
JCVI_SCAF_1096627878304/760-691     GAGUCCAUUUUUUUCAAUCUCUGGUUGACG.UGGAAUCUGACC.UGGAGUCUAAUUG..UU..UUUUAAAAA.AUGA.
JCVI_SCAF_1101668513079/1505-1573   GAGUCCAUUUUUUUCAAUCUCUGGUUGACG.UGGAAUCCGACC.UGGAGUCUAAUUG..UU..UUUUAAAA..AUGC.
JCVI_SCAF_1096628279435/1444-1512   GAGUCCAUUUUUUUCAAUCUCUGGUUGACG.UGGAAUCCACCC.UGGAGUCUAAUUG..UU..UUUUAAAA..AUGG.
JCVI_SCAF_1101667422167/497-565     GAGUCUAUUUUUUUCAAUCUCUGGUUGACG.UAGAAUCCACCU.UGGAGUCUAAUUG..UU..UUUUAAAA..AUGA.
JCVI_SCAF_1096626923514/289-220     GAGUCCAUUUUUUUCAAUCUCUGGUUGACG.UGGAAUCUGUGC.UGGAGUCUAAUUG..UU..UUUUAAAAA.AUGA.
JCVI_SCAF_1096628265462/530-461     GAGUCCAUUUUUUUCAAUCUCUGGUUGACG.UAGAAUCUGCUC.UAGAGUCUAAUUG..UU..UUUUAAAAA.AUGG.
JCVI_SCAF_1101667438414/412-343     GAGUCCAUUUUUUUCAAUCUCUGGUUGACG.UAGAAUCUGCUC.UGGAGUCUAAUUG..UU..UUUUAAAAA.AUGG.
JCVI_SCAF_1096628171344/1423-1355   GAGUCCAUUUUUUUCAAUCUCUGGUUGACG.CAGAAUCUGCAC.UAGAGUCUAAUUG..UU..UUUUAAAA..AUGC.
JCVI_SCAF_1096627605027/464-532     GAGUCCAUAUUUUUCAAUCUCUAGUUGACG.UGGAAUCUGCCC.UGGAGUCUAAUUG..UU..UUUUAAAA..AUGA.
JCVI_SCAF_1096628161224/513-444     GAGUCUAUUUUUUUCAAUCUCUGGUUGACG.CAGAAUCUACCC.UGGAGUCUAAUU.ACUU..UUUUAAAA..AUGA.
JCVI_SCAF_1096627169019/2282-2351   GAGUCUAUUUUUUUCAAUCUCUGGUUGACG.CAGAAUCUGCCU.UGGAGUCUAAUU.ACUU..UUUUAAAA..AUGG.
JCVI_SCAF_1096628005787/319-250     GAGUCUAUUUUUUUCAAUCUCUGGUUGACG.CAGAAUCUGCCC.UGGAGUCUAAUU.ACUU..UUUUAAAA..AUGG.
JCVI_SCAF_1096627337813/139-208     GAGUCUAUUUUUUUCAAUCUCUGGUUGACG.CGGAAUCUGCCC.UGGAGUCUAAUU.ACUU..UUUUAAAA..AUGA.
JCVI_SCAF_1096627110179/1184-1114   GAGUCUAUUUUUUUCAAUCUCUGGUUGACG.CAGAAUCUACCC.UGGAGUCUAAUUACUUU..UUUUAAAA..AUGA.
JCVI_SCAF_1101668464439/837-906     GAGUCCAUUUUUUUCAAUCUCUGGUUGACG.UGGAAUCUGCCC.UGGAGUCUAAUU.GUUU..UUUUAAAA..AUGA.
JCVI_SCAF_1096628170583/849-780     GAGUCUAUUUUUUUCAAUCUCUGGUUGACC.UAGAAUCCACCC.UAGAGUCUAAUU.GAUU..UUUUAAAA..AUGG.
JCVI_SCAF_1096628077716/177-247     GAGUCCAUUUUUUUCAAUCUCUGGUUGACG.AAGAAUCCUCUC.UAGAGUCUAAUUG..UU..UUUUAAAAAAAUGA.
JCVI_SCAF_1101668515360/396-327     GAGUCCUUUUUUUUCAAUCUCUGGUUGACC.UAGAAUCUACAC.UGGAGUCUAAUU.GUUU..UUUUAAAA..AUGG.
JCVI_SCAF_1096627026208/1061-992    GAGUCCAUUUUUUUCAAUCUCUGGUUGACG.UAGAAUCCACCC.UGGAGUCUAAUCA..CU..UUAUAAAAA.AUGG.
JCVI_SCAF_1096628054878/658-726     GAGUCCAUUUUUUUCAAUCUCUGGUUGACC.UGGAAUCCUCAC.UGGAGUCUAAUUG..AU..UUUUAAAA..AUGG.
JCVI_SCAF_1096626966851/620-552     GAGUCUAUUUAUUUCAAUCUCUGGUUGACC.UGGAAUCCACCC.UGGAGUCUAAUUG..UU..UUUUAAAA..AAAA.
JCVI_SCAF_1096628158945/944-1014    GAGUCCAUUUUUUUCAAUCUCAGGUUGACG.UGGAAUCUGACC.UAGAGUCUAAUUGUUUU..UUUAAAAA..AUGG.
JCVI_SCAF_1096626889156/1079-1010   AGAAUCAAAUAAUACAAUCCUGAGUUGACCCAAGAAUCUU.UU.UAGAGUCUAAUUUAAUU..UU.UAUAA..AUGA.
JCVI_SCAF_1101668736951/141-210     AAAUUCAAAUAAUUCAAUCACAAGUUGACCGAAGAAUCUU.UU.UAGAGUCUAAUUA..UU..UUUUACAAG.AUGA.
JCVI_SCAF_1101668489781/959-891     GAAUCUAGAUAAUUCAAUCACAGGUUGACCGUGGAAUCCG.UU.UGGAGUCUAAUUAGA....UUUUACAA..AUGG.
JCVI_SCAF_1101668544010/799-867     GAAUCCAAAUAAUUCAAUCACAGGUUGACCAUGGAAUCAG.UU.UGGAGUCUAAUUAGA....UUUCACAA..AUGG.
JCVI_SCAF_1096627224831/1869-1938   GAAUCCAAAUAUUACAAUCUCAGGUUGACCUAAGAAUCUA.UU.UCGAGUCUAAUA.AUUU..UAUUAAAA..AUGA.
JCVI_SCAF_1096627886109/1166-1234   AAAUCAUAAUAAUUCAAUCCCUGGUUGACGCAAAAAACUU.UU.UCGAGUCUAAUUC..UU..UUUUACAA..AUGA.
JCVI_SCAF_1101668409636/656-588     AAAACUAAAUAUUUCAAUCUCAGGUUGACGCAAGAAUCUA.UU.UCGAGUCUAAU..AAUU..UUUUAUAA..AUGA.
JCVI_SCAF_1096627546674/1634-1565   GACUCAAAUUAAUUCAAUCUCAGGUUGACG.GGGACUCUAAGC.UAGAGUCUAAUUG.UUU..UUUUAAAA..AUGA.
JCVI_SCAF_1096627911431/569-500     GACUCAAAUAAAUUCAAUCAUAGGUUGACG.AGGACUCAAUCA.AGGAGUCUAAUUG..UU..UUUUAUAAA.AUGA.
JCVI_SCAF_1096628211424/150-219     GAAUCAAAAUAAUUCAAUCCUAGGUUGACG.AAGACUCAAAGC.UGGAGUCUAAUCA..UU..UUUUAAAAA.AUGA.
JCVI_SCAF_1096626553082/460-391     GACUCAAAUUAAUUCAAUCCUAAGUUGACG.GGGACUCCAAGU.UGGAGUCUAAUUG..UU..UUUUAAAAA.AUGA.
JCVI_SCAF_1096628113131/1013-1082   GACUCAAAUUAAUUCAAUCCUGAGUUGACG.GAGACUCCAAGU.UGGAGUCUAAUUG..UU..UUUUAAAAA.AUGA.
JCVI_SCAF_1101668538471/751-682     GACUCAAAUUAAUUCAAUCCUAAGUUGACG.AGGACUCGAAGC.UGGAGUCUAAUCG..UU..UUUUAAAAA.AUGA.
JCVI_SCAF_1096627916020/695-627     GACUCAAAUAAAUUCAAUCAUAGGUUGACG.AGGACUCGAAGC.UGGAGUCUAAUUG..UU..UUUUAAAA..AUGA.
JCVI_SCAF_1101667435815/623-691     GACUCAAAUAAAUUCAAUCCUAGGUUGACG.AAGACUCUAAGC.UAGAGUCUAAUUG..UU..UUUUUAAA..AUGA.
JCVI_SCAF_1096627115017/1642-1710   GACUCAAAUAAAUUCAAUCCUAGGUUGACG.AAGACUCUAAGC.UAGAGUCUAAUUG..UU..UUUUUGAA..AUGA.
JCVI_SCAF_1096627344232/1030-1098   GACUCAAAUAAAUUCAAUCAUAGGUUGACG.AAGACUCAGAGC.UGGAGUCUAAUUG..UU..UUGUAAAA..AUGA.
JCVI_SCAF_1101668538947/1080-1011   GACUCAAAUUAAUUCAAUCCUAGGUUGACG.UGGACUCUAUGC.UAGAGUCUAAUUG..UU..UUUUAAAAA.AUGA.
JCVI_SCAF_1096627911124/304-373     GACUCAAAUUAAUUCAAUCUCAAGUUGACG.AGGACUCCAACC.UAGAGUCUAAUUG..UU..UUUUAUAAA.AUGA.
JCVI_SCAF_1096626358720/238-169     GACUCAAUUUAAUUCAAUCUCAGGUUGACC.AAGACUCCAAGC.UAAAGUCUAAUUG..UU..UUUUAAAAA.AUGA.
JCVI_SCAF_1096627914391/1140-1209   GACUCAAUUUAAUUCAAUCUCAGGUUGACC.AUGACUCAAAGC.UAGAGUCUAAUUG..UU..UUUUAAAAA.AUGA.
JCVI_SCAF_1096627113829/694-762     GAAUCAAAUAAAUUCAAUCAUAGGUUGACG.AGGACUCUUGGC.UAGAGUCUAAUCA..UU..UUUUACAA..AUGA.
JCVI_SCAF_1096628211204/392-324     GAAUCAAAUAAAUUCAAUCAUAGGUUGACG.AGGACUCUUGGC.UGGAGUCUAAUCA..UU..UUUUACAA..AUGA.
JCVI_SCAF_1096628068040/171-102     GACUCAAAUUAAUUCAAUCGCAGGUUGACG.GAGACUCUUCGC.UGGAGUCUAAUUG..UU..UUUUAUAAA.AUGA.
JCVI_SCAF_1096628184344/1321-1390   GACUCAAAUUAAUACAAUCGCAGGUUGACG.GAGACUCUUAGC.UGGAGUCUAAUCA..UU..UUUUAUAAA.AUGA.
JCVI_SCAF_1096627880271/9-78        GAUUCAAAUUAAUUCAAUCUCAGGUUGACU.GGGACUCUUGGC.UGGAGUCUAAUUG..UU..UUUUAUAAA.AUGA.
JCVI_SCAF_1096628218301/827-758     GAUUCAAAUUAAUUCAAUCUCAGGUUGACU.GGGACUCUGGCC.UGGAGUCUAAUUG..UU..UUUUAUAAA.AUGA.
JCVI_SCAF_1096627126653/135-67      GACUCAAAUUAAUUCAAUCACAGGUUGACG.GGGACUCUCGGC.UGGAGUCUAAUUG..UU..UUUUAUAA..AUGA.
JCVI_SCAF_1101668533408/525-456     GACUCAAAAUAAUUCAAUCGCAGGUUGACU.GGGACUCUAGGC.UGGAGUCUAAUUG..UU..AUUUAUAAA.AUGA.
JCVI_SCAF_1096627089262/5512-5443   GAUUCAAUUUAAUUCAAUCUCAGGUUGACU.GGGACUCUGAGC.UGGAGUCUAAUCA..UU..UUUUAUAAA.AUGA.
JCVI_SCAF_1101667480300/6-75        GAGUCAAAUUAAUUCAAUCAUAGGUUGACC.UGGACUCUGGCU.UGGAGUCUAAUUG..UU..UUAUAGAAA.AUGA.
JCVI_SCAF_1096627188227/1087-1018   GAGUCAAAUUAAUUCAAUCAUAGGUUGACC.UCGACUCUGGGG.UGGAGUCUAAUUG..UU..UUUUAAAAA.AUGA.
JCVI_SCAF_1096627235335/1431-1362   GAGUCAAAUAAAUUCAAUCAUAGGUUGACC.UCGACUCUGGGG.UGGAGUCUAAUUG..UU..UUUUAGAAA.AUGA.
JCVI_SCAF_1101668475353/279-210     GAGUCAAAUUAAUUCAAUCAUAGGUUGACC.UGGACUCAUGUG.UGGAGUCUAAUUG..UU..UUUUAGAAA.AUGA.
JCVI_SCAF_1101667289028/761-830     GAGUCAAAUUAAUUCAAUCAUAGGUUGACC.GCGACUCUUGCU.UCGAGUCUAAUUG..UU..UUUUAGAAA.AUGA.
JCVI_SCAF_1096628150330/1012-1081   GAGUCAAAUUAAUUCAAUCAUAGGUUGACC.UGGACUCUA.GCAUGGAGUCUAAUUG..UU..UUUUAGAAA.AUGA.
JCVI_SCAF_1096627881963/1278-1346   GACUCAAAUUAAUUCAAUCCUAGGUUGACG.CAGACUCAAGGC.UGGAGUCUAAUUG..UU..UUUUAAAA..AAAA.
JCVI_SCAF_1096628288309/1875-1806   GACUAGAAAAAAUUCAAUCUCAAGUUGACU.GGGACUCUUAGC.UAGAGUCUAAUU.AACU..UUUUAAAA..AUGA.
JCVI_SCAF_1096628157024/1363-1431   GACUCAAAAUAAUUCAAUCACAAGUUGACGG.GGACUCUGGCC.UAGAGUCUAAUA.AGUU..UU.UAAAA..AUGA.
JCVI_SCAF_1096627381270/3042-3110   GACUCAAAAUAAUUCAAUCACAAGUUGACG.AGGACUCUAGCC.UAGAGUCUAAUA.AGUU..UU.UAAAA..AUGA.
JCVI_SCAF_1096628046767/1204-1136   AACUCAAAAUAUUUCAAUCACAAGUUGACG.GGGACUCUGGCC.UAGAGUCUAAU..AAGU..UUUUAAAA..AUGA.
JCVI_SCAF_1101667246377/804-872     GACUCUAAAUAAUUCAAUCACAAGUUGACG.AUGACUCUGACC.UAGAGUCUAAU..AAGU..UUUUAAAA..AUGA.
JCVI_SCAF_1096627968714/628-559     AAUCAAAAAUAAUUCAAUCAUAAGUUGACC.UGGACUCCGACC.UGGAGUCUAAUUG..UUUCUUUUAAA...AUGA.
JCVI_SCAF_1096626966544/1591-1659   AAUCAAAAUUAAUUCAAUCAUAAGUUGACC.UGGACUCCAAGC.UGGAGUCUAAUUG..UU..UCUUAAAA..AUGA.
JCVI_SCAF_1096627990207/1892-1823   AAUCUAAAUUAAUUCAAUCAUGAGUUGACC.UGGACUCCGACC.UGGAGUCUAAUUGCUUC..UUUUAAA...AUGA.
JCVI_SCAF_1096627205129/1454-1523   AGUUAAAAAUAAUUCAAUCAUAAGUUGACG.GAGAGUCCGACC.UAGAGUCUAAUUGUUUU..UUUUAAA...AUGA.
JCVI_SCAF_1096628046706/166-97      GACUCAAAAUAAUUCAAUCACAGGUUGACG.CGGACUCUUCUC.UGGAGUCUAAUU.AAUA..UUUAAAAA..AUGA.
JCVI_SCAF_1096627781622/1001-1070   GACUCAAAAUAAUUCAAUCACAGGUUGACG.CGGACUCCUCUC.UGGAGUCUAAUU.AAUA..UUUAAAAA..AUGA.
JCVI_SCAF_1101668750345/587-518     GACUCAAAAUAAUUCAAUCUCAGGUUGACGG.AGACUCUUCUC.UGGAGUCUAAUU.AAUA..AUUAAAAA..AUGA.
JCVI_SCAF_1101667568365/786-718     GACUCAAAAUAAUUCAAUCUCAGGUUGACGG.AGACUCUUCUC.UGGAGUCUAAUU.AAUA..AU.UAAAA..AUGA.
JCVI_SCAF_1096628045656/1438-1507   GACUCAAAAUAAUUCAAUCUCAGGUUGACGG.AGACUCUACUC.UGGAGUCUAAUU.AAUA..AUUAAAAA..AUGA.
JCVI_SCAF_1096627389625/1655-1724   GACUCUAAAUAAUUCAAUCUCAGGUUGACGG.AGACUCUACUC.UGGAGUCUAAUU.AAUA..AUUAAAAA..AUGA.
JCVI_SCAF_1096628054635/953-1022    GACUCAAAAUAAUUCAAUCUCAGGUUGACGG.AGACUCUACUC.UAGAGUCUAAUU.AAUA..AUUAAAAA..AUGA.
JCVI_SCAF_1101667443669/720-651     GACUCAAAAUAAUUCAAUCUCAAGUUGACGG.AGACUCUACUC.UGGAGUCUAAUU.AAUA..AUUAAAAA..AUGA.
JCVI_SCAF_1101667384363/580-649     GACUCAAAAUAAUUCAAUCUCAGGUUGACG.AAGACUCUACUC.UGGAGUCUAAUU.AAUA..AUUAAAAA..AUGA.
JCVI_SCAF_1101667426884/670-601     CACUCAAAAUAAUUCAAUCUCAGGUUGACG.GAGACUCUACUC.UGGAGUCUAAUU.AAUC..AUUAAAAA..AUGA.
JCVI_SCAF_1096628253699/1063-994    GACUCAAAAUAAUUCAAUCACAGGUUGACG.CAAACUCUUCUC.UGGAGUCUAAUU.AAUA..AUUAAAAA..AUGA.
JCVI_SCAF_1096628036779/745-814     GACUCAAAAUAAUUCAAUCACAGGUUGACG.CAGACUCUUCUC.UGGAGUCUAAUUAAAAA..UU.AAAAA..AUGN.
JCVI_SCAF_1101667529937/354-423     GACUUAAAAUAAUUCAAUCACAGGUUGACG.AGGACUCUUCUC.UGGAGUCUAAUU.AAAA..AUAUAAAA..AUGC.
JCVI_SCAF_1096628253579/781-850     GAGUCAAAUUAAUUCAAUCUCAGGUUGACC.UGGACUCCUCUC.UGGAGUCUAAUCU..UU..AAUUACAAA.AUGG.
JCVI_SCAF_1096628251988/1152-1221   GACUUAAAAUUAUUCAAUCACAGGUUGACC.CAAACACUACUC.UGGAGUCUAAUU.AAAU..AU.UACAAA.AUGA.
JCVI_SCAF_1096626964103/1473-1404   AAUUCAAAAUAAUUCAAUCAUGAGUUGACG.UAGAGUCUUGCC.UAGAGUCUAAUU.AACU..UUUUAAAA..AUGG.
JCVI_SCAF_1096627599947/118-49      AAUUCAAAAUAAUUCAAUCAUGAGUUGACG.UAGAGUCAUGCC.UAGAGUCUAAUU.AUCU..UUUUAAAA..AUGG.
JCVI_SCAF_1101667141192/720-651     AAUUUAAAAUAAUUCAAUCAUGAGUUGACG.UAGAGUCAUGCC.UAGAGUCUAAUU.AUCU..UUUUAAAA..AUGG.
JCVI_SCAF_1101668579884/349-280     AAUUCAAAAUAAUUCAAUCAUGAGUUGACG.UGGAGUCAUGCC.UAGAGUCUAAUU.AUCU..UUUUAAAA..AUGG.
JCVI_SCAF_1101668483084/1033-964    GACUCAAAUUAAUACAAUCGUAGGUUGACG.AGGACUCACGGC.UCGAGUCUAAUUG..UU..UUUUAUAAA.AUGA.
JCVI_SCAF_1096627537680/64-1        GAAUCCAAAUUUUUCAAUCUCAGGUUGACCGAGGAAUCCA.UU.UAGAGUCUAAUUAAUUU..UUAUA..........
JCVI_SCAF_1101668464143/990-922     AGACUCAAAUAAAUCAAUCAUAGGUUGACC.UGGACUCCGAGC.UGGAGUCUAAUUG..UU..UUUUAUAA..AUGA.
JCVI_SCAF_1101668555121/1315-1256   ........UUUUUUC.AUCACAAGUUGACCGUAGAAUCCA.UU.UGGAGUCUAAUU.AAUU..UU.UACAA..AUGA.
JCVI_SCAF_1096627117191/2436-2505   GAGUCCUUUUUUUUCAAUCUCUGGUUGACG.AAGAUUCCAGUC.UGGAGUCUAAUUAAAUU..UU.AAAAA..AUGA.
JCVI_SCAF_1096627054488/1360-1291   AUUUAUUAAAAUUUCAAUCUGAAGUUGACU.GAGACUCUAAGC.UAGAGUCUACUU.AACU..UUAUAGAA..AUGA.
JCVI_SCAF_1096627125674/105-37      GAGUCAAAUUAAUUCAAUCAUAGGUUGACG.CAGACUCCGACC.UGGAGUCUAAUC.UAUU..AU.UAUAA..AUGU.
JCVI_SCAF_1096627588478/57-1        GAAUCCAGAUUUUUCAAUCUCAGGUUGACCGCAGAGUCCA.UU.UGGAGUCUAAUUA..AU.................
JCVI_SCAF_1101668468528/197-266     GACUCGAAAUAAUUCAAUCACAGGUUGACG.AAGACUCUACUC.UGGAGUCUAAUUA..GUAAUUAUAAA...AUGA.
JCVI_SCAF_1096627898756/1152-1083   GACUCUAUUUAAUUCAAUCAUAGGUUGACG..AGAACUUAGACCUGGAGUCUAAUUG..UU..UUUUAAAAA.AUGA.
JCVI_SCAF_1096627719926/1614-1545   GCAAUCAAUAAAUUCAAUCACAGGUUGACG.UAGACUCCUGAC.UGGAGUCUAAUUGAAAA..AUAUAAA...AUGA.
JCVI_SCAF_1096627725997/1080-1149   GCAAUCAAUAAAUUCAAUCACAGGUUGACG.UAGACUCCUGAC.UGGAGUCUAAUUCAAAA..AUAUAAA...AUGA.
JCVI_SCAF_1096628094770/1076-1008   UCAAUCAAUAAAUUCAAUCACAGGUUGACG.UAGACUCCUGAC.UGGAGUCUAAUUGAA....AAAUAUAA..AUGA.
JCVI_SCAF_1096628174824/594-663     AAAUAUAAAUAAUUCAAUCUGAAGUUGACG.AGGACUCGUUAC.UGGAGUCUAAUUUGAUU..UU.UAGAA..AUGA.
JCVI_SCAF_1096628244982/636-705     UAAUAAAAAUAAUUCAAUCUGAAGUUGACG.CAGAGUCAAACC.UGGAGUCUAAUUUAAUU..UU.UAUAA..AUGA.
JCVI_SCAF_1096628023805/330-260     AGCUAAAAUUAAUUCAAUCCCAGGUUGACCGUGGAAUCUU.UU.UGGAGUCUACUU...UCAGUUAUACAAA.AUGA.
JCVI_SCAF_1096627178586/794-864     AGCUUAAAUUAAUUCAAUCCCAGGUUGACCACAGAAUCUU.UU.UGGAGUCUACUU...UCACUUAUACAAA.AUGA.
JCVI_SCAF_1096627788764/1604-1534   GACUCAAUAUAAUUCAAUCUCAAGUUGACUGCAGCAUUAGCG..UGGAGUCUAAUUA..GU..AUUUAAAAAAAUGA.
JCVI_SCAF_1101667086117/568-528     .............UCAAUCCUAGGUUGACCCAAGAAUCUU.UU.UGGAGUCUAAUU......................
#=GC RF                             GAAUCCAAAUUUUUCAAUCUCAGGUUGACCGUAGAAUCCA.UU.UGGAGUCUAAUU.AAUU..UUAUACAA..AUgA.
#=GC SS_cons                        :::::::::::::<<<<<_____>>>>>,,,,<<<-<<<_.__._>>>->>>,,,,.,,,,..,,,,,,,,,,,,,,,
#=GC cons                           RAnUCnAAnUAnUUCAAUCnYAGGUUGACnnnRGAnUCYn-YY-URGAGUCUAAUUnnnUU--UUnUAnAA--AUGA-
#=GC conss                          221231231231111111112331111111412211223103201211111111134443300324221120011130
#=GC cov_SS_cons                    .............00000.....00000....?10.01?......?10.01?..........................
#=GF NUM_COV 0
#=GF DUPLICATES JCVI_SCAF_1101667264587/453-384=JCVI_SCAF_1096627174060/238-307=JCVI_SCAF_1096626664834/614-545 JCVI_SCAF_1101668387589/980-1048=JCVI_SCAF_1101668443247/873-941 JCVI_SCAF_1096628045656/1438-1507=JCVI_SCAF_1101667399237/408-339=JCVI_SCAF_1096627199746/631-700=JCVI_SCAF_1096626492367/452-521 JCVI_SCAF_1101667117523/512-580=JCVI_SCAF_1096627709895/362-294=JCVI_SCAF_1096628279773/1157-1089 JCVI_SCAF_1101668516624/1100-1168=JCVI_SCAF_1101668685632/85-153 JCVI_SCAF_1096628061827/533-602=JCVI_SCAF_1096627001711/906-975 JCVI_SCAF_1101668276636/800-731=JCVI_SCAF_1096627038670/761-830 JCVI_SCAF_1096627821975/1600-1532=JCVI_SCAF_1101668106801/691-759=JCVI_SCAF_1096626891765/528-596=JCVI_SCAF_1096626906717/564-632=JCVI_SCAF_1096627309503/1038-970 JCVI_SCAF_1096627839332/1356-1288=JCVI_SCAF_1096627843431/372-304=JCVI_SCAF_1096627865463/958-890=JCVI_SCAF_1101667567040/760-692=JCVI_SCAF_1101668577725/1201-1133=JCVI_SCAF_1096626632390/425-493 JCVI_SCAF_1101667002901/238-306=JCVI_SCAF_1096627429433/562-494=JCVI_SCAF_1101667049652/692-760=JCVI_SCAF_1096627443770/420-488=JCVI_SCAF_1101668022457/223-155=JCVI_SCAF_1096627286349/882-950 JCVI_SCAF_1096627501924/1597-1529=JCVI_SCAF_1101668403588/879-811=JCVI_SCAF_1096627073729/231-299=JCVI_SCAF_1096627121733/1723-1791 JCVI_SCAF_1096626854935/4090-4158=JCVI_SCAF_1096626609449/1501-1433 JCVI_SCAF_1096628054635/953-1022=JCVI_SCAF_1096627186806/890-821 JCVI_SCAF_1096627481543/1204-1273=JCVI_SCAF_1096627287435/2170-2101 JCVI_SCAF_1096628005787/319-250=JCVI_SCAF_1096627373390/81-150 JCVI_SCAF_1101668421919/809-740=JCVI_SCAF_1096627063340/1149-1218 JCVI_SCAF_1101668596881/142-210=JCVI_SCAF_1096627167252/407-475 JCVI_SCAF_1096627523872/534-466=JCVI_SCAF_1096627697778/1135-1067=JCVI_SCAF_1096627974517/1109-1177=JCVI_SCAF_1101668271593/1444-1376=JCVI_SCAF_1101668389537/369-437=JCVI_SCAF_1101668391755/553-621=JCVI_SCAF_1101668401376/411-343=JCVI_SCAF_1101668486287/284-352=JCVI_SCAF_1101668732228/1366-1434=JCVI_SCAF_1096627101635/2135-2067=JCVI_SCAF_1096627165176/2208-2140=JCVI_SCAF_1096627328827/265-197 JCVI_SCAF_1096627590391/409-477=JCVI_SCAF_1101668364258/387-455 JCVI_SCAF_1096627565172/315-383=JCVI_SCAF_1096627632321/1355-1287=JCVI_SCAF_1096627689934/317-249=JCVI_SCAF_1096627702551/824-756=JCVI_SCAF_1096627819158/1189-1121=JCVI_SCAF_1096627863213/1279-1211=JCVI_SCAF_1096627882404/1522-1590=JCVI_SCAF_1096628043054/572-504=JCVI_SCAF_1096628053395/663-731=JCVI_SCAF_1096628056372/1508-1440=JCVI_SCAF_1101668222300/1202-1134=JCVI_SCAF_1101668329631/1126-1194=JCVI_SCAF_1101668680612/810-878=JCVI_SCAF_1096627039488/1322-1254=JCVI_SCAF_1096626080223/433-501=JCVI_SCAF_1096626292915/656-724=JCVI_SCAF_1096626336698/95-27 JCVI_SCAF_1096627611927/1415-1347=JCVI_SCAF_1101667424396/297-365=JCVI_SCAF_1101667432367/176-244=JCVI_SCAF_1101668233166/297-365=JCVI_SCAF_1096626097008/271-203 JCVI_SCAF_1096626966544/1591-1659=JCVI_SCAF_1096627077864/193-125=JCVI_SCAF_1096627224991/875-807 JCVI_SCAF_1096627835889/1426-1358=JCVI_SCAF_1096628100503/1647-1579=JCVI_SCAF_1101668662936/739-807=JCVI_SCAF_1096627330775/308-240=JCVI_SCAF_1096627343817/653-585=JCVI_SCAF_1096626560738/393-325 JCVI_SCAF_1096627735275/1033-1102=JCVI_SCAF_1096627964174/1383-1314=JCVI_SCAF_1101667366811/477-408=JCVI_SCAF_1101667379424/361-430=JCVI_SCAF_1101668212650/516-585=JCVI_SCAF_1096627048815/261-192=JCVI_SCAF_1096627053879/1827-1758=JCVI_SCAF_1096626561973/911-842 JCVI_SCAF_1096628046706/166-97=JCVI_SCAF_1101668307328/1184-1115=JCVI_SCAF_1096626918099/334-403 JCVI_SCAF_1096627599947/118-49=JCVI_SCAF_1096627906154/140-71=JCVI_SCAF_1101668227297/213-282 JCVI_SCAF_1096627465711/1570-1502=JCVI_SCAF_1101667061574/586-518 JCVI_SCAF_1101668168381/1435-1503=JCVI_SCAF_1101668325121/795-727 JCVI_SCAF_1096627520111/640-709=JCVI_SCAF_1096627636355/660-729=JCVI_SCAF_1096627729865/645-576=JCVI_SCAF_1096626950142/117-186=JCVI_SCAF_1096626950888/537-468=JCVI_SCAF_1096626952419/2843-2912=JCVI_SCAF_1096626995267/713-782=JCVI_SCAF_1096627200229/109-40=JCVI_SCAF_1096627376179/1723-1654 JCVI_SCAF_1101668579884/349-280=JCVI_SCAF_1096627048927/1582-1651 JCVI_SCAF_1101668176488/454-386=JCVI_SCAF_1096626960335/4825-4757=JCVI_SCAF_1096627164341/548-480 JCVI_SCAF_1096627971597/1559-1627=JCVI_SCAF_1101667340020/472-404 JCVI_SCAF_1101668655434/1333-1401=JCVI_SCAF_1096627272563/826-758 JCVI_SCAF_1101668724216/345-277=JCVI_SCAF_1096626970877/94-162=JCVI_SCAF_1096627156653/37-105 JCVI_SCAF_1096627725997/1080-1149=JCVI_SCAF_1096627188775/518-587 JCVI_SCAF_1101667086117/568-528=JCVI_SCAF_1096627520111/653-693=JCVI_SCAF_1096627551111/41-1=JCVI_SCAF_1096627579293/1721-1761=JCVI_SCAF_1101667135375/155-195=JCVI_SCAF_1096627636355/673-713=JCVI_SCAF_1096627729865/632-592=JCVI_SCAF_1096627875144/1428-1388=JCVI_SCAF_1096628009473/392-432=JCVI_SCAF_1101668442865/206-246=JCVI_SCAF_1101668492692/177-217=JCVI_SCAF_1101668719788/83-43=JCVI_SCAF_1096626950142/130-170=JCVI_SCAF_1096626950888/524-484=JCVI_SCAF_1096626952419/2856-2896=JCVI_SCAF_1096626995267/726-766=JCVI_SCAF_1096627091483/1203-1163=JCVI_SCAF_1096627108053/811-851=JCVI_SCAF_1096627200229/96-56=JCVI_SCAF_1096627376179/1710-1670 JCVI_SCAF_1101667002581/346-415=JCVI_SCAF_1101668034973/1027-1096=JCVI_SCAF_1101668087363/492-423=JCVI_SCAF_1101668116283/817-748=JCVI_SCAF_1096627282775/1996-1927=JCVI_SCAF_1096627289052/1657-1726
//
