# Supplementary material for: Identification of candidate structured RNAs in the marine organism 'Candidatus Pelagibacter ubique'
Source: BMC Genomics. 2009 Jun 16;10:268. doi: 10.1186/1471-2164-10-268 (PMC2704228; doi:10.1186/1471-2164-10-268)
Supplement: Additional file 11 — SAR11_0636 alignment. Text file containing Stockholm alignment of the SAR11_0636 motif, may be viewed in any text editor including XEmacs with the RALEE extension, or MS-wordpad. [file 1471-2164-10-268-S11.txt]

# STOCKHOLM 1.0
JCVI_SCAF_1096627865224/1376-1459 ...UGUAUUUUGAGUCCGUAAUU.GAAUCAAAAGU.GAAUCAAAAC.GUGAACA.U.CA....AAA...CUA.C.AUUU.UGUAUG...C...U..UGUGGAUAAGUUC..A...
JCVI_SCAF_1096627349764/1-86      U..UGUAUUUUGAGUCCGUAAUU.GAAUCAAAAGU.GAAUCAAAAC.AUGAACA.U.CA....AAA...CUA.C.AUUU.UGUAUG...C...U..UGUGGAUAACUUC..A..A
JCVI_SCAF_1096627507290/286-201   U..UGUAUUUUGAGUCCGUAAUU.GAAUCAAAAGU.GAAUCAAAAC.GUGAACA.U.CA....AAA...CUA.C.AUUU.UGUAUG...C...U..UGUGGAUAACUUC..A..A
JCVI_SCAF_1101668473821/1117-1028 GUUUGUAUUUUGAGUCCGUAAUU.GAAUCAAAAGU.GAAUCAAAAC.GUGAACA.UCCA....GA....CUA.C.AUUU.UGUAUG...C...U..UGUGGAUAACUUC..AACC
JCVI_SCAF_1101667195420/579-490   GGUUGUAUUUUGAGUCCGUAAUU.GAAUCAAAAGU.GAAUCAAAAC.GUGAACA.UCCA....AA....CUA.C.AUUU.UGUAUG...C...U..UGUGGAUAACUUC..AACC
JCVI_SCAF_1096627478494/1538-1627 GGUUGUAUUUUGAGUCUGUAACU.GAAUCAAAAGU.GAAUCAAAAC.GUGAACA.U.CA....AAA...CCA.C.AUUU.UGUAUG...C...U..UGUGGAUAACUUC..AACC
JCVI_SCAF_1096626890345/425-514   GGUUGUAUUUUGAGUCUGUAACU.GAAUCAAAAGU.GAAUCAAAAC.GUGAACA.U.CG....AAA...CCA.C.AUUU.UGUAUG...C...U..UGUGGAUAACUUC..AACC
JCVI_SCAF_1096627699687/992-903   GGUUGUAUUUUGAGUCUGUAACU.GAAUCAAAAGU.GAAUCAAAAC.GUGAACA.U.CA....AAA...CUA.C.AUUU.UGUAUG...C...U..UGUGGAUAACUUC..AACC
JCVI_SCAF_1096627811343/1085-1174 GGUUGUAAUUUGAGUCUGUAACU.GAAUCAAAAGU.GAAUCAAAAC.GUGAACA.U.CG....AAA...CCA.C.AUUU.UGUAUG...C...U..UGUGGAUAACUUC..AACC
JCVI_SCAF_1096627043576/1011-1100 GGUUGUAUUUUGAGUCUAUAACU.GAAUCAAAAGU.GAAUCAAAAC.GUGAACA.U.CA....AAA...CUA.C.AUUU.UGUAUG...C...U..UGUGGAUAACUUC..AACC
JCVI_SCAF_1096627066453/1855-1766 GGUUGUAUUUUGAGUCUGUAACU.GAAUCAAAAGU.GAAUCAAAAC.GUGAACA.U.CA....AAA...CUA.C.AUUU.UGUAUG...C...U..UGUGGAUAACUUU..AACC
JCVI_SCAF_1096627877563/462-373   GGUUGUAUUUUGAGUCUGUAACU.GAAUCAAAAGU.GAAUCAAAAC.GUGAACA.U.CG....AAA...CUA.C.AUUU.UGUAUG...C...U..UGUGGAUAACUUC..AACC
JCVI_SCAF_1096628235446/565-476   GGUUGUAUUUUGAGUCUGUAACU.GAAUCAAAAGU.GAAUCAAAAC.GUGAACA.U.CA....AAA...CUA.C.AUUU.UGUAUG...G...U..UGUGGAUAACUUC..AACC
JCVI_SCAF_1101667453089/362-451   GGUUGCAUUUUGAGUCUGUAACU.GAAUCAAAAGU.GAAUCAAAAC.GUGAACA.U.CA....AAA...CUA.C.AUUU.UGUAUG...C...U..UGUGGAUAACUUC..AACC
JCVI_SCAF_1101668366119/209-298   GGUUGUAUUUUGAGUCUGUAACU.GAAUCAAAAGU.GAAUCAAAAC.GUGAACA.U.UA....AAA...CUA.C.AUUU.UGUAUG...C...U..UGUGGAUAACUUC..AACC
JCVI_SCAF_1101668686878/1001-912  GGUUGUAUUUUGAGUCUGUAACU.GAAUCAAAAGU.GAGUCAAAAC.GUGAACA.U.CA....AAA...CUA.C.AUUU.UGUAUG...C...U..UGUGGAUAACUUC..AACC
JCVI_SCAF_1096627129920/818-907   GGUUGUAUUUUGAGUCUGUAACU.GAAUCAAAAGU.GAAUCAAAAC.GUGAACA.U.CA....AAA...CUA.U.AUUU.UGUAUG...C...U..UGUGGAUAACUUC..AACC
JCVI_SCAF_1101668231256/49-138    GGUUGUAUUUUGAGUCUGUAAUU.GAAUCAAAAGU.GAAUCAAAAC.GUGAACA.U.CA....AAA...CUA.U.AUUU.UGUAUG...C...U..UGUGGAUAACUUC..AACC
JCVI_SCAF_1096627914995/816-727   GGUUGUAUUUUGAGUCUGUAACU.GAAUCAAAAGU.GAAUCAAAAC.GUGAACA.U.CA....AAA...CUA.C.AUUU.UGUGUG...C...U..UGUGGAUAACUUU..AACC
JCVI_SCAF_1101667267613/668-757   GGUUGUAUUUUGAGUCUGUAACU.GAAUCAAAAGU.GAAUCAAAAC.GUGAACA.U.CU....AAA...CUA.C.AUUU.UGUAUG...C...U..UGUGGAUAACUUC..AACC
JCVI_SCAF_1096627540172/1219-1130 GGUUGUAUUUUGAGUCCGUAAUU.GAAUCAAAAGU.GAAUCAAAAC.GUGAACA.U.CA....AAA...CUA.U.AUUU.UGUAUG...C...U..UGUGGAUAACUUC..AACC
JCVI_SCAF_1096627507290/288-199   GGUUGUAUUUUGAGUCCGUAAUU.GAAUCAAAAGU.GAAUCAAAAC.GUGAACA.U.CA....AAA...CUA.C.AUUU.UGUAUG...C...U..UGUGGAUAACUUC..AACC
JCVI_SCAF_1096626952798/586-675   GGUUGUAUUUUGAGUCCGUAAUU.GAAUCAAAAGU.GAAUCAAAAC.GUGAACA.U.CA....AAA...CCA.C.AUUU.UGUAUG...C...U..UGUGGAUAACUUC..AACC
JCVI_SCAF_1096627864645/1102-1013 GGUUGUAUUUUGAGUCCGUAAUU.GAAUCAAAAGU.GAAUCAAAAC.AUGAACA.U.CA....AAA...CCA.C.AUUU.UGUAUG...C...U..UGUGGAUAACUUC..AACC
JCVI_SCAF_1096628075445/215-126   GGUUGUAUUUUGAGUCCGUAAUU.GAAUCAAAAGU.GAAUCAAAAC.GUGAACA.U.CA....AAA...CCA.C.AUUU.UGUAUG...C...U..UGUGGAUAACUUU..AACC
JCVI_SCAF_1101667368866/550-461   GGUUGUAUUUUGAGUCCGUAAUU.GAAUCAAAAGU.GAAUCAAAAC.GUGAACA.U.CG....AAA...CCA.C.AUUU.UGUAUG...C...U..UGUGGAUAACUUC..AACC
JCVI_SCAF_1096626943574/1955-1866 GGUUGUAUUUUGAGUCCGUAAUU.GAAUCAAAAGU.GAAUCAAAAC.GUGAACA.U.CA....AAA...CCA.C.AUUU.UGUAUG...G...U..UGUGGAUAACUUC..AACC
JCVI_SCAF_1101667375345/141-52    GGUUGUAUUUUGAGUCCGUAAUU.GAAUCAAAAGU.GAAUCAAAAC.GUGAACA.U.UA....AAA...CCA.C.AUUU.UGUAUG...C...U..UGUGGAUAACUUC..AACC
JCVI_SCAF_1096626944357/157-246   GGUUGUAUUUUGAGUCCGUAAUU.GAAUCAAAAGU.GAAUCAAAAC.GUGAACA.U.CA....AAA...CCA.U.AUUU.UGUAUG...C...U..UGUGGAUAACUUC..AACC
JCVI_SCAF_1101668278936/1232-1321 GGUUGUAUUUUGAGUCCGUAAUU.GAAUCAAAAGU.GAAUCAAAAC.GUGAACA.U.CA....AAA...CUA.C.AUUU.UGUAUG...C...U..UGUGGAUAACUUU..AACC
JCVI_SCAF_1101667202549/396-485   GGUUGUAUUUUGAGUCCGUAAUU.GAAUCAAAAGU.GAAUCAAAAC.GUGAACA.U.CG....AAA...CUA.C.AUUU.UGUAUG...C...U..UGUGGAUAACUUC..AACC
JCVI_SCAF_1101667237437/70-159    GGUUGUAUUUUGAGUCCGUAAUU.GAAUCAAAAGU.GAAUCAAAAC.GUGAACA.U.CA....AAA...CUA.C.AUUU.UGUAUG...G...U..UGUGGAUAACUUC..AACC
JCVI_SCAF_1096627844459/463-374   GGUUGUAUUUUGAGUCCGUAAUU.GAAUCAAAAGU.GAAUCAAAAC.GUGAACA.U.CA....AAA...CUA.C.AUUU.UGUAUC...C...U..UGUGGAUAACUUC..AACC
JCVI_SCAF_1096627865224/1373-1462 GGUUGUAUUUUGAGUCCGUAAUU.GAAUCAAAAGU.GAAUCAAAAC.GUGAACA.U.CA....AAA...CUA.C.AUUU.UGUAUG...C...U..UGUGGAUAAGUUC..AACC
JCVI_SCAF_1101668351101/378-467   GGUUGUAUUUUGAGUCCGUAAUU.GAAUCAAAAGU.GAAUCAAAAC.AUGAACA.U.CA....AAA...CCA.U.AUUU.UGUAUG...C...U..UGUGGAUAACUUC..AACC
JCVI_SCAF_1096627968373/653-564   GGUUGUAUUUUGAGUCCGUAAUU.GAAUCAAAAGU.GAAUCAAAAC.GUGAACA.U.CA....AAA...CUA.C.AUUU.UGUAUA...C...U..UGUGGAUAACUUU..AACC
JCVI_SCAF_1096628064846/1526-1437 GGUUGUAUUUUGAGUCCGUAAUU.GAAUCAAAAGU.GAAUCAAAAC.GUGAACA.U.CA....AAA...CCA.U.AUUU.UGUAUG...C...U..UGUGGAUAACUUU..AACC
JCVI_SCAF_1101667330392/614-525   GGUUGUAUUUUGAGUCCGUAAUU.GAAUCAAAAGU.GAAUCAAAAC.GUGAACA.U.CA....AAA...CUA.C.AUUU.UGUAUG...G...U..UGUGGAUAACUUU..AACC
JCVI_SCAF_1101668335461/516-427   GGUUGUAUUUUGAGUCUGUAACU.GAAUCAAAAGU.GAAUCAAAAC.GUGAACA.U.UA....AAA...CUA.C.AUUU.UGUAUG...C...U..UGUGGAUAACUUU..AACC
JCVI_SCAF_1101667364465/306-217   GGUUGUAUUUUGAGUCCGUAAUU.GAAUCAAAAGU.GAAUCAAAAC.GUGAACA.U.CA....AAA...CUA.U.AUUU.UGUAUA...C...U..UGUGGAUAACUUC..AACC
JCVI_SCAF_1096628007008/330-241   GGUUGUAUUUUGAGUCUGUAACU.GAAUCAAAAGU.GAAUCAAAAC.GUGAACA.U.CG....AAA...CUA.U.AUUU.UGUAUG...C...U..UGUGGAUAACUUC..AACC
JCVI_SCAF_1096627790219/49-138    GAUUGUAUUUUGAGUCCGUAAUU.GAAUCAAAAGU.GAAUCAAAAC.GUGAACA.U.CA....AAA...CCA.C.AUUU.UGUAUG...C...U..UGUGGAUAACUUC..AACC
JCVI_SCAF_1101668320982/654-743   GGUUGUAUUUUGAGUCCGUAAUU.GAAUCAAAAGU.GAAUCAAAAC.AUGAACA.U.CA....AAA...CUA.U.AUUU.UGUAUG...C...U..UGUGGAUAACUUC..AACC
JCVI_SCAF_1096627078516/714-625   GGUUGUAUUUUGAGUCUGUAACU.GAAUCAAAAGU.GAAUCAAAAC.GUGAACA.U.CG....AAA...CUA.C.AUUU.UGUGUG...C...U..UGUGGAUAACUUU..AACC
JCVI_SCAF_1096627331731/357-268   GGUUGUAUUUUGAGUCCGUAGUU.GAAUCAAAAGU.GAAUCAAAAC.GUGAACA.U.CA....AAA...CUA.C.AUUU.UGUAUG...C...U..UGUGGAUAAGUUC..AACC
JCVI_SCAF_1096627181982/1026-1115 GGUUGUAUUUUGAGUCCGUAAUU.GAAUCAAAAGU.GAAUCAAAAC.GUGAACA.U.CA....AAA...CUA.U.AUUU.UGUAUG...C...U..UGUGGAUAACUCC..AACC
JCVI_SCAF_1101667095480/584-495   GGUUGUAUUUUGAGUCCGUAAUU.GAAUCAAAACU.GAAUCAAAAC.GUGAACA.U.CA....AAA...CUA.U.AUUU.UGUAUG...C...U..UGUGGAUAACUUC..AACC
JCVI_SCAF_1096627255756/621-710   GUUUGUAUUUUGAGUCUGUAACU.GAAUCAAAAGU.GAAUCAAAAC.GUGAACA.U.CA....AAA...CUA.C.AUUU.UGUAUG...C...U..UGUGGAUAACUUC..AACC
JCVI_SCAF_1101668381072/350-439   GAUUGUAUUUUGAGUCCGUAAUU.GAAUCAAAAGU.GAAUCAAAAC.GUGAACA.U.CA....AAA...CCA.C.AUUU.UGUAUG...C...U..UGUGGAUAAGUUC..AACC
JCVI_SCAF_1096627083425/1695-1784 GGUUGUAUUUUGAGUCUGUAACU.GAAUCAAAAGU.GAAUCAAAAC.GUGAACA.U.UG....AAA...CUA.C.AUUU.UGUGUG...C...U..UGUGGAUAACUUU..AACC
JCVI_SCAF_1101667428416/449-360   GGUUGUAUUUUGAGUCCGUAAUU.GAAUCAAAGGU.GAAUCAAAAC.AUGAACA.U.CA....AAA...CUA.U.AUUU.UGUAUG...C...U..UGUGGAUAACUUC..AACC
JCVI_SCAF_1096627311800/769-680   GGUUGUAUUUUGAGUCCGUAAUU.GAAUCAAAACU.GAAUCAAAAC.GUGAACA.U.CA....AAA...CUA.U.AUUU.UGUAUG...C...U..UGUGGAUAACUUU..AACC
JCVI_SCAF_1101667542139/509-420   GGUUGUAUUUUGAGUCCGUAAUU.GAAUCAAAACU.GAAUCAAAAC.GUGAACA.U.CG....AAA...CUA.U.AUUU.UGUAUG...C...U..UGUGGAUAACUUC..AACC
JCVI_SCAF_1101668697463/126-215   GGUUGUAUUUUGAGUCCGUAAUU.GAAUCAAAAGU.GAAUCAAAAC.GUGAACA.U.CA....AAA...CUA.C.AUUU.UGUAUG...G...U..UGUGGAUAACUUA..AACC
JCVI_SCAF_1096627513000/1171-1082 GGUUGUAUUUUGAGUCCGUAAUU.GAAUCAAAACU.GAAUCAAAAC.GUGAACA.U.CG....AAA...CUA.U.AUUU.UGUAUG...C...U..UGUGGAUAACUUU..AACC
JCVI_SCAF_1096627786054/144-233   GGUUGUAUUUUGAGUCUGUAACU.GAAUCAAAAGU.GAAUCAAAAC.GUGAACA.U.CU....AAA...CUA.C.AUUU.UGUAUG...C...U..UGUGGAUAACUUA..AACC
JCVI_SCAF_1096627166244/37-125    GGU.GUAUUUUGAGUCCGUAAUU.GAAUCAAAAGU.GAAUCAAAAC.GUGAACA.U.CA....AAA...CUA.C.AUUU.UGUAUG...C...U..UGUGGAUAACUUC..AACC
JCVI_SCAF_1101667519624/76-165    GGUUGUAUUUUGAGUCCGUAAUU.GAAUCAAAAGU.GAAUCAAAAC.GUGAACA.U.CA....AAA...CUA.U.AUUU.UGUAUG...C...U..UGUGGAUAACUCA..AACC
JCVI_SCAF_1101668468690/179-268   GGUUGUAUUUUGAGUCCGUAAUU.GAAUCAAAACU.GAGUCAAAAC.GUGAACA.U.CG....AAA...CUA.U.AUUU.UGUAUG...C...U..UGUGGAUAACUUU..AACC
JCVI_SCAF_1096627334902/303-214   GGUUGUAUUUUGAGUCUGUAACU.GAAUCAAAAGC.GAAUCAAAAC.GUGAACA.U.CU....AAA...CUA.C.AUUU.UGUAUG...C...U..UGUGGAUAACUUA..AACC
JCVI_SCAF_1096627405554/341-430   GGUUGUAUUUUGAGUCUAUAAGU.GAAUCAAAAGU.GAAUCAAAAG.GUGAACA.U.CA....AAA...CUA.C.AUUU.UGUAUG...C...U..UGUGGAUAACUUC..AACC
JCVI_SCAF_1096627925857/697-608   GGUUGUAUUUUGAGUCUGUAACU.GAAUCAAAAGU.GAAUCAAAAC.GUGAACA.U.CA....AAA...CUA.C.AUUU.UGUACG...C...U..UGUGGAUAAGUUC..AACC
JCVI_SCAF_1096626858516/1704-1793 GGUUGUAUUUUGAGUCUGUAACU.GAAUCAAAAGU.GAAUCAAAAG.GUGAACA.U.CG....AAA...CUA.C.AUUU.UGUAUA...C...U..UGUGGAUAACUUC..AACC
JCVI_SCAF_1101667147883/675-764   GGUUGUAUUUUGAGUCUGUAACU.GAAUCAAAAGU.GAAUCAAAAC.GUGAACA.UCCA....AA....CUA.C.AUUU.UGUAUG...C...U..UGUGGAUAACUUC..AACC
JCVI_SCAF_1096627554371/1592-1503 GGUUGUAUUUUGAGUCUGUAACU.GAAUCAAAAGU.GAAUCAAAAC.AUGAACA.UCCA....AA....CUA.C.AUUU.UGUAUG...C...U..UGUGGAUAACUUC..AACC
JCVI_SCAF_1101668706733/1220-1131 GGUUGUAUUUUGAGUCUGUAACU.GAAUCAAAAGU.GAAUCAAAAG.GUGAACA.UCCA....AA....CUA.C.AUUU.UGUAUG...C...U..UGUGGAUAACUUC..AACC
JCVI_SCAF_1096627865904/1191-1280 GGUUGUAUUUUGAGUCUGUAACU.GAAUCAAAAGU.GAAUCAAAAC.GUGAACA.UCCA....AA....CUA.C.AUUU.UGUAUG...C...U..UGUGGAUAACUUU..AACC
JCVI_SCAF_1096628272713/1242-1153 GGUUGUAUUUUGAGUCUGUAACU.GAAUCAAAAGU.GAAUCAAAAG.GUGAACA.UCCA....AA....CUA.C.AUUU.UGUAUG...G...U..UGUGGAUAACUUC..AACC
JCVI_SCAF_1096627237296/2050-2139 GGUUGUAUUUUGAGUCUGUAACU.GAAUCAAAAGU.GAAUCAAAAC.GUGAACA.UCCA....AA....CUA.U.AUUU.UGUAUG...C...U..UGUGGAUAACUUC..AACC
JCVI_SCAF_1096627337957/1171-1260 GGUUGUAUUUUGAGUCUGUAACU.GAAUCAAAAGU.GAAUCAAAAG.GUGAACA.UCCA....AA....CUA.U.AUUU.UGUAUG...C...U..UGUGGAUAACUUC..AACC
JCVI_SCAF_1096627481705/1036-947  GGUUGUAUUUUGAGUCUGUAACU.GAAUCAAAAGU.GAAUCAAAAC.GUGAACA.UCCA....AA....CUA.C.AUUU.UGUAUG...C...U..UGUGGAUAACUUA..AACC
JCVI_SCAF_1096627335898/855-766   GUUUGUAUUUUGAGUCUGUAACU.GAAUCAAAAGU.GAAUCAAAAC.GUGAACA.UCCA....AA....CUA.C.AUUU.UGUAUG...C...U..UGUGGAUAACUUC..AACC
JCVI_SCAF_1101668557346/408-319   GGUUGUAUUUUGAGUCUGUAACU.GAAUCAAAAGU.GAAUCAAAAC.GUGAACA.UCCA....AA....CUA.C.AUUU.UGUAUG...C...U..UGUGGAUAACAUA..AACC
JCVI_SCAF_1096626934250/608-697   GGUUGUAUUUUGAGUCCGUAAUU.GAAUCAAAAGU.GAAUCAAAAC.GUGAACA.U.CA....GAA...CUA.C.AUUU.UGUAUG...C...U..UGUGGAUAACCUC..AACC
JCVI_SCAF_1096627167254/996-1085  GGUUGUAUUUUGAGUCCGUAAUU.GAAUCAAAACU.GAAUCAAAAC.GAGAACA.U.CG....AAA...CUA.C.AUUU.UGUAUG...C...U..UGUGGAUAACUUC..AACC
JCVI_SCAF_1096627812273/630-719   GGUUGUAUUUUGAGUCCGUAAUU.GAAUCAAAAGU.GAAUCAAAAC.GUGAACA.U.CA....AAA...CUA.C.AUUA.UGUAUG...C...U..UGUGGAUAAGUCC..AACC
JCVI_SCAF_1096627534091/721-810   GGUUGUAUUUUGAGUCCGUAAUU.GAAUCAAAAGU.GAAUCAAAAC.GUGAACA.U.CG....AAA...CUA.C.AUUU.UGUGUG...C...U..UGUGGAUAACUCC..AACC
JCVI_SCAF_1096626953027/2128-2217 GUUUGUAUUUUGAGUCCGUAAUU.GAAUCAAAAGU.GAAUCAAAAC.GUGAACA.U.CG....AAA...CUA.C.AUUU.UGUGUG...C...U..UGUGGAUAACUCC..AACC
JCVI_SCAF_1096627095147/1019-1108 GUUUGUAUUUUGAGUCCGUAAUU.GAAUCAAAAGA.GAAUCAAAAC.GUGAACA.U.CU....AAA...CUA.C.AUUU.UGUGUG...C...U..UGUGGAUAACUCC..AACC
JCVI_SCAF_1096628082068/1141-1052 GAUUGUAUUUUGAGUCUGUAACU.GAAUCAAAAGU.GAAUCAAAAC.GUGAACA.U.CA....AAA...CUA.C.AUUU.UGUGUG...C...U..UGUGGAUAACUUC..AACC
JCVI_SCAF_1096628231565/1187-1098 GAUUGUAUUUUGAGUCUGUAACU.GAAUCAAAAGU.GAAUCAAAAA.GUGAACA.U.CA....AAA...CCA.C.AUUU.UGUGUG...C...U..UGUGGAUAACUUC..AACC
JCVI_SCAF_1096627165922/1898-1987 GGUUGUAUUUUGAGUCUGUAACU.GAAUCAAAAGU.GAAUCAAAAC.GUGAACA.UCCA....AA....CUA.C.AUUU.UGUAUG...C...U..UGUGGACAACUUG..AACC
JCVI_SCAF_1096627850974/1475-1386 AGUUGUAUUUUGAGUCUGUAACU.GAAUCAAAAGU.GAAUCAAAAC.GUGAACA.U.CG....AAA...CUA.C.AUUU.UGUAUG...G...U..UGUGGAUAACUUC..AACC
JCVI_SCAF_1096627418504/774-863   GGUUGUAUUUUGAGUCUGUAACU.GAAUCAAAAGU.GAAUCAAAAC.AUGAACA.UCCA....AA....CUA.C.ACUU.UGUAUC...C...U..UGUGGAUAACUUC..AACC
JCVI_SCAF_1096627205125/415-504   AGUUGUAUUUUGAGUCUGUAACU.GAAUCAAAAGU.GAAUCAAAAC.GUGAACA.U.CU....AAA...CUA.C.AUUU.UGUAUG...C...U..UGUGGAUAACCUC..AACC
JCVI_SCAF_1101668350769/830-919   GGUUGUAUUUUGAGUCCGUAAUU.GAAUCAAAAGU.GAAUCAAAAC.GUGAACA.UCCA....UA....CUA.C.AUUU.UGUAUG...C...U..UGUGGAUAACUUC..AGCC
JCVI_SCAF_1096627918293/1095-1007 G.UUGUAUUUUGAGUCUGUAACU.GAAUCAAAAGU.GAAUCAAAAC.GUGAACA.U.CA....AAA...CUA.U.AUUU.UGUAUG...C...U..UGUGGAUAACUUU..AACC
JCVI_SCAF_1096627393000/1573-1484 AGUUGUAUUUUGAGUCUGUAACU.GAAUCAAAAGU.GAAUCAAAAC.GUGAACA.U.CA....AAA...CUG.U.AUUU.UGUAUG...C...U..UGUGGAUAACUUC..AACC
JCVI_SCAF_1096628065446/73-162    GGUUGUAUUUUGAGUCCGUAAUU.GAAUCAAAA.UAGAAUCAAAAC.GUGAACA.U.CA....AAA...CUA.U.AUUU.UGUAUG...C...U..UGUGGAUAACUUC..AACC
JCVI_SCAF_1096627206051/1089-1178 GGUUGUAUUUUGAGUCCGUAAUU.GAAUCAAAAGU.GAAUCAAAAG.GUGAACA.UCCA....AA....CUA.C.AUUU.UGUAUG...C...U..UGUGGAUAAAUCC..AACC
JCVI_SCAF_1101668015645/1439-1528 GGUUGUAUUUUGAGUCUGUAAGU.GAAUCAAAAGU.GAAUCAAAAG.GUGAACA.U.CG....AAA...AUA.C.AUUU.UGUAUG...C...U..UGUGGAUAACUUC..AACC
JCVI_SCAF_1101667184844/780-691   GGUUGUGUUUUGAGUCCGUAAUU.GAAUCAAAAGU.GAAUCAAAAC.GUGAACA.UCCA....AA....CUA.C.AUUU.UGUAUG...C...U..UGUGGAUAACUCU..AACC
JCVI_SCAF_1096628023361/1086-1175 GGUUGUAUUUUGAGUCUGUAACU.GAAUCAAAAGU.GAAUCAAAAC.GUGAACA.U.CA....AAA...CCA.C.AUUU.UGUAUA...G...U..UGUGGAUAACUUU..AACC
JCVI_SCAF_1101667463862/438-349   GGUUGUAUUUUGAGUCUUUAACU.GAAUCAAAAGU.GAAUCAAAAC.GUGAACA.U.CA....AAA...CCA.C.AUUU.UGUAUG...C...U..UGUGGAUAACUAU..AACC
JCVI_SCAF_1096627195739/259-348   GGUUGUAUUUUGAGUCUGUAACU.GAAUCAAAAGU.GAAUCAAAAC.GUGAACA.U.CA....AAA...CCA.C.AUGU.UGUAUA...C...A..UGUGGAUAACUUU..AACC
JCVI_SCAF_1101667085711/342-253   GGUUGUAUUUUGAGUCUGUAACU.GAAUCAAAAGU.GAAUCAAAAC.GUGAACA.U.CG....AAA...CCA.C.AUGU.UGUAUA...C...A..UGUGGAUAACUUU..AACC
JCVI_SCAF_1096626999323/446-535   GGUUGUAUUUUGAGUCUGUAACU.GAAUCAAAAGU.GAAUCAAAAC.GUGAACA.U.CG....AAA...CCA.C.AUAU.UGUAUA...C...A..UGUGGAUAACUUU..AACC
JCVI_SCAF_1096627274085/335-246   GGUUGUAUUUUGAGUCUGUAACU.GAAUCAAAAGU.GAAUCAAAAC.GUGAACA.U.CG....AAA...CCA.C.AUGU.UGUAUA...A...A..UGUGGAUAACUUU..AACC
JCVI_SCAF_1101667410426/12-101    GGUUGUAUUUUGAGUCUGUAACU.GAAUCAAAAGU.GAAUCAAAAC.GUGAACA.U.CG....AAA...CCA.C.AUGU.UGUAUA...C...A..UGUGGGUAACUUU..AACC
JCVI_SCAF_1096627250978/1455-1544 GGUUGUAUUUUGAGUCUGUAACU.GAAUCAAAAGU.GAAUCAAAAC.GUGAACA.U.CG....AAA...CCA.C.AUGU.UGUAUA...C...A..UGUGGAUAACUUU..AACU
JCVI_SCAF_1096627233378/609-698   GGUUGUAUUUUGAGUCUGUAACU.GAAUCAAAAGU.GAAUCAAAAC.GUGAACA.U.CU....AAA...CCA.U.AUGU.UGUAUA...C...A..UGUGGAUAACUUU..AACC
JCVI_SCAF_1096627776919/505-416   GUUUGUAUUUUGAGUCUGUAACU.GAAUCAAAAGU.GAAUCAAAAC.GUGAACA.U.CU....AAA...CUA.C.AUUU.UGUGUG...C...U..UGUGGAUAACUCC..AACC
JCVI_SCAF_1096628230914/1646-1557 GGUUGUAUUUUGAGUCUGUAACU.GAAUCAAAACU.GAAUCAAAAC.GUGAACA.U.CG....AAA...CCA.C.AUUU.UGUAUG...C...U..UGUGGAUAACUAU..AACC
JCVI_SCAF_1096628385779/744-655   GGUUGUAUUUUGAGUCUGUAACU.GAAUCAAAACU.GAAUCAAAAC.GUGAACA.U.CA....AAA...CUA.C.AUUU.UGUAUG...C...U..UGUGGAUAACUCA..AACC
JCVI_SCAF_1101667421684/330-419   GGUUGUAUUUUGAGUCUAAAAUU.GAAUCAAAAGU.GAAUCAAAAC.GUGAACA.U.CA....AAA...CUA.U.AUUU.UGUAUG...C...U..UGUGGAUAACUUC..AACC
JCVI_SCAF_1101667520416/281-370   GGUUGUAUUUUGAGUCUGUAACU.GAAUCAAAAGU.GAAUCAAAAC.GUGAACA.U.CA....AAA...CUA.U.AUUU.AGUAUA...C...U..UGUGGAUAACUUU..AACC
JCVI_SCAF_1096628062326/665-576   GGUUGUAUUUUGAGUCUGUAACU.GAAUCAAAAGU.GAAUCAAAAC.GUGAACA.U.UA....AAA...CUA.U.AUUU.AGUAUA...C...U..UGUGGAUAACUUU..AACC
JCVI_SCAF_1096627506542/346-257   GGUUGUAUUUUGAGUCUGUAACU.GAAUCAAAAGU.GAAUCAAAAC.GUGAACA.U.UA....AAA...CCA.C.AUUU.UGUAUG...G...U..UGUAGAUAACUUC..AACC
JCVI_SCAF_1096627808824/1726-1815 GGUUGUAUUUUGAGUCUGUAACU.GAAUCAAAAGU.GAAUCAAAAC.GUGAACA.U.CG....AAA...CUA.C.AUUU.UGUGUG...C...U..UGUGGAUAACAUC..AGCC
JCVI_SCAF_1101668559876/135-46    GGUUGUAUUUUGAGUCUGUAACU.GAAUCAAAAGU.GAAUCAAAAC.GUGAACA.U.CA....AAA...GCA.U.AUUC.UGUGUG...C...U..UGUGGAUAACUUC..AACC
JCVI_SCAF_1101668494554/441-530   GGUUGUAUUUUGAGUCUGUAACU.GAAUCAAAAGU.GAAUCAAAAC.GUGAACA.U.CG....AAA...CUA.U.AUUU.UGUG.....C...UAUUGUGGAUAACUUU..AACU
JCVI_SCAF_1101668467288/699-610   GGUUGUAUUUUGAGUCUGUAACU.GAAUCAAAAGU.GAAUCAAAAC.GUGAACA.U.CG....AAA...CUA.C.AUUU.UGUG.....C...UAUUGUGGAUAACUUU..AACC
JCVI_SCAF_1101667040530/484-573   GGUUGUAUUUUGAGUCUGUAACU.GAAUCAAAAGU.GAAUCAAAAC.GUGAACA.U.CG....AAA...CUA.C.AUUU.UGUG.....C...UAUUGUGGAUAACUCC..AACC
JCVI_SCAF_1101668538119/1145-1234 GGUUGUAUUUUGAGUCUGGAAGU.GAAUCAAAAGU.GAAUCAAAAC.GUGAACA.U.UA....AAA...CUA.U.AUUU.UGUAUG...C...U..UGUGGAUAACUUC..AACC
JCVI_SCAF_1096627249438/1732-1821 GGUUGUAUUUUGAGUCUGGAAGU.GAAUCAAAAGU.GAAUCAAAAC.GUGAACA.U.UG....AAA...CCA.C.AUUU.UGUAUG...C...U..UGUGGAUAACUUG..AACC
JCVI_SCAF_1096627890179/624-535   GGUUGUAUUUUGAGUCUGUAAGU.GAAUCAAAAGU.GAAUCAAAAC.GUGAACA.U.CU....AAA...CUA.C.AUAU.UGUG.....C...UAUUGUGGAUAACUUA..AACC
JCVI_SCAF_1096626930894/399-310   GGUUGUAUUUUGAGUCUGUAAGU.GAAUCAAAAGU.GAAUCAAAAC.GUGAACA.U.UG....AAA...CUA.C.AUAU.UGUG.....C...UAUUGUGGAUAACUUA..AACC
JCVI_SCAF_1096628223245/134-45    GGUUGUAUUUUGAGUCUGGAAGU.GAAUCAAAAGC.GAAUCAAAAC.GUGAACA.U.UG....AAA...CCA.C.AUUA.UGUG.....C...UAUUGUGGAUAACUUU..AACC
JCVI_SCAF_1096627516475/1373-1284 GGUUGUAUUUUGAGUCUGGAAGU.GAAUCAAAAGU.GAAUCAAAAC.GUGAACA.U.UG....AAA...CCA.C.AUUU.UGUG.....C...UAUUGUGGAUAACUUU..AACC
JCVI_SCAF_1096628220642/423-334   GGUUGUAUUUUGAGUCUGGAAGU.GAAUCAAAAGU.GAAUCAAAAC.GUGAACA.U.UG....AAA...CCA.C.AUUU.UGUG.....C...UAUUGUGGAUAACUUU..AACU
JCVI_SCAF_1096627121405/614-525   GGUUGUAUUUUGAGUCUGGAAGU.GAAUCAAAAGU.GAAUCAAAAC.GAGAACA.U.UG....AAC...CCA.C.AUUU.UGUG.....C...UAUUGUGGAUAACUUU..AACC
JCVI_SCAF_1101668489294/500-411   GGUUGUAUUUUGAGUCUGGAAGU.GAAUCAAAAGU.GAAUCAAAAC.GUGAACA.U.UA....AAA...CCA.C.AUUU.UGUG.....C...UAUUGUGGAUAACUUC..AACC
JCVI_SCAF_1096627903473/1178-1089 GGUUGUAUUUUGAGUCUGGAAGU.GGAUCAAAAGU.GAAUCAAAAC.GUGAACA.U.UG....AAA...CCA.C.AUUU.UGUG.....C...UAUUGUGGAUAACUUU..GACC
JCVI_SCAF_1096627185498/4465-4376 GGUUGUAUUUUGAGUCUGGAAGU.GAAUCAAAAGU.GAAUCAAAAC.AAGAACA.U.UG....AAA...CCA.C.AUUU.UGUG.....C...UAUUGUGGAUAACUUU..AACC
JCVI_SCAF_1096627123763/993-904   GGUUGUAUUUUGAGUCUAGAACU.GAAUCAAAAGU.GAAUCAAAAC.GUGAACA.U.UG....AAA...CCA.C.AUUU.UGUG.....C...UAUUGUGGAUAACUUU..AGCU
JCVI_SCAF_1096627902816/869-958   GGUUGUAUUUUGAGUCUGUAAGU.GAAUCAAAAGU.GAAUCAAAAC.AAGAACA.U.UG....AAA...CUA.C.AUUU.UGUG.....C...UAUUGUGGAUAACUUU..AACC
JCVI_SCAF_1096628161164/278-367   GGUUGUAUUUUGAGUCUGGAAGU.GAAUCAAAAGU.GAAUCAAAAC.GAGAACA.U.UG....UAU...CUA.U.AUUU.UGUG.....C...UAUUGUGGAUAACUUU..AACC
JCVI_SCAF_1101667061829/483-394   GGUUGUAUUUUGAGUCUGUAAGU.GAAUCAAAAGU.GAAUCAAAAC.GUGAACA.U.CG....AAA...CUA.C.AUUU.UGUACC...C...U..UGUGGAUAACUUU..AACC
JCVI_SCAF_1096627414077/1278-1189 AGUUAUAUUUUGAUUCUGUAACU.GAAUCAAAGGU.GAACCAAAAC.GUGAACA.U.UG....AAA...CUA.C.AUUU.UGUGCU...C...U..UGUGGAUAACUUC..AACC
JCVI_SCAF_1096627398642/1121-1032 AGUUGUAUUUUGAGUCUGUAACU.GAAUCAAAGGU.GAAUCAAAAC.GUGAACA.U.UG....AAA...CUA.C.AUUU.UGUGCU...C...U..UGUGGAUAACUUC..AACC
JCVI_SCAF_1096627395653/236-147   GGUUGUAUUUUGAGUCUGUAACU.GAAUCAAAGGU.GAAUCAAAAC.GUGAACA.U.UG....AAA...CUA.C.AUUU.UGUGCU...C...U..UGUGGAUAACUUC..AACC
JCVI_SCAF_1096626852274/1739-1828 GGUUGUAUUUUGAGUCUAUAACU.GAAUCAAAGGU.GAAUCAAAAC.GUGAACA.U.UG....AAA...CUA.C.AUUU.UGUACU...C...U..UGUGGAUAACUUC..AACC
JCVI_SCAF_1096627400742/1301-1211 GGUUGUAUUUUGAGUCUGUAAGU.GAAUCAAAAGU.GAAUCAAAAG.GUGAACA.UCCA....AAA...CUA.C.AUUU.UGUG.....C...UAUUGUGGAUAACUCU..AACC
JCVI_SCAF_1101667060370/663-573   GGUUGUAUUUUGAGUCUGUAAGU.GAAUCAAAAGU.GAAUCAAAAC.GUGAACA.UCCA....AAA...CCA.C.AUUU.UGUG.....C...UAUUGUGGAUAACUCC..AACC
JCVI_SCAF_1101667046624/199-289   GGUUGUAUUUUGAGUCUGUAAGU.GAAUCAAAAGU.GAAUCAAAAC.GUGAACA.UGCA....AAA...CCA.C.AUUU.UGUG.....C...UAUUGUGGAUAACUCC..AACC
JCVI_SCAF_1101667046219/406-316   GGUUGUAUUUUGAGUCUGUAACU.GAAUCAAAAGU.GAAUCAAAAC.GUGAACA.UGCA....AAA...CCA.C.AUUU.UGUG.....C...UAUUGUGGAUAACAUC..AACC
JCVI_SCAF_1096628166114/440-350   GGUUGUAUUUUGAGUCUGUAAGU.GAAUCAAAAGU.GAAUCAAAAC.GUGAACA.UCCA....AAA...CUA.U.AUUU.UGUG.....C...UAUUGUGGAUAACUUA..AACC
JCVI_SCAF_1096627571869/1128-1218 GGUUGUAUUUUGAGUCUGUAAGU.GAAUCAAAAGU.GAAUCAAAAC.GUGAACA.UCCA....AAA...CCA.U.AUUU.UGUG.....C...UAUUGUGGAUAACUUA..AACC
JCVI_SCAF_1096628194282/1516-1606 GGUUGUAUUUUGAGUCUGUAAGU.GAAUCAAAAGU.GAAUCAAAAC.GUGAACA.UCUA....AAA...CUA.U.AUUU.UGUG.....C...UAUUGUGGAUAACUUA..AACC
JCVI_SCAF_1101668588808/203-113   GGUUGUAUUUUGAGUCUGUAACU.GAAUCAAAAGU.GAAUCAAAAC.GUGAACA.UCCA....AAA...CAA.C.AUUU.UGUG.....C...UAUUGUGGAUAACUUA..AACC
JCVI_SCAF_1096626892598/552-463   GGUUGUAUUUUGAGUCUGUAACU.GAAUCAAAAGU.GAAUCAAAAC.GUGAACA.UCCA....AA....CUA.C.AUUU.UGUG.....C...UAUUGUGGAUAACUUC..AACC
JCVI_SCAF_1101668010250/873-784   GGUUGUAUUUUGAGUCUGUAAAU.GAAUCAAAAGU.GAAUCAAAAC.GCGAACA.UCCA....AA....CCA.C.AUUU.UGUAUC...C...U..UGUGGAUAACUUC..AACC
JCVI_SCAF_1096628281079/1242-1331 GGUUGUAUUUUGAGUCCGCAAUU.GAAUCAAAAGU.GAAUCAAAAC.GAGAACA.U.UG....AAC...CCA.C.AUUU.UGUG.....C...UAUUGUGGAUAACUUU..AACC
JCVI_SCAF_1096627271754/428-339   GGUUGUAUUUUGAGUCUGUAAGU.GAAUCAAAAGU.GAAUCAAAAC.GAGAACA.UAUA....AA....CUA.U.AUAU.UGUG.....C...UAUUGUGGAUAACUUA..AACC
JCVI_SCAF_1096627271753/1456-1367 GGUUGUAUUUUGAGUCUGUAAGU.GAAUCAAAAGU.GAAUCAAAAC.GAGAACA.UAUA....AA....CUA.C.AUAU.UGUG.....C...UAUUGUGGAUAACUUA..AACC
JCVI_SCAF_1096627192857/1077-988  GGUUGUAUUUUGAGUCUGGAAGU.GAAUCAAAAGU.GAAUCAAAAC.GAGAACA.U.UA....AAA...CCA.U.AUUA.UGUG.....C...UAUUGUGGAUAACUUU..AACC
JCVI_SCAF_1096627061827/623-711   GAUUGUAUUUUGAGUCUGUAAUU.GAAUCAAAAGU.GAAUCAAAAC.AUGAACA.U.CA....AAA...CUA.U.AUUU.UGUAUG...C...U..UGUGGAUAACU.C..AAAC
JCVI_SCAF_1096627200348/3492-3581 GGUUGUAUUUUGAGUCCGUAAUU.GAAUCAAAAGU.GAAUCAAAAG.GUGAACA.U.UA....AAA...CCA.C.AUUU.UGUGCC...C...U..UGUGGAUAACUUC..AACC
JCVI_SCAF_1101668501378/505-594   GGUUGUAUUUUGAGUCUGGAAGU.GAAUCAAAAGU.GAAUCAAAAC.GUGAACACU.CA....AA....CCA.C.AUUU.UGUG.....C...UAUUGUGGAUAACUUU..AACC
JCVI_SCAF_1101668470081/93-5      GGUUGUAUUUUGAGUCUGUAACU.GAAUCAAAAGU.GAAUCAAAAC.AUGAACA.U.CG....AAA...CCA.C.AUUU.UGUGCU...C...U..UGUGGAUAACU.C..AACC
JCVI_SCAF_1101668517202/629-718   GGUUGUAUUUUGAGUCUGGAAGU.GAAUCAAAAGU.GAAUCAAAAC.GUGAACAUU.CA....AA....CCA.G.AUUU.UGUGCU...C...U..UGUGGAUAACUUU..AACC
JCVI_SCAF_1101667551291/165-76    GGUUGUAUUUUGAGUCUGUAAGU.GAAUCAAAAGU.GAAUCAAAAC.GUGAACAUU.CA....AA....CCA.C.AUUU.UGUGCU...C...U..UGUGGAUAACUUC..AACC
JCVI_SCAF_1101667556642/446-357   GGUUGUAUUUUGAGUCUGUAAGU.GAAUCAAAAGU.GAAUCAAAAC.GUGAACAUU.CA....AA....CCA.C.AUUU.UGUGCU...C...U..UGUGGAUAACUUU..AACC
JCVI_SCAF_1096628240935/285-196   GGUUGUAUUUUGAGUCUGUAAGU.GAAUCAAAAGU.GAAUCAAAAC.GUGAACAUU.CA....AA....CCA.C.AUUU.UGUGCC...C...U..UGUGGAUAACUUU..AACC
JCVI_SCAF_1096627202302/149-238   GGUUGUAUUUUGAGUCUGCAAGU.GAAUCAAAAGU.GAAUCAAAAC.GUGAACAUU.CA....AA....CCA.C.AUUU.UGUGCU...C...U..UGUGGAUAACUUU..AACC
JCVI_SCAF_1096628221469/828-917   GGUUGUAUUUUGAGUCUGUAAGU.GAAUCAAAAGU.GAAUCAAAAC.GUGAACAUU.CA....AA....CUA.C.AUUU.UGUGCU...C...U..UGUGGAUAACUUU..AACC
JCVI_SCAF_1101668540251/951-862   GGUUGUAUUUUGAGUCUGUAAGU.GAAUCAAAAGU.GAAUCAAAAC.GUGAACAUU.CA....AA....CCA.C.AUUU.UGCGCC...C...U..UGUGGAUAACUUU..AACC
JCVI_SCAF_1096627796294/481-392   GGUUGUAUUUUGAGUCUGUAAGU.GAAUCAAAAGU.GAAUCAAAAC.GUGAACAUU.CA....AA....CCA.U.AUUU.UGUGCC...C...U..UGUGGAUAACUUU..AACC
JCVI_SCAF_1096628170139/1215-1304 GGUUGUAUUUUGAGUCUGGAAGU.GAAUCAAAAGU.GAAUCAAAAC.GUGAACA.UCCA....AA....CCA.U.AUUU.UGUGCU...C...U..UGUGGAUAACUUA..AACC
JCVI_SCAF_1096627610748/1457-1546 GGUUGUAUUUUGAGUCUGGAAGU.GAAUCAAAAGU.GAAUCAAAAC.AUGAACA.UCCA....AA....CUA.C.AUUU.UGCGCU...C...U..UGUGGAUAACUUA..AACC
JCVI_SCAF_1101668505031/417-328   GGUUGUAUUUUGAGUCUGGAAGU.GAAUCAAAAGU.GAAUCAAAAC.GUGAACA.U.UA....AAA...CCA.C.AUUU.UGUGCU...C...U..UGUGGAUAACUUU..AACC
JCVI_SCAF_1096628048185/566-477   GGUUGUAUUUUGAGUCUAGAAGU.GAAUCAAAAGU.GAAUCAAAAG.GUGAACA.U.UG....AAA...CCA.C.AUUU.UGUGCC...C...U..UGUGGAUAACUUU..AACC
JCVI_SCAF_1096626460026/25-114    GGUUGUAUUUUGAGUCUGGAAGU.GAAUCAAAAGU.GAAUCAAAAG.GUGAACA.U.UG....AAA...CCA.C.AUUA.UGUAGC...C...U..UGUGGAUAACUUU..AACC
JCVI_SCAF_1096627899228/1390-1301 GGUUGUAUUUUGAGUCUGGAAGU.GAAUCAAAAGU.GAAUCAAAAC.GUGAACA.U.UA....AAA...CUA.U.AUUU.AGUAUU...G...C..UGUGGAUAACUUU..AACC
JCVI_SCAF_1096628074775/381-470   GGUUGUAUUUUGAGUCUGGAAGU.GAAUCAAAAGU.GAAUCAAAAC.GUGAACA.U.UA....AAA...CCA.C.AUUU.UGUGGU...C...U..UGUGGAUAACUUU..AACC
JCVI_SCAF_1101667474885/632-721   GGUUGUAUUUUGAGUCUGGAAGU.GAAUCAAAAGU.GAAUCAAAAG.GUGAACA.U.UG....AAA...CCA.C.AUUU.UGUGGC...C...U..UGUGGAUAACUUU..AACC
JCVI_SCAF_1101667499698/270-181   GGUUGUAUUUUGAGUCUGGAAGU.GAAUCAAAAGU.GAAUCAAAAG.GUGAACA.U.UG....AAA...CUA.C.AUUU.UGUGGC...C...U..UGUGGAUAACUUU..AACC
JCVI_SCAF_1101667463174/180-91    GGUUGUAUUUUGAGUCUGGAAGU.GAAUCAAAAGU.GAAUCAAAAG.GUGAACA.U.UG....AAA...CCA.U.AUUU.UGUGGC...C...U..UGUGGAUAACUUU..AACC
JCVI_SCAF_1101668509022/978-889   GGUUGUAUUUUGAGUCUGGAAGU.GAAUCAAAAGU.GAAUCAAAAG.GUGAACA.U.CG....AAA...CCA.U.AUUU.UGUGGC...C...U..UGUGGAUAACUUU..AACC
JCVI_SCAF_1096627227144/359-270   GGUUGUAUUUUGAGUCUGGAAGU.GAUUCAAAAGU.GAAUCAAAAC.AAGAACA.UAUA....AA....CCA.C.AUUU.UGCGCU...A...U..UGUGGAUAACUUU..AACC
JCVI_SCAF_1096627414251/1392-1303 GAUUGUAUUUUGAGUCUGUAAAU.GAAUCAAAGGU.GAAUCAAAAC.GUGAACA.UCCA....AA....CUA.C.AUUU.UGUACU...C...U..UGUGGAUAACUUC..AACC
JCVI_SCAF_1101668528574/483-394   GGUUGUAUUUUGAGUCUGGAAGU.GAAUCAAAAGU.GAAUCAAAAC.GUGAACA.U.UG....AAA...CUA.C.AUUU.UGUACU...A...U..UGUGGAUAACUAU..AACC
JCVI_SCAF_1096627886659/551-640   GGUUGUAUUUUGAGUCUGGAAGU.GAAUCAAAAGU.GAAUCAAAAC.GUGAACA.U.UG....AGA...CUA.C.AUUU.UGUACC...A...U..UGUGGAUAACUUU..AACC
JCVI_SCAF_1096628097714/1890-1806 ..UUGUAUUUUGAGUCCGUAAUU.GAAUCAA.ACU.GAAUCAAAAC.GUGAACA.U.CA....AAA...CUA.U.CUUU.UGUAUG...C...U..UGUGGAUAACUUU..AA..
JCVI_SCAF_1096627398206/1484-1573 AGUUGUAUUUUGAGUCUAUAACU.GAAUCAAAGGU.GAAUCAAAAC.AUGAACA.UCCA....AA....CUA.C.AUUU.UGUGCC...C...U..UGUGGAUAACUUC..AACC
JCVI_SCAF_1096627446863/1317-1227 GGUUGUAUUUUGAGUCUGUAAGU.GAAUCAAAAGC.GAAUCAAAAC.GUGAACA.UCCG....AAA...CUA.C.AUUU.UGUACU...A...U..UGUGGAUAACUCC..AACC
JCVI_SCAF_1096626347940/597-508   GGUUGUAUUUUGAGUCUGUAAGU.GAAUCAAAAGU.GAAUCAAAAC.AAGAACA.UCCA....AG....CCA.C.AUUU.UGUGCC...C...U..UGUGGAUAACUUA..AACC
JCVI_SCAF_1096627234479/785-696   GGUUGUAUUUUGAGUCUGGAAGU.GAAUCAAAAGU.GAAUCAAAAC.AUGAACA.U.CG....GAA...CCA.U.AUUU.GGUGCA...C...U..UGUGGAUAACUUU..AACU
JCVI_SCAF_1101668460977/144-233   GGUUGUAUUUUGAGUCUGGAAGU.GAAUCAAAAGU.GAAUCAAAAC.GUGAACA.U.CG....AAA...CUA.C.AUUU.GGUGCA...C...U..UGUGGAUAACUUU..AACU
JCVI_SCAF_1096627326712/853-943   GGUUGUAUUUUGAGUCUGUAACU.GAAUCAAAAGU.GAAUCAAAAC.GUGAACA.UCCA....AAA...CCA.U.AUUU.UGUACU...A...U..UGUGGAUAACUUA..AACC
JCVI_SCAF_1096627121418/697-608   GGUUGUAUUUUGAGUCCGUAACU.GAAUCAAAAGU.GAAUCAAAAC.GUGAACA.U.UG....AAA...CUA.C.AUAU.UGUUAC...C...U..UGUGGAUAACUUC..AACC
JCVI_SCAF_1101667366379/93-6      GGUUGUAUUUUGAGUCUGUAAGU.GAAUCAAAAGU.GAAUCAAAAC.GUGAACAUU.CA....AA....CCA.C.AUUU.UGUGCU...C...U..UGUGGAUA....CUUAACC
JCVI_SCAF_1101668339812/91-2      GGUUGUAUUUUGAGUCUGUAACU.GAAUCAAAAGU.GAAUCAAAAC.GUGAACA.U.CG....AAAA..CAA.C.AUUU.GGUGGA...C...A..UGUGGAUAACUU...UACA
JCVI_SCAF_1096627116524/1507-1597 GGUUGUAUUUUGAGUCUGUAACU.GAAUCAAAAGU.GAAUCAAAAC.GUGAACA.UCCA....AAA...CAA.C.AUUU.GGUAGA...C...A..UGUGGAUAACUUU..UACA
JCVI_SCAF_1096627029424/279-369   GGUUGUAUUUUGAGUCCGUAAUU.GAAUCAAAAGU.GAAUCAAAAC.GUGAACA.UCCA....AAA...CAA.C.AUUU.AGUAGA...C...A..UGUGGAUAACUUU..UACA
JCVI_SCAF_1101667088803/170-80    GGUUGUAUUUUGAGUCCGUAAUU.GAAUCAAAAGU.GAAUCAAAAC.GUGAACA.U.CG....AAAA..CAA.C.AUUU.GGUGGA...C...A..UGGGGAUAACUUU..UACA
JCVI_SCAF_1096627539486/98-8      GGUUGUAUUUUGAGUCCGUAAUU.GAAUCAAAAGU.GAAUCAAAAC.GUGAACA.U.CG....AAAA..CAA.C.AUUU.GGUGGA...C...A..UGUGGAUAACUUU..UACA
JCVI_SCAF_1096627548744/132-222   GUUUGUAUUUUGAGUCCGUAAUU.GAAUCAAAAGU.GAAUCAAAAC.GUGAACA.U.CG....AAAA..CAA.C.AUUU.GGUGGA...C...A..UGUGGAUAACUUU..UACA
JCVI_SCAF_1096628263246/282-192   GGUUGUAUUUUGAGUCCGUAAUU.GAAUCAAAAGU.GAAUCAAAAC.GUGAACA.U.CG....AAAA..CAA.C.AUUU.UGUGGA...C...A..UGUGGAUAACUUU..UACA
JCVI_SCAF_1101667116002/715-625   GGUUGUAUUUUGAGUCCGUAAUU.GAAUCAAAAGU.GAAUCAAAAC.GUGAACA.U.CA....AAAA..CAA.C.AUUU.GGUGGA...C...A..UGUGGAUAACUUU..UACA
JCVI_SCAF_1101668227056/1526-1436 GGUUGCAUUUUGAGUCCGUAAUU.GAAUCAAAAGU.GAAUCAAAAC.GUGAACA.U.CA....AAAA..CAA.C.AUUU.GGUGGA...C...A..UGUGGAUAACUUU..UACA
JCVI_SCAF_1096628044864/264-174   GUUUGUAUUUUGAGUCUGUAACU.GAAUCAAAAGU.GAAUCAAAAC.GUGAACA.U.CG....AAAA..CAA.C.AUUU.GGUGGA...C...A..UGUGGAUAACUUU..UACA
JCVI_SCAF_1096628015391/1438-1528 GGUUGUAUUUUGAGUCUGUAACU.GAAUCAAAAGU.GAAUCAAAAC.GUGAACA.U.CG....AAAA..CAA.C.AUUU.GGUGGA...C...A..UGUGGAUAACUUU..UACA
JCVI_SCAF_1101667189471/843-753   GGUUGUAUUUUGAGUCCGUAAUU.GAAUCAAAAGU.GAAUCAAAAC.GUGAACA.UCCA....AAA...CAA.C.AUUU.GGUGGA...C...A..UGUGGAAAACUUU..UACA
JCVI_SCAF_1101667107696/232-322   GGUUGUAUUUUGAGUCCGUAAUU.GAAUCAAAAGU.GAAUCAAAAC.GUGAACA.UCCA....AAA...CAA.C.AUUU.GGUGGA...C...A..UGUGGAUAACUUU..UACA
JCVI_SCAF_1096627978662/50-140    GGUUGUAUUUUGAGUCCGUAAUU.GAAUCAAAAGU.GAAUCAAAAC.GUGAACA.UGCA....AAA...CAA.C.AUUU.GGUGGA...C...A..UGUGGAUAACUUU..UACA
JCVI_SCAF_1096628037230/1234-1144 GGUUGUAUUUUGAGUCCGUAAUU.GAAUCAAAAGU.GAAUCAAAAC.GUGAACA.UCCA....AAA...CAA.C.AUUU.AGUGGA...C...A..UGUGGAUAACUUU..UACA
JCVI_SCAF_1101667072397/506-416   GUUUGUAUUUUGAGUCUGUAACU.GAAUCAAAAGU.GAAUCAAAAC.GUGAACA.UCCA....AAA...CAA.C.AUUU.GGUGGA...C...A..UGUGGAUAACUUU..UACA
JCVI_SCAF_1101667250459/453-543   GGUUGUAUUUUGAGUCUGUAACU.GAAUCAAAAGU.GAAUCAAAAC.GUGAACA.UCCA....AAA...CAA.C.AUUU.GGUGGA...C...A..UGUGGAUAACUUU..UACA
JCVI_SCAF_1101668380976/264-354   GGUUGUAUUUUGAGUCUGUAACU.GAAUCAAAAGU.GAAUCAAAAC.GUGAACA.UCCA....AAA...CAA.C.AUUU.GGUGGA...C...A..UGUGGAUAACAUU..UACA
JCVI_SCAF_1096627175768/1521-1611 GGUUGUAUUUUGAGUCUGUAACU.GAAUCAAAAGU.GAAUCAAAAC.GUGAACA.UCCA....AAA...CAA.C.AUUU.GGUGGA...C...A..UGUGGAAAACUUU..UACA
JCVI_SCAF_1096628021285/1114-1024 GGUUGUAUUUUGAGUCCGUAAUU.GAAUCAAAAGU.GAAUCAAAAC.GUGAACAUU.CA....AAA...CAA.C.AUUU.AGUGGA...C...A..UGUGGAUAACUUU..UACA
JCVI_SCAF_1101667076855/156-66    GGUUGUAUUUUGAGUCUGUAACU.GAAUCAAAAGU.GAAUCAAAAG.GUGAACA.U.UG....AAAA..CAA.C.AUUU.GGUGGA...C...A..UGGGGAUAACUUU..UACA
JCVI_SCAF_1096628016196/342-252   GGUUGUAUUUUGAGUCCGUAAUU.GAAUCAAAAGU.GAAUCAAAAC.GUGAACA.U.CG....AAAA..CAA.C.AUUU.GGUAGA...C...A..UGUGGAAAACUUU..UACA
JCVI_SCAF_1096626626369/675-765   GGUUGUAUUUUGAGUCCGAAAUU.GAAUCAAAAGU.GAAUCAAAAC.GUGAACA.UCUA....AAA...CUA.G.AUCA.UGUAGG...G...U..UGUGGAUAAGUUU..AACC
JCVI_SCAF_1096627482985/1238-1328 GGUUGUAUUUUGAGUCCGAAAUU.GAAUCAAAAGU.GAAUCAAAAC.GUGAACA.UCUA....AAA...CUA.C.AUCU.UGUAGG...G...U..UGUGGAUAAGUUU..AACC
JCVI_SCAF_1096627034043/1656-1566 GGUUGUAUUUUGAGUCUGGAAGU.GAAUCAAAAGU.GAAUCAAAAC.AAGAACACU.CA....AAA...CAA.C.AUUU.GGUGGA...C...A..UGUGGAUAACUUU..UACA
JCVI_SCAF_1101667542769/19-108    GGUUGUAUUUUGAGUCUGUAACU.GAAUCAAAAGU.GAAUCAAAAC.GAGAACAUU.UA....AA....CAA.G.AUUU.AGUGUG...C...U..UGUGGAUAACUUU..AACC
JCVI_SCAF_1101667193794/199-110   GGUUGUAUUUUGAGUCUGUAAGU.GAAUCAAAAGU.GAAUCAAAAC.GAGAACAUU.UA....AA....CUA.G.AUUU.UGUAUG...G...U..UGUGGAAAACUUU..AACA
JCVI_SCAF_1101667351126/865-954   GGUUGUAUUUUGAGUCUGUAAGU.GAAUCAAAAGU.GAAUCAAAAC.GAGAACAUU.CA....AA....CUA.G.AUUU.UGUAUG...G...U..UGUGGAAAACUUU..AACA
JCVI_SCAF_1101667483381/852-763   GGUUGUAUUUUGAGUCUGUAAGU.GAAUCAAAAGU.GAAUCAAAAC.GAGAACAUU.CA....AA....CCA.G.AUUU.UGUAUG...G...U..UGUGGAAAACUUU..AACA
JCVI_SCAF_1101668420941/266-177   GGUUGUAUUUUGAGUCUGUAAGU.GAAUCAAAAGU.GAAUCAAAAG.GAGAACAUU.CA....AA....CUA.G.AUUU.UGUAUG...G...U..UGUGGAAAACUUU..AACA
JCVI_SCAF_1096627582501/1058-969  GGUUGUAUUUUGAGUCUGCAAGU.GAAUCAAAAGU.GAAUCAAAAC.GAGAACAUU.CA....AA....CUA.G.AUUU.UGUAUG...G...U..UGUGGAAAACUUU..AACA
JCVI_SCAF_1101668303050/422-511   GGUUGUAUUUUGAGUCUAGAAGU.GAAUCAAAAGU.GAAUCAAAAC.GAGAACAUU.CA....AA....CUA.G.AUUU.UGUAUG...G...U..UGUGGAAAACUUU..AACA
JCVI_SCAF_1101667392946/402-491   GGUUGUAUUUUGAGUCUGGAAGU.GAAUCAAAAGU.GAAUCAAAAC.GAGAACAUU.CA....AA....CUA.G.AUUU.UGUAUG...G...U..UGUGGAAAACUUU..AACA
JCVI_SCAF_1096626937838/987-1076  GGUUGUAUUUUGAGUCUGGAACU.GAAUCAAAAGU.GAAUCAAAAC.GUGAACA.UCCA....AA....CUA.C.ACUU.UGUUGG...A...U..UGUGGAUAACUUG..GACA
JCVI_SCAF_1101667417214/421-510   GGUUGUAUUUUGAGUCUGGAACU.GAAUCAAAAGU.GAAUCAAAAC.GUGAACA.UCCA....AA....CUA.C.AUUU.UGUUGG...A...U..UGUGGAUAACUUA..GACA
JCVI_SCAF_1101667540338/559-470   GGUUGUAUUUUGAGUCUGGAAGU.GAAUCAAAAGU.GAAUCAAAAC.GAGAACA.U.CU....AAU...CCA.U.AUUU.UGUAGU...C...U..UGUGGAUAACUUU..AACC
JCVI_SCAF_1101668212108/984-1073  CGUUGUAUUUUGAGUCUGGAAGU.GAAUCAAAAGU.GAAUCAAAAC.GAGAACA.U.CU....AAU...CCA.U.AUUU.UGUAGU...C...U..UGUGGAUAACUUU..AACC
JCVI_SCAF_1096627187673/3158-3247 GGUUGUAUUUUGAGUCUGGAAGU.GAAUCAAAAGU.GAAUCAAAAC.AAGAACA.U.CU....AAU...CAA.U.AUUU.UGUAGU...C...U..UGUGGAUAACUUU..AACC
JCVI_SCAF_1096628098657/1058-969  GGUUGUAUUUUGAGUCUGAAAGU.GAAUCGAAAGU.GAAUCAAAAG.GUGAACA.U.CU....AAA...CCA.C.AUUU.UGCG.....C...UAUUGUGGAUAACUUU..UACC
JCVI_SCAF_1096628239341/341-252   GGUUGUAUUUUGAGUCUGUAACU.GAAUCAAAAGU.GAAUCAAAAC.GUGAACA.U.CU....AAU...CCA.C.AUAU.UGUGGA...C...U..UGUGGAUAACUUC..AACC
JCVI_SCAF_1096628251179/752-841   GGUUGUAUUUUGAGUCUGUAACU.GAAUCAAAAGU.GAAUCAAAAC.GUGAACA.UCCA....AU....CCA.C.AUAU.UGUGGA...C...U..UGUGGAUAACUUU..CACC
JCVI_SCAF_1101668263243/394-483   GGUUGUAUUUUGAGUCUGUAACU.GAAUCAAAAGU.GAAUCAAAAC.GUGAACA.UCCA....AU....CCA.C.AUAU.UGUGGA...C...U..UGUGGAUAACUUC..AACC
JCVI_SCAF_1101668286704/1112-1201 GGUUGUAUUUUGAGUCUGUAACU.GAAUCAAAAGU.GAAUCAAAAC.GUGAACA.UCCA....AU....CCA.C.AUAU.UGUGGA...C...U..UGUGGAUAACCUC..AACC
JCVI_SCAF_1101667375687/407-496   GUUUGUACUUUGAGUCUGAAACU.GAAUCAAAAGU.GAAUCAAAAC.GUGAACA.UCCA....AA....CUA.C.AUAU.UGGGGA...C...U..UGUGGAUAACGUU..AACC
JCVI_SCAF_1096628383249/320-231   GUUUGUAUUUUGAGUCUGAAACU.GAAUCAAAAGU.GAAUCAAAAC.GUGAACA.UCCA....AA....CUA.C.AUAU.UGGGGA...C...U..UGUGGAUAACGUU..AACC
JCVI_SCAF_1096628383899/403-314   GUUUGUAUUUUGAGUCUGAAACU.GAAUCAAAAGU.GAAUCAAAAC.GUGAACA.UCCA....AA....CUA.C.AUAU.UGGGGA...C...U..UGUGGAUAACGUC..AACC
JCVI_SCAF_1101667440595/125-214   GGUUGUAUUUUGAGUCUGAAACU.GAAUCAAAAGU.GAAUCAAAAC.GUGAACA.UCCA....AA....CUA.C.AUAU.UGGGGA...C...U..UGUGGAUAACGUU..AACC
JCVI_SCAF_1096628364092/114-25    GGUUGUAUUUUGAGUCUGUAACU.GAAUCAAAAGU.GAAUCAAAAC.GUGAACA.UCCA....AA....CUA.C.AUAU.UGGGGA...C...U..UGUGGAUAACGUU..AACC
JCVI_SCAF_1101668085934/425-334   GGUUGUAUUUUGAGUCUGUAACU.GAAUCAAAAAU.GAAUCAAAAC.GAGAACA.UCCA....AAA...UCA.C.AUUUUUGUAUA...G...U..UGUGGAUAACAUC..AACC
JCVI_SCAF_1101667152522/1-88      .GUUGUAUUUUGAGUCUGUAACU.GAAUCAAAAGU.GAAUCAAAAC.AUGAACA.UCCA....AU....CCA.C.AUAU.UGUGGA...C...U..UGUGGAUAACUUC..AAC.
JCVI_SCAF_1096627195510/1010-919  GGUUGUAUUUUGAGUCUGAAAGU.GAAUCGAAAGU.GAAUCAAAAC.AUGAACAUU.CA....AA....CCA.C.AUAU.UUUGUG...C...UAUUGUGGAUAACUUU..AACC
JCVI_SCAF_1096627813869/102-12    GGUUGUAUUUUGAGUCUGUAACU.GAAUCAAAAGU.GAAUCAAAAC.GUGAACAUU.GA....AAA...CUA.U.AUCG.UGUAUA...G...U..UGUGGAUAACUAU..CACC
JCVI_SCAF_1096627381464/1436-1526 AGUUGUAUUUUGAGUCUGUAACU.GAAUCAAAAGU.GAAUCAAAAC.GUGAACA.U.CG....AAAA..CUA.U.AUAG.UGUAUA...G...U..UGUGGAUAAGUAU..CACU
JCVI_SCAF_1096626906818/1221-1131 GGUUGUAUUUUGAGUCCGAAAUU.GAAUCAAAAGU.GAAUCAAAAC.GUGAACA.UCUA....AAA...CUA.C.AUCU.UGUGGA...G...U..UGUGGAUAAGUUU..UACA
JCVI_SCAF_1101667501878/526-615   GGUUGUAUUUUGAGUCCGUAAUU.GAAUCAAAAGU.GAAUCAAAAC.GAGAACAUU.UA....AA....CCA.C.AUCU.UGUAUU...A...U..UGUGGAUAACUUU..UACC
JCVI_SCAF_1096628132640/350-439   GGUUGUAUUUUGAGUCUGGAAGU.GAAUCAAAAGU.GAAUCAAAAC.AAGAACA.U.CA....AAA...CCA.C.AUUU.GGUAUA...C...U..UGUGGAUAACUUU..GACC
JCVI_SCAF_1101667454772/688-777   GGUUGUAUUUUGAGUCUGUAAGU.GAAUCAAAAGU.GAAUCAAAAC.GAGAACA.U.CG....AAA...CAA.G.ACUU.AGUAUG...A...C..UGUGGAUAACUUU..AACA
JCVI_SCAF_1101667086985/754-665   GGUUGUAUUUUGAGUCUGUAAGU.GAAUCAAAAGU.GAAUCAAAAC.GAGAACA.U.CG....AAA...CAA.G.AUUU.AGUAUG...A...C..UGUGGAUAACUUU..AACA
JCVI_SCAF_1096627730851/1398-1309 GGUUGUAUUUUGAGUCUGUAAGU.GAAUCAAAAGU.GAGUCAAAAC.GAGAACA.U.CG....AAA...CAA.G.AUUU.AGUAUG...A...C..UGUGGAUAACUUU..AACA
JCVI_SCAF_1096628161151/464-375   GGUUGUAUUUUGAGUCUGUAAGU.GAAUCAAAAGU.GAAUCAAAAC.GAGAACA.U.UG....AAA...CAA.G.AUUU.AGUAUG...A...C..UGUGGAUAACUUU..AACA
JCVI_SCAF_1101667410131/470-381   GGUUGUAUUUUGAGUCUGUAAGU.GAAUCAAAAGU.GAAUCAAAAC.GAGAACA.U.CG....AAA...CAA.G.AUUU.AGUAUC...A...C..UGUGGAUAACUUU..AACA
JCVI_SCAF_1101667335527/658-741   GGUUGUAUUUUGAGUCUGUAACU.GAAUCAAAAGU.GAAUCACAAC.GUGAACA.U.CU....AAA...CUA.C.AUUU.UGUAUG...C...U..UGUGGA......U..AACU
JCVI_SCAF_1096627696919/954-865   GGUUGUAUUUUGAGUCUGUAAGU.GAAUCAAAAGU.GAAUCAAAAC.GUGAACAUU.CA....AA....CUA.C.AUAU.UGUGGU...A...U..UGUGGAUAACUUA..AACC
JCVI_SCAF_1101668181237/367-456   GGUUGUAUUUUGAGUCUGUAAUU.GAAUCAAAAGU.GAAUCAAAAC.GUGAACAUU.CA....AA....CUA.C.AUAU.UGUGGC...A...U..UGUGGAUAACUUA..AACC
JCVI_SCAF_1096627051142/779-868   GGUUGUAUUUUGAGUCUAGAAUU.GAAUCAAAAGU.GAAUCAAAAC.GAGAACA.U.CG....AAA...CAA.G.AUUU.AGUGUU...C...U..UGUGGAUAACUUU..AACC
JCVI_SCAF_1101667484365/499-410   GGUUGUAUUUUGAGUCUAGAAUU.GAGUCAAAAGU.GAAUCAAAAC.GAGAACA.U.CG....AAA...CAA.G.AUUU.AGUGUC...C...U..UGUGGAUAACUUU..AACC
ABEF01016810.1/127-38             GGUUGUAUUUUGAGUCUGAAAUU.GAAUCAAAA.UAGAAUCAAAAC.GUGAACA.U.UG....AAA...CUA.C.AUUU.UGCUAG...C...U..UGUGGAUAACUAU..GACC
JCVI_SCAF_1101667249580/829-908   .....UAAUUUGAGUCUGUAACU.GAAUCAAAAGU.GAAUCAAAAC.GUGAACA.U.UG....AAA...CCA.C.AUUU.UGUAUG...C...U..UGUGGAUAACUU.......
JCVI_SCAF_1096627877563/455-378   .......UUUUGAGUCUGUAACU.GAAUCAAAAGU.GAAUCAAAAC.GUGAACA.U.CG....AAA...CUA.C.AUUU.UGUAUG...C...U..UGUGGAUAACUU.......
JCVI_SCAF_1096627395653/230-152   ......AUUUUGAGUCUGUAACU.GAAUCAAAGGU.GAAUCAAAAC.GUGAACA.U.UG....AAA...CUA.C.AUUU.UGUGCU...C...U..UGUGGAUAACUU.......
JCVI_SCAF_1101667451449/983-909   ..........UGAGUCUGUAACU.GAAUCAAAAGU.GAAUCAAAAC.AUGAACA.U.CG....AAA...CUA.C.AUUU.UGUAUG...G...U..UGUGGAUAACAU.......
JCVI_SCAF_1101667095480/575-500   ........UU.GAGUCCGUAAUU.GAAUCAAAACU.GAAUCAAAAC.GUGAACA.U.CA....AAA...CUA.U.AUUU.UGUAUG...C...U..UGUGGAUAACUU.......
JCVI_SCAF_1096627507290/280-208   ........UUUGAGUCCGUAAUU.GAAUCAAAAGU.GAAUCAAAAC.GUGAACA.U.CA....AAA...CUA.C.AUUU.UGUAUG...C...U..UGUGGAUA...........
JCVI_SCAF_1101668007933/1-78      .......UUUUGAGUCUGU.AGU.GAAUCAAAAGU.GAAUCAAAAC.GUGAACA.UCCA....AAA...CUA.C.AUUU.UGUGCU...A...U..UGUGGAUAACUC.......
JCVI_SCAF_1096627522284/1434-1506 ........UUUGAGUCUGUAAGU.GAAUCAAAAGU.GAAUCAAAAC.GUGAACA.UCCA....AAA...CCA.U.AUUU.UGUGCU...A...U..UGUGGAU............
JCVI_SCAF_1096627209686/2024-2114 GGUUGUAUUUUGAGUCUGGAAGU.GAAUCAAAAGU.GAAUCAAAAC.AUGAACA.UCUA....UAA...AUA.A.AUAA.UGUGGG...G...U..UGUGGAUAAGUAU..AACC
JCVI_SCAF_1096627627919/530-619   GGUUGUAUUUUGAGUCUGAAAUU.GAAUCAAAAGU.GAAUCAAAAG.GUGAACA.U.UG....AAA...CUA.G.AUAU.UGUUGU...G...U..UGUGGAUAACUUU..UACA
JCVI_SCAF_1096628006084/388-299   GGUUGUAUUUUGAGUCUGAAAUU.GAAUCAAAAGU.GAAUCAAAAG.GUGAACA.U.UG....AAA...CAA.G.AUAU.UGUUGU...G...U..UGUGGAUAACUUU..UACA
JCVI_SCAF_1101667087666/196-107   GGUUGUAUUUUGAGUCUGAAAUU.GAAUCAAAAGU.GAAUCAAAAG.GUGAACA.U.UG....AAA...CUA.C.AUAU.UGUUGU...G...U..UGUGGAUAACUUU..UACA
JCVI_SCAF_1096626109370/547-636   GGUUGUAUUUUGAGUCUGAAAUU.GAAUCAAAAGU.GAAUCAAAAG.GUGAACA.U.UA....AAA...CUA.G.AUAU.UGUUGU...G...U..UGUGGAUAACUUU..UACA
JCVI_SCAF_1101667594313/118-29    GGUUGUAUUUUGAGUCUGAAAUU.GGAUCAAAAGU.GAAUCAAAAG.GUGAACC.U.UG....AAA...CUA.G.AUAU.UGUUGU...G...U..UGUGGAUAACUUU..UACA
JCVI_SCAF_1096627712591/769-858   GGUUGUAUUUUGAGUCUGAAAUU.GAAUCAAAAGU.GAAUCAAAAG.GUGAACA.U.UG....AAA...CUA.G.AUAU.UGUUGU...G...U..UGUGGAUAACUUU..NNNN
JCVI_SCAF_1096627258968/1314-1224 GGUUGUAUUUUGAGUCUGAAAGU.GAAUCUAAAUG.GAAUCAAAAC.GAGAACA.UAUA....AAG...CAA.C.AUUU.UGUUCA...C...U..UGUGGAUAACUUU..AACA
JCVI_SCAF_1096627572268/837-926   GGUUGUAUUUUGAGUCUGGAACU.GAAUCAAAAGU.GAAUCAAAAC.GUGAACA.UCCA....AA....CUA.C.AUUU.UGUUGG...A...U..UGUGGANNNNNNN..NNNN
JCVI_SCAF_1101667373190/264-175   GGUUGUAUUUUGAGUCCGUAAUU.GAAUCAAAAGU.GAAUCAAAAG.GUGAACA.U.UG....UAU...CCA.U.AUUU.UGUGUU...A...U..UGUGGAUAACUUU..AACC
JCVI_SCAF_1096626956964/1961-2050 GGUUGUAUUUUGAGUCUGAAAUU.GAAUCAAAAGU.GAAUCAAAAC.GAGAACACUGU.....AA....CUA.C.AUUU.UGAUAC...G...U..UGUGGAUAACUUU..UACA
JCVI_SCAF_1101668317716/769-680   GGUUGUAUUUUGAGUCUGAAAUU.GAAUCAAAAGU.GAAUCAAAAC.GAGAACACU.GA....AA....CUA.U.AUUU.UGAUAC...G...U..UGUGGAUAACUUU..UACA
JCVI_SCAF_1096627552232/1549-1638 GGUUGUAUUUUGAGUCUGAAAUU.GAAUCAAAAGU.GAAUCAAAAC.GAGAACACU.GA....AA....CUA.C.AUUU.UGAUAC...G...U..UGUGGAUAACUUU..UACA
JCVI_SCAF_1096626996963/600-689   AGUUGUAUUUUGAGUCUGAAAUU.GAAUCAAAAGU.GAAUCAAAAC.GAGAACACU.GA....AA....CUA.C.AUUU.UGAUAC...G...U..UGUGGAUAACUUU..UACA
JCVI_SCAF_1101667489613/392-482   GGUUGUAUUUUGAGUCUGAAAUU.GAAUCAAAAGU.GAAUCAAAACGGAGAACACU.GA....AA....CUA.C.AUUU.UGAUAC...G...U..UGUGGAUAACUUU..UACA
JCVI_SCAF_1101667371995/170-259   GGUUGUAUUUUGAGUCUGAAAUU.GAAUCAAAAGU.GAAUCAAAAC.GUGAACACU.GA....AA....CUA.C.AUUU.UGAUAC...G...U..UGUGGAUAACUUU..UACA
JCVI_SCAF_1096626570717/358-269   GGUUGUAUUUUGAGUCUGAAAUU.GAAUCAAAAGU.GAAUCAAAAC.GAGAACACU.GA....AA....CCA.C.AUUU.UGAUAC...G...U..UGUGGAUAACUUU..UACA
JCVI_SCAF_1101667539363/186-97    GGUUGUAUUUUGAGUCUGAAAUU.GAAUCAAAAGU.GAAUCAAAAC.GAGAACA.C.CG....AAA...CUA.U.AUUU.UGAUAC...G...U..UGUGGAUAACUUU..UACA
JCVI_SCAF_1101668717872/1022-933  GGUUGUAUUUUGAGUCUGAAAUU.GAAUCAAAAGU.GAAUCAAAAC.GAGAACA.U.CG....AAA...CUA.C.AUUU.UGAUAC...G...U..UGUGGAUAACUUU..UACA
JCVI_SCAF_1101668229392/326-237   GGUUGUAUUUUGAGUCUGAAAUU.GAAUCAAAAGU.GAAUCAAAAC.GUGAACA.C.CG....AAA...CUA.C.AUUU.UGAUAC...G...U..UGUGGAUAACUUU..UACA
JCVI_SCAF_1096628122754/1414-1503 AGUUGUAAUUUGAGUCUA.AAUUGGAAUCAAAAGU.GAAUCAAAAC.GUGAACAUU.UU....AA....CUA.U.AUAU.UGUUAU...A...A..UGUGGAUAUCUAU..UACU
JCVI_SCAF_1096628040543/1430-1341 GGUUGUAUUAUGAGUCUA.AAUUGGAAUCAAAAGU.GAAUCAAAAC.GUGAACAUU.C.....UAA...CUA.G.AUCU.UGAUAU...A...U..UGUGGAUAUCUAA..UACU
JCVI_SCAF_1096628141013/1071-982  GGUUGUAUUUUGAGUCUA.AAUUGGAAUCAAAAGU.GAAUCAAAAC.GUGAACA.U.CG....GAA...CUA.G.AUGU.UGUUAU...A...U..UGUGGAUAUCUAU..UACA
JCVI_SCAF_1096628230121/380-470   GGUUGUAUUUUGAGUCCGUAAUU.GAAUCAAAAAG.GAAUCAAAAC.GUGAACA.UCUA....UAA...AUA.A.AUGA.AGUGGA...C...U..UGUGGAUAAGUAU..CACU
JCVI_SCAF_1096627921879/1170-1081 AGUUGUAUUUUGAGUCCA.AAGAAGAAUCUAAAGU.GAAUCAAAAC.AUGAACA.U.UA....AAA...CUA.U.AUCU.AGAUAC...G...C..UGUGGAUAACUAU..UACC
JCVI_SCAF_1096628132381/1379-1468 AGUUGUAUUUUGAGUCCAAAAAA.GAAUCUAAACU.GAAUCAAAAC.AUGAACA.U.UA....AAA...CUA.G.AUCU.AGAUAU...G...A..UGUGGAUAACUAU..UACC
JCVI_SCAF_1096627112367/898-987   AGUUGCAUUUUGAGUCCAAAAAA.GAAUCUAAACU.GAAUCAAAAC.AAGAACA.U.UA....AAA...CUA.G.AUUU.AGAUAU...G...A..UGUUGAUAACUAU..UACC
JCVI_SCAF_1096627895677/161-72    GGUUGUAUUUUGAGUCCAAAAAA.GAAUCUAAACU.GAAUCAAAAC.AUGAACA.U.UA....AAA...CUA.G.AUCU.GGUUAU...G...C..UGUGGAUAAGUAU..UACU
JCVI_SCAF_1096628217184/813-902   GGUUGUAUUUUGAGUCCAAAAAA.GAAUCUAAAAU.GAAUCAAAAC.AUGAACA.U.CU....AAA...CUA.G.AUUU.AGAUAU...G...A..UGUGGAUAACUAU..UACU
ABEF01050271.1/1421-1510          GGUUGUAUUUUGAGUCCAAAAAU.GAAUCUAAACU.GAAUCAAAGC.AUGAACA.U.UA....AAA...CUA.G.AUGU.GGCUAU...G...A..UGUGGAUAACUAU..UACC
JCVI_SCAF_1101668339462/367-278   AGUUGUAUUUUGAGUCCAAAAAA.GAAUCUAAACU.GAAUCAAAGC.AAGAACA.U.UA....AAA...CUA.G.AUCU.AGCUAG...G...G..UGUGGAUAACUAU..UACU
JCVI_SCAF_1096627918049/1736-1825 AGUUGUAUUUUGAGUCCAAAAAA.GAAUCUUAAGA.GAAUCAAAAC.AUGAACA.U.UA....AAA...CUA.G.AUCU.UGUUAU...G...A..UGUGGAUAACUAU..UACU
JCVI_SCAF_1096628181733/156-245   GGUUGUAUUUUGAGUCCAAAAAA.GAAUCCAAACU.GAAUCAAAAC.AUGAACA.U.UA....AAA...CUA.G.AUCU.GGUUAU...G...U..UGUGGAUAAGUAU..UACC
JCVI_SCAF_1096627115484/672-761   GGUUGUAUUUUGAGUCCAAAAAA.GAAUCUAAACU.GAAUCAAAAC.AUGAACA.U.UG....AAA...CUA.G.AUCU.AGUUAU...G...A..UGUGGAUAACUAU..UACC
JCVI_SCAF_1096628208008/710-799   AGUUGUAUUUUGAGUCCAAAAAA.GAAUCUUAACU.GAAUCAAAAC.AUGAACA.U.UA....AAG...CUA.G.GUUU.GGUUAU...G...U..UGUGGAUAAGUAU..UACU
JCVI_SCAF_1101668546553/815-726   AGUUGUAUUUUGAGUCCAAAAAA.GAAUCUAAACU.GAAUCAAAAC.AAGAACA.U.UA....AAA...CUA.G.AUCU.AGUUAU...C...U..UGUGGAUAAGUGU..UACU
JCVI_SCAF_1101667378976/664-575   AGUUGUAUUUUGAGUCCAAAAAA.GAAUCUAAACU.GAAUCAAAAC.AAGAACA.U.UA....AAA...CUA.G.AUUU.AGUUAG...G...U..UGUGGAUAACUAU..UACC
JCVI_SCAF_1101668519293/756-667   GGUUGUAUUUUGAGUCCAAAAAA.GAAUCUAAACU.GAAUCAAAAC.AUGAACA.U.UA....AAA...CUA.U.AUCU.AGUUUU...G...A..UGUGGAUAACUAU..UACC
JCVI_SCAF_1096628175447/290-379   AGUUGUAUUUUGAGUCCAAAAAA.GAAUCCAAACU.GAAUCAAAGC.AUGAACA.U.UA....AAA...CUA.G.AUCU.UGUAAA...G...A..UGUGGAUAACUAU..UACC
JCVI_SCAF_1101667543811/507-596   GGUUGCAUUUUGAGUCCAAAAAA.GAAUCUAAACA.GAAUCAAAGC.GCGAACA.U.CA....AAA...CUA.G.AAUU.UGUAAU...G...A..UGUGGAUAACUAU..UACU
JCVI_SCAF_1101667471770/736-825   AGUUGUAUUUUGAGUCCAAAAAA.GAAUCUAAAUG.GAAUCAAACC.AUGAACA.U.UG....AAA...CUA.G.GGUU.AGUAAU...G...A..UGUGGAUAACUAU..UACU
JCVI_SCAF_1096628239795/399-488   AGUUGUAUUUUGAGUCCAAAAAA.GAAUCUAAACU.GAAUCAAAAC.GUGAACA.U.AG....AAA...CCA.A.AUCU.AGUUGU...C...G..UGUGGAUAACUGU..UAAU
JCVI_SCAF_1096626999510/1-76      ........UUUGAGUCUG.AAUU.GAAUCAAAAGU.GAAUCAAAAG.GUGAACA.U.UG....AAA...CUA.G.AUAU.UGUUGU...G...U..UGUGGAUAACUU.......
JCVI_SCAF_1096628113000/1302-1391 AGUUGUAUUUUGAGUCCAAAAAA.GAAUCUAAACU.GAAUCAAAAC.AAGAACA.C.CG....AAA...CUA.G.AUUU.AACUUC...A...U..UGUGGAUAACUUU..UAUC
JCVI_SCAF_1096627563823/1680-1604 .......UUUUGAGUCUUU.AGU.GAAUCAAAAGU.GAAUCAAAAC.AAGAACAUU.CA....AA....CAA.G.AUUU.AGUGUG...C...U..UGUGGAUAACUA.......
JCVI_SCAF_1096628096398/322-232   AGUUGUAUUUUGAGUCUGUAAGU.GAAUCAAAAAG.GAAUCAAAAC.AUGAACA.U.UA....AAAG..CUU.U.AUUU.UGUUAC...A...U..UGUGGAUAACUUC..AACU
JCVI_SCAF_1096628131151/609-519   GGUUGUAUUUUGAGUCUGUAAGU.GAAUCGAAAAG.GAAUCAAAAC.GUGAACA.U.UA....AAAG..CUG.U.GUUU.UGUUAC...A...U..UGUGGAUAACUUC..AACU
JCVI_SCAF_1096627907308/640-730   AGUUGUAUUUUGAGUCUGUAAGU.GAAUCGAAAAG.GAAUCAAAAC.GUGAACA.U.UA....AUAG..CUG.U.AUUU.UGUUAC...A...U..UGUGGAUAACUUC..AACU
JCVI_SCAF_1096627193118/1057-967  GGUUGUAUUUUGAGUCUGUAAGU.GAAUCGAAAAG.GAAUCAAAAC.GAGAACAUU.CA....ACU...CUG.C.AUUU.UGUUAC...A...U..UGUGGAUAACUUC..AACU
JCVI_SCAF_1096626933815/1064-974  GGUUGUAUUUUGAGUCUGUAAGU.GAAUCGAAAAG.GAAUCAAAAC.AAGAACAUU.CA....UCC...CUG.C.AUUU.UGUUAC...A...U..UGUGGAUAACUUC..AACU
JCVI_SCAF_1096627117304/839-751   GGUUGUAUUUUGAGUCUGUAAGU.GAAUCGAAAGU.GAAUCAAAAC.GUGAACAUU.UA....AAG....CA.G.UUCU.GGUGUG.......G..UGUGGAUAACUAU..UAUC
JCVI_SCAF_1096627887488/398-309   GGUUGUAUUUUGAGUCUGCAAGU.GAAUCAAAAGU.GAAUCAAAAC.AUGAACAUU.UA....AAAAGGUUU.U.AUCA.....GC....A..U..UGUGGAUAACUAU..UACC
JCVI_SCAF_1101667439264/246-335   GGUUGUAUUUUGAGUCUGCAAGU.GAAUCAAAAGU.GAAUCAAAAC.AUGAACAUU.UA....AAAAGGCUU.U.AUCA..GU..A.......U..UGUGGAUAACUAU..UACC
JCVI_SCAF_1096627299403/4000-3911 GGUUGUAAUUUGAGUCCA.GAUUGGAAUCAAAAGU.GAAUCAAAAC.GUGAACA.UCCA....UU....CUA.G.AUCU.UGAUAA...A...A..UGUGGAUAACUGC..AACU
JCVI_SCAF_1101667416127/253-343   GGUUGUAUUUUGAGUCUGUAAGU.GAAUCGAAAUA.GAAUCAAAAG.GUGAACA.U.UG....AAAA..CAA.C.AUAU.AGGGAC...G...U..UGUGGAUAACUGC..AUCU
JCVI_SCAF_1096628381831/457-546   GGUUGUAUUUUGAGUCUACAAAG.GAAUCAAAAGU.GAAUCAAAAG.GAGAACAUU.UA....AAUU..CUA.U.AUUU.CGU..G...C...U..UGUGGAUAAUUAC..UUUU
JCVI_SCAF_1096628039246/625-715   GGUUGUAUUUUGAGUCCACAAGU.GAAUCAGAAGU.GAAUCAAAAC.AUGAACAUU.UG....AAG...CAG.G.ACUA.AAUGUU...A...U..UGUGGAUAACUAU..UAUC
JCVI_SCAF_1096627413664/314-403   AGUUGUAAAAUGAGUCCA.GACUAGAAUCAAAAGU.GAAUCAAAAC.GUGAACA.UCUA....AC....CUA.C.AUAU.AGAUUA...U...U..UGUGGAUAAGUUU..AACA
JCVI_SCAF_1101667085711/342-271   GGUUGUAUUUUGAGUCUGUAACU.GAAUCAAAAGU.GAAUCAAAAC.GUGAACA.U.CG....AAA...CCA.C.A....................UGUUG.......U..AUAC
JCVI_SCAF_1101667287177/272-362   GGUUGUAUUUUGAGUCCA.AACAAGAAUCCAAACU.GAAUCAAAAG.GUGAACAUU.GA....AAA...CUA.G.AUGU.CGUUAU...U...G..UGUGGAUAACUAU..UACU
JCVI_SCAF_1096628120572/1589-1679 AGUUGUAUUUUGAGUCCAAAAAA.GAAUCUUUAAU.GAAUCAAAAC.AUGAACA.U.CGG...AAA...CAA.G.AUAU.AGCUAU...U...G..UGUGGAUAACUAU..UACU
JCVI_SCAF_1101668012970/1358-1269 AGUUGUAAAAUGAGUCCA.GAUUGGAAUCAAAAGU.GAAUCAAAAC.GUGAACA.U.C.....UGAG..CUA.C.AUGU.AGAUUA...U...U..UGUGGAUAAGUAU..AACA
JCVI_SCAF_1096626894367/1482-1571 GGUUGUAUUUUGAGUCCA.AAUUAGAUUCAUUAGU.GAAUCAAAAA.GAGAACA.U.CG....UAA...CUA.G.AUGU.UGUGGG...U...U..UGUGGAUAAAAAA..UUCU
JCVI_SCAF_1101667421850/604-515   GGUUGUAUUUUGAGUCUGU.AUUAGAAUCAAAAGU.GAAUCAAAAC.GUGAACA.U.UAAAAAAAAAGA.UG.U.AUUU.UG..............UGUGGAUAUCUUC..UAUU
JCVI_SCAF_1101668204181/804-893   AGUUGUAUUUUGAGUCUG.AAUUGGAAUCAAAAGU.GAAUCAAAAG.GUGAACAUU.CA....AAA...AUA.G.AAUG.UAUUU....U...G..UGUGGAUAUCUUU..UGCU
JCVI_SCAF_1101668689557/160-250   AGUUGUAUUUUGAGUCUG.AUUAGGAAUCAAAAGU.GAAUCAAAAC.GUGAACAUU.CG....UAA...CUA.C.ACAA.CUAAAA...A...G..UGUGGAUAAUUUU..UUCA
JCVI_SCAF_1096627261212/136-226   AGUUGUAUUUUGAGUCUG.AUUGGGAAUCAAAAGU.GAAUCAAAAC.GUGAACAUU.UG....UAA...CUA.C.ACAA.CUAAAA...A...G..UGUGGAUAAUUUU..UUCA
JCVI_SCAF_1096627068794/1291-1381 AGUUGUAUUUUGAGUCUG.AUUAGGAAUCAAAAGU.GAAUCAAAAC.AUGAACAUU.UG....UAA...UUA.C.ACAA.CUAAAA...A...G..UGUGGAUAAUUUU..AUCA
JCVI_SCAF_1101668438500/770-860   AGUUGUAUUUUGAGUCUG.AUUAGGAAUCAAAAGU.GAAUCAAAAC.AUGAACAUU.UG....UAA...CUA.C.ACAA.CUAAAA...A...G..UGUGGAUAAUUUU..UAAU
JCVI_SCAF_1101668314059/539-631   AGUUGUAUUUUGAGUCUG.AAUUGGAAUCAAAAGU.GAAUCAAAAC.AUGAACAUU.UG....UAA...CUA.C.ACAA.CUAAAA...A...G..UGUGGAUAAUUUUUUAAUU
JCVI_SCAF_1096628267105/572-661   AGUUUUAUUUUGAGUCUG.AACUAGAAUCAAAAAG.GAAUCAAAAC.AAGAACAUU.UA....AA....CAA.A.AAAU.AGAUAA...A...C..UGUUGAUAAAAUU..AAUU
JCVI_SCAF_1101667516415/446-536   AGUUGAAGGAUGAGUCCGAAAAU.GAAUCAAAACU.GAAUCAAAAG.GUGAACA.U.UA....GCAU..UUA.U.AUUU.CGAAGG...G...U..UGUGGAUAAUUAU..GCUU
JCVI_SCAF_1096626893726/441-531   GGUUGUAUAAUGAGUCUUAAAGU.GAAUCAAAAGU.GAAUCAAAAG.GUGAACAUU.UA....GUU...CUA.C..CUA.ACCUGUAG.U...U...GUGGAUAAUUUU..UUUA
JCVI_SCAF_1096627073149/1849-1760 GGUUGUAUUUUGAGUCUCAAAGU.GAAUCAAAAGU.GAAUCAAAAC.GUGAACAUUUCA....UAAUCUCAA.C..UUA.UAAUU............GUGGAUAAUUUU..UCUA
JCVI_SCAF_1096627070540/1412-1503 GGUUGUAUUUUGAGUCUCAAAGU.GAAUCAAAAGU.GAAUCAAAAG.GAGAACAUUUUA....AAAAUUCAA.C..UUU.AAAGU............GUGGAUAAUUUUUUUGUU
JCVI_SCAF_1096627057521/413-323   GGUUGUAUUUUGAGUCCCUAAGU.GAAUCAAAAGU.GAAUCAAAAC.GCGAACAUU.UA....AAACACUCAAC..UAA.AAA......G...U...GUGGAUAAUUUUU.UACU
JCVI_SCAF_1096627700828/213-124   AGUUGAAUUUUGAGUCUA.AAAUAGACUCAAAAGU.GAAUCAAAAC.GAGAACAUU.UU....AAAAUCUAA.U.AUUU.CCAA............UGUUUAUAAGUAU..UACU
JCVI_SCAF_1096627847085/325-236   AGUUGCAUUUAGAGUCUGAAACA.GAGUCAAAAGU.GAAUCAAAAC.GAGAACA.U.UU....AAAAGGCUA.C.AAUU.CUUAA...........UGUUUAUAAGUGU..UACU
JCVI_SCAF_1096628000288/550-461   GGUUGUAUUUUGAGUCCUUAAGU.GAAUCAAAAGU.GAAUCAAAAC.AAGAACAUUUCA....AUU...UCA.C.AACU.UUGAAU..........UGUGGAUAAUUUU..UCUA
JCVI_SCAF_1096627912496/1256-1354 GGUUGUAUUUUGAGUCUGU.AUUGGAAUCAAAAGU.GAAUCAAAAG.GUGAACAUU.CA....UA....AAA.A.GGAUGUAUUUUGUGUGGAUAUCUUUUAAUAAACU..AACC
JCVI_SCAF_1096628277229/1097-1008 GGUUGUAUUUUGAGUCCGCAAGU.GAAUCAAAGAU.GAAUCAAAAC.GUGAACA.U.CUUU..AAU...CGA.U.GUAGGUGUGA...........UGUGGAUAACUAU..UACC
#=GF DUPLICATES JCVI_SCAF_1101667086985/754-687=JCVI_SCAF_1101667087182/733-800=JCVI_SCAF_1096627590841/462-395=JCVI_SCAF_1096627711569/1244-1311=JCVI_SCAF_1101667211953/1010-943=JCVI_SCAF_1096627778928/1511-1578=JCVI_SCAF_1096628046108/591-658=JCVI_SCAF_1101667410131/470-403=JCVI_SCAF_1096628161582/55-122=JCVI_SCAF_1096627107946/72-5=JCVI_SCAF_1096626588590/767-834 JCVI_SCAF_1096627400742/1301-1211=JCVI_SCAF_1101668037512/648-738 JCVI_SCAF_1096627395653/230-152=JCVI_SCAF_1096627398642/1115-1037=JCVI_SCAF_1101667019777/229-151=JCVI_SCAF_1096627409455/935-857=JCVI_SCAF_1101668028980/1-79=JCVI_SCAF_1101668032219/212-134=JCVI_SCAF_1101668034799/623-545=JCVI_SCAF_1101668088481/320-242=JCVI_SCAF_1096628397687/1562-1484=JCVI_SCAF_1096626850594/133-211=JCVI_SCAF_1096626879788/658-736=JCVI_SCAF_1096627286664/1043-965 JCVI_SCAF_1096627271753/1456-1367=JCVI_SCAF_1096627302000/1483-1394 JCVI_SCAF_1096627516475/1373-1284=JCVI_SCAF_1101668540103/1005-916 JCVI_SCAF_1101667375345/141-52=JCVI_SCAF_1096626977016/2510-2599 JCVI_SCAF_1101667351126/865-954=JCVI_SCAF_1101668190754/480-391=JCVI_SCAF_1096627053390/1236-1147=JCVI_SCAF_1096627321259/2674-2585 JCVI_SCAF_1096627395653/236-147=JCVI_SCAF_1101667019777/235-146=JCVI_SCAF_1096627409455/941-852=JCVI_SCAF_1101668032219/218-129=JCVI_SCAF_1101668034799/629-540=JCVI_SCAF_1101668088481/326-237=JCVI_SCAF_1096628397687/1568-1479=JCVI_SCAF_1096626850594/127-216=JCVI_SCAF_1096626879788/652-741=JCVI_SCAF_1096627286664/1049-960 JCVI_SCAF_1101667417214/421-510=JCVI_SCAF_1096628258903/1504-1415=JCVI_SCAF_1096627273453/1543-1454 JCVI_SCAF_1096627627919/530-619=JCVI_SCAF_1101667356451/555-466=JCVI_SCAF_1101667490536/172-261=JCVI_SCAF_1101668287327/272-361=JCVI_SCAF_1096626934436/621-710=JCVI_SCAF_1096627153476/2348-2259 JCVI_SCAF_1101667107696/232-322=JCVI_SCAF_1096628028140/405-495=JCVI_SCAF_1096626969326/180-270 JCVI_SCAF_1101667250459/453-543=JCVI_SCAF_1096627868473/559-649=JCVI_SCAF_1096627048701/741-831=JCVI_SCAF_1096627120601/395-305=JCVI_SCAF_1096627224345/1082-1172=JCVI_SCAF_1096627274902/1086-996 JCVI_SCAF_1101667542139/509-420=JCVI_SCAF_1096627321782/531-442 JCVI_SCAF_1096627507290/280-208=JCVI_SCAF_1101667156272/515-443=JCVI_SCAF_1096627680594/7-79=JCVI_SCAF_1101667202765/653-581=JCVI_SCAF_1096627823461/73-1=JCVI_SCAF_1096627855089/549-477=JCVI_SCAF_1096627865224/1381-1453=JCVI_SCAF_1096628042435/1177-1105=JCVI_SCAF_1096628078859/1680-1608=JCVI_SCAF_1101667567615/869-797=JCVI_SCAF_1096628295728/1485-1557=JCVI_SCAF_1101668278936/1240-1312=JCVI_SCAF_1101668569479/672-600=JCVI_SCAF_1101668684101/1359-1431=JCVI_SCAF_1101668702814/598-526=JCVI_SCAF_1096627090573/451-379=JCVI_SCAF_1096627096921/5983-5911=JCVI_SCAF_1096627117486/167-239=JCVI_SCAF_1096627124804/920-848=JCVI_SCAF_1096627166244/44-116=JCVI_SCAF_1096627180279/6-78=JCVI_SCAF_1096627263872/941-869=JCVI_SCAF_1096627387312/69-141 JCVI_SCAF_1096627786054/144-233=JCVI_SCAF_1096627122016/904-815 JCVI_SCAF_1096627311800/769-680=JCVI_SCAF_1096626235354/463-374 JCVI_SCAF_1096627552232/1549-1638=JCVI_SCAF_1096627683901/487-576=JCVI_SCAF_1096627263957/2102-2191=JCVI_SCAF_1096627323204/502-413 JCVI_SCAF_1101667189471/843-753=JCVI_SCAF_1101668436500/608-698=JCVI_SCAF_1096627128629/912-822 JCVI_SCAF_1096627195739/259-348=JCVI_SCAF_1096627209401/1712-1801 JCVI_SCAF_1096627877563/455-378=JCVI_SCAF_1101668588435/1-78 JCVI_SCAF_1101667147883/675-764=JCVI_SCAF_1101667245032/461-550=JCVI_SCAF_1101667245502/96-185=JCVI_SCAF_1096627847125/496-407=JCVI_SCAF_1101667343805/522-611=JCVI_SCAF_1096627990984/77-166=JCVI_SCAF_1101668392002/130-219=JCVI_SCAF_1101668440082/600-689=JCVI_SCAF_1101668537604/110-199=JCVI_SCAF_1101668586661/1236-1147=JCVI_SCAF_1101668679053/1399-1488=JCVI_SCAF_1096626944613/2559-2648=JCVI_SCAF_1096626958211/382-471=JCVI_SCAF_1096626998136/2240-2151=JCVI_SCAF_1096627004233/1708-1797=JCVI_SCAF_1096627026686/390-479=JCVI_SCAF_1096627075208/1600-1689=JCVI_SCAF_1096627092899/494-583=JCVI_SCAF_1096627108519/327-238=JCVI_SCAF_1096627127222/188-277=JCVI_SCAF_1096627129109/1609-1698=JCVI_SCAF_1096627160003/522-611=JCVI_SCAF_1096627334452/1270-1181=JCVI_SCAF_1096627373190/976-1065=JCVI_SCAF_1096626214543/868-957=JCVI_SCAF_1096626324456/337-248 JCVI_SCAF_1096627847253/432-499=JCVI_SCAF_1096628078439/196-129 JCVI_SCAF_1096627550527/70-2=JCVI_SCAF_1096627699687/992-924=JCVI_SCAF_1096627824095/333-265=JCVI_SCAF_1096627831031/189-121=JCVI_SCAF_1096627925857/697-629=JCVI_SCAF_1096628235446/565-497=JCVI_SCAF_1101668167845/26-94=JCVI_SCAF_1101668493242/206-138=JCVI_SCAF_1101668500312/416-348=JCVI_SCAF_1101668595197/886-954=JCVI_SCAF_1101668661184/373-441=JCVI_SCAF_1096627066453/1855-1787=JCVI_SCAF_1096627220274/562-494=JCVI_SCAF_1096627335123/2147-2215 JCVI_SCAF_1101667085711/342-253=JCVI_SCAF_1101667092347/762-673=JCVI_SCAF_1096627526338/101-190=JCVI_SCAF_1101667108270/763-852=JCVI_SCAF_1096628053621/1095-1006=JCVI_SCAF_1096628053705/1459-1548=JCVI_SCAF_1101667390924/667-578=JCVI_SCAF_1101667390932/665-576=JCVI_SCAF_1096628144383/653-742=JCVI_SCAF_1096628170760/987-1076=JCVI_SCAF_1101668185016/371-282=JCVI_SCAF_1096626939383/1175-1264=JCVI_SCAF_1096626079123/18-107=JCVI_SCAF_1096626480119/433-522 JCVI_SCAF_1096628015391/1438-1528=JCVI_SCAF_1101668443112/135-225 JCVI_SCAF_1101667095480/575-500=JCVI_SCAF_1096627620782/1621-1546=JCVI_SCAF_1096628103583/1524-1599=JCVI_SCAF_1096627311800/760-685=JCVI_SCAF_1096626235354/454-379 JCVI_SCAF_1096628230121/380-470=JCVI_SCAF_1096628389140/608-518 JCVI_SCAF_1096627534091/721-810=JCVI_SCAF_1096628164083/1103-1192 JCVI_SCAF_1101667072397/506-416=JCVI_SCAF_1096627200754/531-441 JCVI_SCAF_1096627571869/1128-1218=JCVI_SCAF_1101667138690/323-233=JCVI_SCAF_1096627623865/1291-1381=JCVI_SCAF_1096627777825/704-794=JCVI_SCAF_1101667507979/591-681=JCVI_SCAF_1096628264097/17-107=JCVI_SCAF_1101667570855/268-358=JCVI_SCAF_1101668737064/1043-953=JCVI_SCAF_1096626928958/427-517=JCVI_SCAF_1096627231041/310-220=JCVI_SCAF_1096627301558/609-699=JCVI_SCAF_1096626159813/295-205 JCVI_SCAF_1101667060370/663-573=JCVI_SCAF_1096626889270/860-950=JCVI_SCAF_1096626891326/569-479 JCVI_SCAF_1101667095480/584-495=JCVI_SCAF_1096628103583/1515-1604 JCVI_SCAF_1096626888847/241-308=JCVI_SCAF_1096626924327/2741-2674 JCVI_SCAF_1101667202549/396-485=JCVI_SCAF_1096627794312/1831-1920=JCVI_SCAF_1096628061953/821-910=JCVI_SCAF_1096627115913/89-178=JCVI_SCAF_1096627301980/483-394=JCVI_SCAF_1096627385183/992-1081 JCVI_SCAF_1096626906818/1221-1131=JCVI_SCAF_1096626044991/797-887 JCVI_SCAF_1101667440595/125-214=JCVI_SCAF_1101667505625/94-5=JCVI_SCAF_1096627200774/1135-1224=JCVI_SCAF_1096626461092/644-733 JCVI_SCAF_1096628037230/1234-1144=JCVI_SCAF_1096628037944/312-402 JCVI_SCAF_1101667520416/281-370=JCVI_SCAF_1101667567786/176-87 JCVI_SCAF_1101667499698/270-181=JCVI_SCAF_1096627128972/88-177 JCVI_SCAF_1101667085711/342-271=JCVI_SCAF_1101667092347/762-691=JCVI_SCAF_1096627526338/101-172=JCVI_SCAF_1101667108270/763-834=JCVI_SCAF_1096628053621/1095-1024=JCVI_SCAF_1096628053705/1459-1530=JCVI_SCAF_1101667390924/667-596=JCVI_SCAF_1101667390932/665-594=JCVI_SCAF_1101667410426/12-83=JCVI_SCAF_1096628144383/653-724=JCVI_SCAF_1096628170760/987-1058=JCVI_SCAF_1101668185016/371-300=JCVI_SCAF_1096626939383/1175-1246=JCVI_SCAF_1096627245096/1585-1656=JCVI_SCAF_1096627250978/1455-1526=JCVI_SCAF_1096626079123/18-89=JCVI_SCAF_1096626480119/433-504 JCVI_SCAF_1096627513000/1171-1082=JCVI_SCAF_1096627699280/330-241=JCVI_SCAF_1096627726371/1260-1171=JCVI_SCAF_1101668188017/628-717=JCVI_SCAF_1096626967516/2006-1917 JCVI_SCAF_1096627865224/1376-1459=JCVI_SCAF_1096627180279/1-84 JCVI_SCAF_1096628075445/215-126=JCVI_SCAF_1101668425850/1019-930=JCVI_SCAF_1096627115888/215-304=JCVI_SCAF_1096627174578/522-611 JCVI_SCAF_1096627507290/288-220=JCVI_SCAF_1101667156272/523-455=JCVI_SCAF_1101667202765/661-593=JCVI_SCAF_1101667237437/70-138=JCVI_SCAF_1096627821162/71-3=JCVI_SCAF_1096627823461/81-13=JCVI_SCAF_1096627844459/463-395=JCVI_SCAF_1096627855089/557-489=JCVI_SCAF_1096627865224/1373-1441=JCVI_SCAF_1101667330392/614-546=JCVI_SCAF_1096627968373/653-585=JCVI_SCAF_1096628042435/1185-1117=JCVI_SCAF_1096628078859/1688-1620=JCVI_SCAF_1101667567615/877-809=JCVI_SCAF_1096628295728/1477-1545=JCVI_SCAF_1101668278936/1232-1300=JCVI_SCAF_1101668279609/482-414=JCVI_SCAF_1101668339956/659-591=JCVI_SCAF_1101668357661/914-982=JCVI_SCAF_1101668569479/680-612=JCVI_SCAF_1101668684101/1351-1419=JCVI_SCAF_1101668697463/126-194=JCVI_SCAF_1101668702814/606-538=JCVI_SCAF_1096626892705/1987-1919=JCVI_SCAF_1096627090573/459-391=JCVI_SCAF_1096627096921/5991-5923=JCVI_SCAF_1096627117486/159-227=JCVI_SCAF_1096627124804/928-860=JCVI_SCAF_1096627263872/949-881=JCVI_SCAF_1096627387312/61-129 JCVI_SCAF_1101668181237/367-456=JCVI_SCAF_1096626919771/648-559 JCVI_SCAF_1101667371995/170-259=JCVI_SCAF_1101668552128/474-563 JCVI_SCAF_1096627481705/1036-947=JCVI_SCAF_1096627838625/817-906=JCVI_SCAF_1101668523217/1293-1382 JCVI_SCAF_1096628007008/330-241=JCVI_SCAF_1101668548461/380-469=JCVI_SCAF_1096627079446/1693-1782 JCVI_SCAF_1096628383249/320-231=JCVI_SCAF_1096628383850/1311-1222 JCVI_SCAF_1096627699687/992-903=JCVI_SCAF_1096627824095/333-244=JCVI_SCAF_1096627831031/189-100=JCVI_SCAF_1101668167845/26-115=JCVI_SCAF_1101668493242/206-117=JCVI_SCAF_1101668500312/416-327=JCVI_SCAF_1101668661184/373-462 JCVI_SCAF_1096627540172/1219-1130=JCVI_SCAF_1096627541059/1404-1315=JCVI_SCAF_1101667121945/723-812=JCVI_SCAF_1101667211280/542-631=JCVI_SCAF_1101667242950/215-304=JCVI_SCAF_1096628011448/395-484=JCVI_SCAF_1101667370121/274-185=JCVI_SCAF_1096628054039/1755-1844=JCVI_SCAF_1096628081018/1917-2006=JCVI_SCAF_1101667424229/712-623=JCVI_SCAF_1101667478701/92-181=JCVI_SCAF_1101667534681/312-223=JCVI_SCAF_1101668194154/1162-1251=JCVI_SCAF_1101668203841/151-240=JCVI_SCAF_1101668277881/1051-1140=JCVI_SCAF_1096626912346/95-6=JCVI_SCAF_1096626933380/738-649=JCVI_SCAF_1096627003411/134-45=JCVI_SCAF_1096627044068/626-537=JCVI_SCAF_1096627046481/1590-1679=JCVI_SCAF_1096627088282/1981-2070=JCVI_SCAF_1096627155873/448-359=JCVI_SCAF_1096627176461/2054-2143=JCVI_SCAF_1096627266996/1994-2083=JCVI_SCAF_1096627267985/2332-2243 JCVI_SCAF_1096627844459/463-374=JCVI_SCAF_1101668279609/482-393 JCVI_SCAF_1096628235446/565-476=JCVI_SCAF_1101668595197/886-975=JCVI_SCAF_1096627220274/562-473=JCVI_SCAF_1096627335123/2147-2236 JCVI_SCAF_1101667539363/186-97=JCVI_SCAF_1096626635475/894-983 JCVI_SCAF_1101667474885/632-721=JCVI_SCAF_1096627111733/1954-1865=JCVI_SCAF_1096627114237/646-557 JCVI_SCAF_1096627548744/132-222=JCVI_SCAF_1101667117515/159-69=JCVI_SCAF_1101668260194/1027-937=JCVI_SCAF_1101668659674/718-628=JCVI_SCAF_1096626921653/764-854=JCVI_SCAF_1096626997705/270-180 JCVI_SCAF_1101667267613/668-757=JCVI_SCAF_1101668694549/992-1081=JCVI_SCAF_1101668709823/190-101=JCVI_SCAF_1096626406754/838-749 JCVI_SCAF_1101667195420/579-490=JCVI_SCAF_1101667214923/705-616=JCVI_SCAF_1096627853798/590-679=JCVI_SCAF_1096627969176/835-924=JCVI_SCAF_1096627981674/81-170=JCVI_SCAF_1101668383295/870-781=JCVI_SCAF_1101668413798/537-626=JCVI_SCAF_1101668569397/772-683=JCVI_SCAF_1101668655537/387-298=JCVI_SCAF_1096627083391/1359-1270=JCVI_SCAF_1096627089260/734-645=JCVI_SCAF_1096627094562/28-117=JCVI_SCAF_1096627156834/2071-2160=JCVI_SCAF_1096627157567/347-436=JCVI_SCAF_1096626668145/358-269 JCVI_SCAF_1101668320982/654-743=JCVI_SCAF_1096626428161/360-449 JCVI_SCAF_1101667116002/715-625=JCVI_SCAF_1096626917688/3037-3127 JCVI_SCAF_1101667463174/180-91=JCVI_SCAF_1096626451987/738-649 JCVI_SCAF_1096628272713/1242-1153=JCVI_SCAF_1096628396435/584-673 JCVI_SCAF_1096627522284/1434-1506=JCVI_SCAF_1096627571869/1136-1208=JCVI_SCAF_1101667138690/315-243=JCVI_SCAF_1096627623865/1299-1371=JCVI_SCAF_1096627777825/712-784=JCVI_SCAF_1101667507979/599-671=JCVI_SCAF_1096628264097/25-97=JCVI_SCAF_1101667570855/276-348=JCVI_SCAF_1101668737064/1035-963=JCVI_SCAF_1096626928958/435-507=JCVI_SCAF_1096627231041/302-230=JCVI_SCAF_1096627301558/617-689=JCVI_SCAF_1096626159813/287-215 JCVI_SCAF_1101667061829/483-394=JCVI_SCAF_1096627492273/1497-1586=JCVI_SCAF_1096626889250/1950-2039 JCVI_SCAF_1096627539486/98-8=JCVI_SCAF_1096627692259/484-574=JCVI_SCAF_1101667458898/278-188=JCVI_SCAF_1096626960231/216-126=JCVI_SCAF_1096627309802/3373-3463=JCVI_SCAF_1096627323786/936-846 JCVI_SCAF_1096626976022/1819-1892=JCVI_SCAF_1096627381464/1436-1509 JCVI_SCAF_1096628239341/341-252=JCVI_SCAF_1101668318438/143-232=JCVI_SCAF_1101668383335/70-159=JCVI_SCAF_1096627048717/265-176=JCVI_SCAF_1096627098387/1894-1805 JCVI_SCAF_1096627507290/288-199=JCVI_SCAF_1101667156272/523-434=JCVI_SCAF_1101667202765/661-572=JCVI_SCAF_1096627855089/557-468=JCVI_SCAF_1096628042435/1185-1096=JCVI_SCAF_1096628078859/1688-1599=JCVI_SCAF_1101667567615/877-788=JCVI_SCAF_1096628295728/1477-1566=JCVI_SCAF_1101668569479/680-591=JCVI_SCAF_1101668684101/1351-1440=JCVI_SCAF_1101668702814/606-517=JCVI_SCAF_1096627090573/459-370=JCVI_SCAF_1096627096921/5991-5902=JCVI_SCAF_1096627117486/159-248=JCVI_SCAF_1096627124804/928-839=JCVI_SCAF_1096627263872/949-860=JCVI_SCAF_1096627387312/61-150 JCVI_SCAF_1096627540172/1219-1151=JCVI_SCAF_1096627541059/1404-1336=JCVI_SCAF_1101667121945/723-791=JCVI_SCAF_1101667211280/542-610=JCVI_SCAF_1101667242950/215-283=JCVI_SCAF_1096628011448/395-463=JCVI_SCAF_1101667364465/306-238=JCVI_SCAF_1101667369823/70-2=JCVI_SCAF_1101667370121/274-206=JCVI_SCAF_1096628054039/1755-1823=JCVI_SCAF_1096628081018/1917-1985=JCVI_SCAF_1101667424229/712-644=JCVI_SCAF_1101667478701/92-160=JCVI_SCAF_1101667519624/76-144=JCVI_SCAF_1101667534681/312-244=JCVI_SCAF_1101668194154/1162-1230=JCVI_SCAF_1101668203841/151-219=JCVI_SCAF_1101668277881/1051-1119=JCVI_SCAF_1096626912346/95-27=JCVI_SCAF_1096626933380/738-670=JCVI_SCAF_1096627003411/134-66=JCVI_SCAF_1096627044068/626-558=JCVI_SCAF_1096627046481/1590-1658=JCVI_SCAF_1096627088282/1981-2049=JCVI_SCAF_1096627155873/448-380=JCVI_SCAF_1096627176461/2054-2122=JCVI_SCAF_1096627181982/1026-1094=JCVI_SCAF_1096627266996/1994-2062=JCVI_SCAF_1096627267985/2332-2264 JCVI_SCAF_1096628023361/1086-1175=JCVI_SCAF_1101668393175/839-750 JCVI_SCAF_1101667088803/170-80=JCVI_SCAF_1101668437960/280-370=JCVI_SCAF_1096626960076/1356-1446 JCVI_SCAF_1096627478494/1538-1610=JCVI_SCAF_1096627105182/1742-1814 JCVI_SCAF_1096627237296/2050-2139=JCVI_SCAF_1096627269918/62-151 JCVI_SCAF_1101667237437/70-159=JCVI_SCAF_1101668339956/659-570=JCVI_SCAF_1101668357661/914-1003=JCVI_SCAF_1096626892705/1987-1898 JCVI_SCAF_1096627507290/286-201=JCVI_SCAF_1101667156272/521-436=JCVI_SCAF_1096627680594/1-86=JCVI_SCAF_1101667202765/659-574=JCVI_SCAF_1096627855089/555-470=JCVI_SCAF_1096628042435/1183-1098=JCVI_SCAF_1096628078859/1686-1601=JCVI_SCAF_1101667567615/875-790=JCVI_SCAF_1096628295728/1479-1564=JCVI_SCAF_1101668569479/678-593=JCVI_SCAF_1101668684101/1353-1438=JCVI_SCAF_1101668702814/604-519=JCVI_SCAF_1096627090573/457-372=JCVI_SCAF_1096627096921/5989-5904=JCVI_SCAF_1096627117486/161-246=JCVI_SCAF_1096627124804/926-841=JCVI_SCAF_1096627263872/947-862=JCVI_SCAF_1096627387312/63-148 JCVI_SCAF_1101667086985/754-665=JCVI_SCAF_1101667087182/733-822=JCVI_SCAF_1096627590841/462-373=JCVI_SCAF_1096627711569/1244-1333=JCVI_SCAF_1101667211953/1010-921=JCVI_SCAF_1096627778928/1511-1600=JCVI_SCAF_1096628046108/591-680=JCVI_SCAF_1096628161582/55-144=JCVI_SCAF_1096626588590/767-856 JCVI_SCAF_1101668366119/209-298=JCVI_SCAF_1101668521658/754-665
#=GC SS_cons                      (((((,,,<<<<<-<<------<.<<-<<<____>.>>->>>----.-->>---.>.>>....>>,...<<<.<.<___.______..._..._..>>>>>,,,,,,,)..))))
#=GC RF                           GGUuGUAUUuuGaGUCCGUAACU.GAAUCAAAAGU.GAAUCAAAAC.GUGAACA.u.Cg....aAA...CCa.C.AUUU.UGUAUG...C...U..UGuGGAUAACUUC..aACC
#=GC cons                         RGUUGUAUUUUGAGUCYRnAAnU-GAAUCAAAAGU-GAAUCAAAAC-GYGAACA-U-YR----AAn---CYA-n-AUnU-nGYnnn---n---n--UGUGGAUAAYUnY--nACY
#=GC conss                        1211221222111111123211301121132123201111111123033111110102300003330003320103313013323300030002002112212223212001333
#=GC cov_SS_cons                  ?1???...???10.00......?.01.00?....?.00.10?.......00....0.1?....??....??1.?.2....................2?1??.......?..??1?
#=GF NUM_COV 1
//
